# Supplementary material for: Aerospace Mutagenesis Increases the Content of Characteristic Metabolites of Tea Tree Leaves and Enhances Taste Characteristics of Tea Leaves
Source: Foods. 2024 Nov 6;13(22):3538. doi: 10.3390/foods13223538 (PMC11593043; doi:10.3390/foods13223538)
Supplement: Supplementary file 1 [file foods-13-03538-s001.zip]

Archive with 2 entries (2 files):
- Table S1 Raw data of metabolites in fresh leaves of Dahongpao.xlsx
- Table S2 Raw data of metabolites in raw tea of Dahongpao.xlsx
