# Supplementary material for: Aerospace Mutagenesis Increases the Content of Characteristic Metabolites of Tea Tree Leaves and Enhances Taste Characteristics of Tea Leaves
Source: Foods. 2024 Nov 6;13(22):3538. doi: 10.3390/foods13223538 (PMC11593043; doi:10.3390/foods13223538)
Supplement: Supplementary file 1 [file foods-13-03538-s001.zip › Table S1 Raw data of metabolites in fresh leaves of Dahongpao.xlsx]

## Sheet: Data preprocessing 2526
Index	Molecular weight (Da)	Formula	Ionization model	Compounds	Class I	Class II	CAS	Level	CK–1	CK–2	CK–3	TM–1	TM–2	TM–3
pmb0889	278.225	C18H30O2	[M+H]+	Punicic acid (9Z,11E,13Z-octadecatrienoic acid)	Lipids	Free fatty acids	544-72-9	3	780161	736523	827239	862002	881511	824731
Lhhp102237	224.105	C12H16O4	[M+H]+	(E)-2,3,4-Trimethoxy-5-(1-propenyl)phenol	Others	Others	-	2	7793.11	5315.22	29556.6	42190.7	47621.4	6584.5
CYp003790	288.063	C15H12O6	[M+H]+	2-(3,4-dihydroxyphenyl)-2H-chromene-3,5,7-triol	Others	Others	-	3	1.42432e+07	1.31792e+07	1.40089e+07	1.28718e+07	1.25854e+07	1.2633e+07
Wagn011658	654.383	C31H58O14	[M-H]-	1-Palmitoyl-Sn-Glycerol 3-O-Diglucoside	Lipids	Glycerol ester	-	1	37267.5	51210.1	42135	72754.9	60466.4	62376.9
Lhcp090206	208.146	C13H20O2	[M+H]+	9-Hydroxy-5-megastigmen-4-one	Terpenoids	Monoterpenoids	27185-79-1	1	39268.7	71225.9	55836	64020.1	38396.5	61100.7
MWS201442	266.127	C13H18N2O4	[M+H]+	Phe-Thr	Amino acids and derivatives	Amino acids and derivatives	51352-44-4	3	991870	950994	943287	878286	808638	874181
Wcdp009119	278.225	C18H30O2	[M+H]+	Elaidolinolenic acid	Phenolic acids	Phenolic acids	28290-79-1	2	810533	821700	828801	913468	900851	890714
pme1292	168.042	C8H8O4	[M-H]-	Homogentisic acid	Phenolic acids	Phenolic acids	451-13-8	3	1.69536e+06	1.5965e+06	1.53425e+06	1.7876e+06	1.44509e+06	1.68754e+06
Hmsp000364	143.095	C7H13NO2	[M+H]+	L-Cyclopentylglycine	Amino acids and derivatives	Amino acids and derivatives	2521-84-8	3	4.89869e+06	4.38956e+06	5.21664e+06	4.60655e+06	5.30656e+06	5.262e+06
Zmyn004676	294.219	C18H30O3	[M-H]-	17-Hydroxylinolenic acid	Lipids	Free fatty acids	-	1	91556.2	107244	60285.6	123951	77263.4	126799
Wcdp000970	120.058	C8H8O	[M+H]+	acetophenone	Others	Others	98-86-2	1	208191	175759	254155	4.40396e+07	3.57972e+07	3.85235e+07
MWS201469	303.154	C11H21N5O5	[M+H]+	Glu-Arg	Amino acids and derivatives	Amino acids and derivatives	7219-59-2	2	1.85071e+06	1.18857e+06	1.51996e+06	3.05721e+06	3.19162e+06	2.99584e+06
Zmdp000292	188.127	C7H16N4O2	[M+H]+	Arginine methyl ester	Amino acids and derivatives	Amino acids and derivatives	-	1	1.45293e+07	1.52331e+07	1.5345e+07	1.16629e+07	1.1653e+07	1.1959e+07
MWSmce689	292.24	C19H32O2	[M+H]+	Methyl linolenate	Lipids	Free fatty acids	301-00-8	1	249349	243093	224276	215694	216524	200709
Zmyn004449	310.214	C18H30O4	[M-H]-	9-Hydroxy-12-oxo-10(E),15(Z)-octadecadienoic acid	Lipids	Free fatty acids	-	2	170120	157483	40656.4	362247	160512	69687
pme0008	175.096	C6H13N3O3	[M+H]+	L-Citrulline	Amino acids and derivatives	Amino acids and derivatives	372-75-8	3	7.09936e+06	6.84324e+06	6.83284e+06	7.91039e+06	8.17235e+06	8.17745e+06
Zjyp102940	220.146	C14H20O2	[M+H]+	Oxyphyllone C(iso-3)	Terpenoids	Sesquiterpenoids	-	3	43001.3	87593.9	74297.2	197600	44905.2	33329.4
MWSN0014	284.068	C16H12O5	[M-H]-	Acacetin	Flavonoids	Flavones	480-44-4	3	41818.1	51293.8	53752.9	16294.6	12564.6	23111.1
Hmhp002834	419.097	C20H19O10+	[M]+	Cyanidin 3-xyloside	Flavonoids	Anthocyanidins	29761-24-8	3	370365	231948	272990	433946	420586	364569
Lhjp120709	234.089	C13H14O4	[M+H]+	Dimethyllimettin	Lignans and Coumarins	Coumarins	-	3	142722	152891	136060	187132	176692	155387
pme3388	188.127	C7H16N4O2	[M+H]+	Homoarginine	Amino acids and derivatives	Amino acids and derivatives	156-86-5	2	5.34918e+06	5.23692e+06	5.16162e+06	3.91804e+06	3.96888e+06	3.94367e+06
mws1075	176.047	C10H8O3	[M+H]+	7-Methoxycoumarin	Lignans and Coumarins	Coumarins	531-59-9	1	1.42619e+07	1.3757e+07	1.41116e+07	1.28553e+07	1.25084e+07	1.27787e+07
Wahp002483	218.143	C13H18N2O	[M+H]+	N-Cis-Cinnamoylputrescine	Alkaloids	Phenolamine	-	1	2.14933e+07	2.14269e+07	2.08197e+07	2.21172e+07	2.26676e+07	2.26711e+07
pme3382	161.069	C6H11NO4	[M-H]-	N-Acetyl-L-threonine	Amino acids and derivatives	Amino acids and derivatives	17093-74-2	2	431829	491443	396893	629545	629127	598466
Zmjp000182	188.127	C7H16N4O2	[M+H]+	N-Monomethyl-L-arginine	Amino acids and derivatives	Amino acids and derivatives	17035-90-4	1	1.47074e+07	1.53625e+07	1.49654e+07	1.13062e+07	1.23651e+07	1.20878e+07
Zajn005914	756.19	C36H36O18	[M-H]-	Kaempferol-3-O-[2-O-(trans-p-coumaroyl)-3-O-ɑ-D-glucopyranosyl]-ɑ-D-glucopyranoside	Flavonoids	Flavonols	-	2	1.02541e+07	8.56086e+06	10431427	1.11153e+07	1.26033e+07	1.28218e+07
Lcsn000415	268.079	C9H16O9	[M-H]-	Keto-Deoxy-Nonulonic acid	Organic acids	Organic acids	153666-19-4	1	4.50054e+06	4.4122e+06	3.38133e+06	5.71989e+06	5.87648e+06	4.96838e+06
Lmhp010515	509.348	C25H52NO7P	[M+H]+	LysoPC 17:0(2n isomer)	Lipids	LPC	-	2	160180	162804	173827	104617	96316.4	104347
Hmyn007168	484.28	C22H45O9P	[M-H]-	LysoPG 16:0	Lipids	Glycerol ester	-	3	1.02776e+06	488844	483902	412162	788092	421525
MWS00204g	103.063	C4H9NO2	[M+H]+	N-Ethylglycine	Amino acids and derivatives	Amino acids and derivatives	627-01-0	2	2.4537e+07	2.29191e+07	2.23405e+07	2.52725e+07	2.47795e+07	2.59825e+07
HX1362	178.027	C9H6O4	[M+H]+	Aesculetine	Lignans and Coumarins	Coumarins	-	3	1.0897e+06	988064	500118	1.57527e+06	1.33165e+06	612990
Walp007043	273.267	C16H35NO2	[M+H]+	2-Aminohexadecane-1,4-diol	Lipids	Sphingolipids	-	2	5.46708e+06	4.40347e+06	5.39262e+06	5.28313e+06	5.81697e+06	9.61246e+06
Zmlp007578	344.053	C17H12O8	[M+H]+	3,3',4-O-Trimethylellagic acid	Tannins	Tannin	1617-49-8	1	1.35315e+06	1.46207e+06	1.47151e+06	1.52536e+06	1.43461e+06	1.63659e+06
CYp006569	175.1	C11H13NO	[M+H]+	3-(Dimethylamino)-2-Phenylacrolein	Alkaloids	Alkaloids	15131-89-2	3	2.16861e+06	1.96432e+06	1.91178e+06	1.11711e+06	1.08022e+06	1.11238e+06
mws1488	256.24	C16H32O2	[M-H]-	Palmitic acid	Lipids	Free fatty acids	57-10-3	2	213564	217032	227487	200822	207393	189030
mws1200	178.063	C10H10O3	[M-H]-	p-Coumaric acid methyl ester	Phenolic acids	Phenolic acids	19367-38-5	3	5.03712e+07	4.73087e+07	4.181e+07	3.03636e+07	3.1666e+07	3.10043e+07
pme3154	148.074	C6H12O4	[M-H]-	Mevalonic acid	Organic acids	Organic acids	150-97-0	2	455965	1.32209e+06	1.41194e+06	555003	785500	507714
Lmdn006025	288.063	C15H12O6	[M-H]-	2-Hydroxy-2,3-dihydrogenistein	Flavonoids	Isoflavones	-	3	5.69503e+06	2.74524e+06	5.74258e+06	1.02623e+07	1.00764e+07	8.88466e+06
Wdzp006786	220.183	C15H24O	[M+H]+	alismol	Terpenoids	Sesquiterpenoids	87827-55-2	3	242901	329733	280856	124662	213898	110306
mws1489	284.272	C18H36O2	[M-H]-	Stearic Acid	Lipids	Free fatty acids	57-11-4	2	1.69474e+06	1.66074e+06	1.87406e+06	1.71703e+06	1.97603e+06	1.69342e+06
pmn001684	226.12	C12H18O4	[M-H]-	Tuberonic Acid	Organic acids	Organic acids	124649-26-9	1	5005	6516.98	5005	12868.6	10005	3740.8
pmf0297	298.324	C20H42O	[M-H]-	1-Eicosanol	Lipids	Free fatty acids	629-96-9	3	270419	249819	292401	283654	285603	272740
Lmhp010190	521.348	C26H52NO7P	[M+H]+	LysoPC 18:1(2n isomer)	Lipids	LPC	-	1	2.22457e+07	2.43966e+07	2.24997e+07	1.76457e+07	1.55436e+07	1.54912e+07
pmf0175	158.167	C10H22O	[M-H]-	2-Decanol	Others	Alcohol compounds	1120-06-5	3	6.34874e+06	6.16901e+06	6.28409e+06	6.97527e+06	6.98753e+06	6.82973e+06
Rfmb091	296.235	C18H32O3	[M-H]-	9S-Hydroxy-10E,12Z-octadecadienoic acid	Lipids	Free fatty acids	15514-85-9	1	249042	237499	272146	299643	292447	287310
mws1346	161.069	C6H11NO4	[M+H]+	DL-2-Aminoadipic acid	Alkaloids	Alkaloids	542-32-5	3	1.32804e+06	1.31292e+06	1.4128e+06	884576	817291	887803
Lmxp000429	197.116	C9H15N3O2	[M+H]+	Hercynine	Alkaloids	Alkaloids	534-30-5	3	2.28299e+07	2.06135e+07	2.11028e+07	2.05545e+07	2.03802e+07	2.12491e+07
Zjxp110301	294.219	C18H30O3	[M+H]+	3-Hydroxy-3,7,11-trimethyldodeca-1,6E,10-trien-9-yl isobutyrate	Terpenoids	Sesquiterpenoids	-	1	28588.5	31959.6	32287	34411.9	32216.5	33481.4
mws0126	523.364	C26H54NO7P	[M+H]+	LysoPC 18:0	Lipids	LPC	19420-57-6	1	1.67894e+06	1.57837e+06	1.65244e+06	924761	855378	872533
pmb0034	276.096	C10H16N2O7	[M+H]+	L-α-Glutamyl-L-Glutamic Acid	Amino acids and derivatives	Amino acids and derivatives	3929-61-1	3	7.03472e+06	6.39798e+06	6.27145e+06	4.41926e+06	4.59584e+06	4.9334e+06
CYn003685	582.159	C26H30O15	[M-H]-	Dehydroepigallocatechin 6-C-Glucoside-3'-C-arabinoside	Flavonoids	Flavanols	-	3	2.55973e+06	2.73675e+06	2.90334e+06	2.1597e+06	1.8337e+06	1.75538e+06
Jmzn006005	178.063	C10H10O3	[M-H]-	3,4-methylenedioxy cinnamyl alcohol	Others	Alcohol compounds	58095-76-4	1	6.76305e+07	6.38408e+07	5.87072e+07	4.11594e+07	4.18998e+07	4.28311e+07
Wcgp010223	276.209	C18H28O2	[M+H]+	3-(Cyclohexen-1-yl)-2-hydroxy-4a,5-dimethyl-2,3,4,5,6,7,8,8a-octahydronaphthalen-1-one	Others	Others	-	3	696622	684058	724928	815933	769394	746582
Lmjp003231	494.106	C22H22O13	[M+H]+	Patuletin-3-O-glucoside	Flavonoids	Flavonols	-	3	1.65361e+06	1.22503e+06	1.34218e+06	750302	1.82909e+06	1.31814e+06
Zmyn004732	294.219	C18H30O3	[M-H]-	2R-hydroxy-9Z,12Z,15Z-octadecatrienoic acid	Lipids	Free fatty acids	-	1	32278.6	23601.4	28647.2	31344.8	35625.6	27759.4
CYn006299	440.114	C20H24O9S	[M-H]-	Epicatechin Tetramethyl Ether 3-Methylsulfate	Flavonoids	Flavanols	-	3	3.2623e+07	3.77427e+07	3.56535e+07	1.86283e+07	1.85798e+07	1.83838e+07
Lmmp004504	286.048	C15H10O6	[M+H]+	2'-Hydroxygenistein	Flavonoids	Isoflavones	1156-78-1	3	1.92141e+06	1.82539e+06	1.69307e+06	429478	479182	439332
Zbzp007301	292.204	C18H28O3	[M+H]+	2-Methoxy-6-undecyl-1,4-benzoquinone	Quinones	Quinones	-	2	33942.4	41412.6	33692.6	39796.5	42930.5	46871.8
Wagp009942	358.105	C19H18O7	[M+H]+	5-Hydroxy-3,7,3',4'-tetramethoxyflavone (Retusin)	Flavonoids	Flavones	1245-15-4	2	1.07108e+06	1.12533e+06	1.09075e+06	896613	985886	935818
Zmcp102206	382.214	C24H30O4	[M-H]-	(Z)-3,8-Dihydro 6,6·;7,3'a-diligustilide	Others	Others	-	2	6.94001e+06	6.81718e+06	6.54947e+06	7.13942e+06	7.22523e+06	7.03056e+06
mws0847	149.07	C6H7N5	[M+H]+	1-Methyladenine	Nucleotides and derivatives	Nucleotides and derivatives	5142-22-3	3	1.12054e+06	857126	1.03049e+06	1.21992e+06	1.13527e+06	1.35494e+06
pmd0136	523.364	C26H54NO7P	[M+H]+	LysoPC 18:0(2n isomer)	Lipids	LPC	-	1	2.08174e+06	1.9462e+06	2.06392e+06	1.10795e+06	1.04506e+06	1.0325e+06
pma3649	131.058	C5H9NO3	[M+H]+	5-Aminolevulinic Acid	Alkaloids	Alkaloids	106-60-5	3	762559	732185	660666	749602	635257	618304
MWS20151	270.053	C15H10O5	[M+H]+	Apigenin; 4',5,7-Trihydroxyflavone	Flavonoids	Flavones	520-36-5	1	242795	188373	194562	138854	123761	113106
Lajp002709	322.069	C15H14O8	[M+H]+	3,3',4',5,6,7,8-Heptahydroxyflavan	Flavonoids	Flavanols	-	1	2.31053e+06	2.0852e+06	1.6571e+06	5.42533e+06	3.6623e+06	6.36791e+06
pme0124	172.085	C7H12N2O3	[M+H]+	L-Glycyl-L-proline	Amino acids and derivatives	Amino acids and derivatives	704-15-4	3	2.97968e+06	2.89013e+06	2.8494e+06	915816	947271	993978
pme0534	196.058	C6H12O7	[M-H]-	Gluconic acid	Others	Saccharides	526-95-4	1	1.7415e+07	1.63667e+07	1.81204e+07	2.04998e+07	1.92606e+07	1.81713e+07
Wahp006114	583.268	C34H37N3O6	[M+H]+	Tri-p-coumaroyl Spermidine	Alkaloids	Phenolamine	-	3	177851	135940	112679	113331	115479	102602
Zblp001009	271.106	C12H17NO6	[M+H]+	3-pyridine-methanol-O-β-D-glucopyranosyl	Alkaloids	Pyridine alkaloids	-	1	1.64379e+06	1.73366e+06	1.55737e+06	1.3108e+06	2.51335e+06	2.54061e+06
MWSmce295	244.07	C9H12N2O6	[M+H]+	1-beta-D-Arabinofuranosyluracil	Nucleotides and derivatives	Nucleotides and derivatives	3083-77-0	2	562443	568786	479261	458655	494974	517922
CYp003418	260.164	C14H20N4O	[M+H]+	N-cis-Cinnamoylagmatine	Alkaloids	Phenolamine	-	3	1.04705e+06	981756	1.12765e+06	917641	789036	853944
Wbmp011352	700.357	C37H52N2O11	[M+H]+	Puberaconitidine	Alkaloids	Alkaloids	83685-21-6	1	3.88957e+06	3.33404e+06	4.03493e+06	3.06336e+06	3.29291e+06	3.20721e+06
Lmsp010763	352.261	C21H36O4	[M+H]+	Monolinolenin	Lipids	Glycerol ester	75685-85-7	1	2.07098e+06	1.67156e+06	2.2294e+06	1.89352e+06	1.94965e+06	1.78723e+06
pma0104	368.09	C20H16O7	[M+H]+	N-Sinapoylhydroxycoumarin	Lignans and Coumarins	Coumarins	-	3	931194	1.84355e+06	1.01232e+06	416501	551070	413940
mws0458	152.047	C8H8O3	[M-H]-	Vanillin; 4-Hydroxy-3-Methoxybenzaldehyde	Others	Aldehyde compounds	121-33-5	3	210459	208568	202556	260970	221590	213567
pme3017	103.063	C4H9NO2	[M+H]+	2-Aminoisobutyric acid	Organic acids	Organic acids	62-57-7	2	2.11729e+07	2.00171e+07	2.08764e+07	2.30543e+07	2.31399e+07	2.39253e+07
pmn001418	452.111	C24H20O9	[M-H]-	Cinchonain Id	Flavonoids	Flavanols	85022-67-9	3	98246.7	62461.3	58490.8	111110	130868	95110.6
Zmzp000145	188.153	C9H20N2O2	[M+H]+	Trimethyllysine	Amino acids and derivatives	Amino acids and derivatives	23284-33-5	2	1.10226e+07	1.12703e+07	1.11596e+07	6.46196e+06	6.48947e+06	6.39166e+06
Hmln000297	180.063	C6H12O6	[M-H]-	Inositol	Others	Saccharides	87-89-8	1	8.05792e+06	7.47317e+06	6.97413e+06	6.98096e+06	6.43075e+06	6.49819e+06
Ysjp000315	129.079	C6H11NO2	[M+H]+	Pipecolic acid	Alkaloids	Piperidine alkaloids	535-75-1	2	3.9491e+07	3.46859e+07	3.05464e+07	4.40932e+07	4.35716e+07	4.83446e+07
Yshj000013	318.095	C13H18O9	[M+H]+	4,6-dimethoxy-2-methoxyphenyl-1-O-beta-D-glucopyranoside	Phenolic acids	Phenolic acids	-	2	83067.4	84753.2	75232.8	133610	162327	121574
mws0943	152.059	C7H8N2O2	[M-H]-	1,4-Dihydro-1-Methyl-4-oxo-3-pyridinecarboxamide	Alkaloids	Pyridine alkaloids	769-49-3	3	418750	276940	127962	188725	218252	260245
pme1173	136.038	C5H4N4O	[M+H]+	Allopurinol	Nucleotides and derivatives	Nucleotides and derivatives	315-30-0	3	1.33258e+06	1.16045e+06	1.05123e+06	902214	798209	846384
pme2617	165.046	C5H11NO3S	[M+H]+	L-Methionine Sulfoxide	Amino acids and derivatives	Amino acids and derivatives	3226-65-1	3	247668	224501	225531	312578	345616	305044
Wahp003049	218.143	C13H18N2O	[M+H]+	N-Trans-Cinnamoylputrescine	Alkaloids	Phenolamine	-	1	2.33499e+07	2.25149e+07	2.38114e+07	2.47313e+07	2.58879e+07	2.53165e+07
Wbjp001169	220.085	C11H12N2O3	[M+H]+	o-Carboxy-5-hydroxytryptamine	Alkaloids	Alkaloids	-	1	1.42668e+07	1.42049e+07	1.38901e+07	8.49335e+06	8.69393e+06	8.59907e+06
Zbsp007084	272.068	C15H12O5	[M+H]+	Butin; 7,3',4'-Trihydroxyflavanone	Flavonoids	Flavanones	492-14-8	1	2.2507e+06	2.49232e+06	2.64901e+06	2.73384e+06	2.54931e+06	2.62918e+06
Zasn006438	446.215	C21H34O10	[M-H]-	Pinen-10-yl vicianoside	Terpenoids	Terpene	88623-94-3	3	512584	472607	427588	974693	1.05578e+06	860740
mws0193	189.111	C7H15N3O3	[M+H]+	L-Homocitrulline	Amino acids and derivatives	Amino acids and derivatives	1190-49-4	3	210792	222758	218371	184111	151812	204231
MWSmce157	143.095	C7H13NO2	[M+H]+	Stachydrine	Alkaloids	Pyrrole alkaloids	471-87-4	3	1.58091e+06	1.63029e+06	1.46376e+06	1.26432e+06	1.39379e+06	1.3837e+06
MWSmce556	135.068	C8H9NO	[M+H]+	2'-Aminoacetophenone	Others	Ketone compounds	551-93-9	1	0	0	0	59821.7	48345	23307
CYn006270	484.137	C25H24O10	[M-H]-	3,5-Di-O-p-Coumaroylquinic acid	Phenolic acids	Phenolic acids	-	3	6.88877e+07	7.04969e+07	5.99239e+07	3.67264e+07	5.75627e+07	5.37315e+07
YC512118	281.272	C18H35NO	[M+H]+	Oleamide (9-Octadecenamide)	Lipids	Free fatty acids	301-02-0	3	1.25259e+07	2.96704e+06	1.33959e+07	1.26277e+07	1.23148e+07	3.83994e+06
Lmqp000329	295.057	C8H14N3O7P	[M+H]+	5-Aminoimidazole ribonucleotide	Nucleotides and derivatives	Nucleotides and derivatives	25635-88-5	1	3.84843e+07	3.85298e+07	3.83594e+07	3.34875e+07	3.34969e+07	3.61575e+07
Zbqp002313	202.132	C9H18N2O3	[M+H]+	(S)-4-amino-5-(butylamino)-5-oxopentanoic acid	Amino acids and derivatives	Amino acids and derivatives	-	2	1.70047e+07	1.80091e+07	1.91797e+07	2.08212e+07	2.00287e+07	1.90579e+07
Lssp210282	422.085	C19H18O11	[M+H]+	1,5-dihydroxy ketone-6 murine O-β-D-glucoside(ISO2)	Others	Others	-	3	319860	308595	319412	294962	242290	335887
Wchn005575	408.178	C21H28O8	[M-H]-	1-(4'-Hydroxy-3'-methoxyphenyl)-2-[4''-(3-hydroxypropyl)-2'',6''-dimethoxyphenyl]-propane-1,3-Diol	Others	Others	-	3	815825	838333	882316	334328	298537	259226
Lmhn010314	234.162	C15H22O2	[M-H]-	Aspergillusene A	Terpenoids	Sesquiterpenoids	-	3	80794.5	74375.3	78245.5	74247.8	76066	71866.7
Yalp003420	162.068	C10H10O2	[M+H]+	2-(furan-2-ylmethyl)-5-methylfuran	Others	Others	13678-51-8	1	6.63458e+06	6.70474e+06	6.31674e+06	6.85358e+06	6.20529e+06	6.70123e+06
Wcfn008271	240.042	C14H8O4	[M-H]-	Danthron; 1,8-Dihydroxyanthraquinone	Quinones	Anthraquinone	117-10-2	2	1.87599e+08	1.87695e+08	1.88285e+08	1.29563e+08	1.29732e+08	1.2879e+08
pme0278	190.095	C7H14N2O4	[M+H]+	2,6-Diaminooimelic acid	Organic acids	Organic acids	583-93-7	3	8.80431e+06	8.17513e+06	8.06921e+06	7.45984e+06	7.41331e+06	7.73555e+06
pmb2826	148.037	C5H8O5	[M-H]-	L-Citramalic acid	Organic acids	Organic acids	6236-09-5	1	2.84481e+06	2.89062e+06	2.61695e+06	3.90144e+06	3.74093e+06	3.75892e+06
pme2122	111.08	C5H9N3	[M+H]+	Histamine	Alkaloids	Alkaloids	51-45-6	3	355186	360883	374659	358966	315428	378671
Zmjp000966	267.097	C10H13N5O4	[M+H]+	Vidarabine	Nucleotides and derivatives	Nucleotides and derivatives	5536-17-4	3	433404	374455	367518	605949	661488	559786
MWS1771	195.089	C10H13NO3	[M+H]+	L-Tyrosine methyl ester	Amino acids and derivatives	Amino acids and derivatives	1080-06-4	3	859626	848277	776730	790104	763453	713918
pme1286	384.122	C14H20N6O5S	[M+H]+	S-(5'-Adenosy)-L-homocysteine	Amino acids and derivatives	Amino acids and derivatives	979-92-0	1	1.08736e+07	1.12979e+07	9.90428e+06	7.47388e+06	6.61128e+06	6.83051e+06
Hahp000801	117.079	C5H11NO2	[M+H]+	alanine betaine	Alkaloids	Alkaloids	-	3	1.23176e+06	1.22521e+06	1.10679e+06	1.31805e+06	1.07676e+06	1.20452e+06
mws0671	119.058	C4H9NO3	[M+H]+	L-Homoserine	Amino acids and derivatives	Amino acids and derivatives	672-15-1	3	1.13374e+06	1.22856e+06	1.05459e+06	1.75194e+06	1.75998e+06	1.77419e+06
mws0230	119.058	C4H9NO3	[M+H]+	L-Threonine	Amino acids and derivatives	Amino acids and derivatives	72-19-5	3	1.13374e+06	1.22856e+06	1.05459e+06	1.75194e+06	1.75998e+06	1.77419e+06
MWS3149	152.047	C8H8O3	[M-H]-	3-Methoxybenzoic acid	Phenolic acids	Phenolic acids	586-38-9	3	238972	61697.2	242855	267506	282451	99096.4
mws0344	166.048	C5H10O6	[M-H]-	D-Xylonic acid	Others	Saccharides	526-91-0	1	3.18256e+07	3.10662e+07	2.99155e+07	3.47777e+07	3.18199e+07	3.24584e+07
Lmhp011562	352.261	C21H36O4	[M+H]+	1-α-Linolenoyl-glycerol	Lipids	Glycerol ester	-	1	2.85515e+06	2.75186e+06	3.05423e+06	3.23289e+06	3.21227e+06	3.03686e+06
pmf0139	180.063	C6H12O6	[M-H]-	D-Galactose*	Others	Saccharides	59-23-4	1	9.7138e+06	9.57201e+06	9.54021e+06	8.44515e+06	8.30257e+06	8.05721e+06
Wcsn010254	278.225	C18H30O2	[M-H]-	4-[3-(4,8-dimethylnona-3,7-dienyl)-3-methyloxiran-2-yl]butan-2-one	Others	Others	-	1	6.37605e+06	6.39795e+06	6.91843e+06	8.52913e+06	7.68104e+06	8.4878e+06
Qmxp101615	348.266	C22H36O3	[M+H]+	Ent-3β-Acetoxyisopimar-15-8β-ol	Terpenoids	Ditepenoids	-	1	772586	724980	719571	784634	804337	772557
pmp001264	273.267	C16H35NO2	[M+H]+	Hexadecylsphingosine	Lipids	Sphingolipids	-	2	5.15203e+06	4.09743e+06	4.4568e+06	5.13261e+06	5.13869e+06	8.76213e+06
Zmdp002216	260.137	C11H20N2O5	[M+H]+	L-γ-Glutamyl-L-leucine	Amino acids and derivatives	Amino acids and derivatives	2566-39-4	1	420080	1.15336e+06	485301	337070	523173	1.39424e+06
CYp007269	162.032	C9H6O3	[M+H]+	2-Ethynyl-5-Methoxybenzo-1,4-Quinone	Others	Others	82511-23-7	3	1.76511e+07	1.68251e+07	1.75869e+07	1.81827e+07	1.79523e+07	1.70326e+07
Wcdp007645	294.219	C18H30O3	[M+H]+	9-Oxo-10,12-Octadecadienoic Acid	Lipids	Free fatty acids	54665-32-6	3	17827.1	22349.1	42031.1	43407.2	33513.2	39155.4
mws1174	314.079	C17H14O6	[M-H]-	3-O-Acetylpinobanksin	Flavonoids	Flavanonols	52117-69-8	3	152270	67615.2	70354.1	52715.7	36777.9	61064.6
Yalp011779	628.242	C35H36N2O9	[M+H]+	Thapsakon A	Alkaloids	Alkaloids	-	3	2.63938e+07	2.36362e+07	2.34239e+07	5.07424e+07	59115801	7.40554e+07
mws2623	282.256	C18H34O2	[M-H]-	11-Octadecanoic acid(Vaccenic acid)	Lipids	Free fatty acids	506-17-2	1	4.24957e+06	5.54199e+06	5.46173e+06	7.23881e+06	7.3578e+06	7.34501e+06
Hajp007218	300.063	C16H12O6	[M+H]+	5,7,3',5'-tetrahydroxy-6-methylfavanone	Flavonoids	Flavones	-	3	360415	340068	393039	294152	378469	255327
pme0066	117.054	C3H7N3O2	[M-H]-	Guanidinoacetate	Alkaloids	Alkaloids	352-97-6	3	144126	139138	120791	188663	196758	190565
Zmzp005934	283.288	C18H37NO	[M+H]+	Stearamide	Alkaloids	Alkaloids	124-26-5	3	1.64972e+07	1.54869e+07	1.49371e+07	1.34573e+07	1.52278e+07	1.44473e+07
Lmcp000611	143.07	C5H9N3O2	[M+H]+	2-Amino-4,5-dihydro-1H-imidazole-4-acetic acid	Alkaloids	Alkaloids	69098-41-5	3	3.19008e+06	2.99907e+06	2.93779e+06	2.61865e+06	2.47542e+06	2.44274e+06
MWS5164	202.143	C8H18N4O2	[M+H]+	N,N'-Dimethylarginine;SDMA	Amino acids and derivatives	Amino acids and derivatives	30344-00-4	3	4.95394e+06	4.80291e+06	4.89243e+06	2.91207e+06	2.58776e+06	2.99886e+06
pme1002	137.084	C8H11NO	[M+H]+	L-Tyramine	Alkaloids	Alkaloids	51-67-2	3	57162.9	75984.5	54374.8	3.5601e+07	2.96501e+07	3.30559e+07
mws0120	257.103	C8H20NO6P	[M+H]+	Choline Alfoscerate	Lipids	PC	28319-77-9	1	866153	867624	777197	1.10282e+06	1.03973e+06	1.01034e+06
Wcgp010436	274.193	C18H26O2	[M+H]+	3-(Cyclohexen-1-yl)-2-hydroxy-4a,5-dimethyl-2,3,4,5,6,8a-hexahydronaphthalen-1-one	Others	Others	-	3	202835	199626	203305	275735	257838	303457
Wcfp003437	324.136	C20H20O4	[M+H]+	3-Prenyl-4,2',4'-Trihydroxychalcone	Flavonoids	Chalcones	202815-28-9	2	3.29686e+06	3.21686e+06	3.02897e+06	3.85027e+06	4.11199e+06	4.29548e+06
Lssp210412	224.189	C13H24N2O	[M+H]+	Cuscohygrine	Alkaloids	Pyrrole alkaloids	454-14-8	2	486500	455870	496899	527755	447554	501011
ML10197929	131.07	C4H9N3O2	[M-H]-	Creatine	Organic acids	Organic acids	57-00-1	2	725424	661447	709044	767800	692766	640634
zjgp122320	162.032	C9H6O3	[M+H]+	6-hydroxycoumarin	Lignans and Coumarins	Coumarins	6093-68-1	1	7237790	8935295	6395515	5724495	6709485	7921115
mws0924	146.058	C6H10O4	[M-H]-	2-Methylglutaric acid	Organic acids	Organic acids	617-62-9	1	1.14778e+06	1.19249e+06	1.11296e+06	1.15802e+06	1.05556e+06	1.09446e+06
mws0208	146.058	C6H10O4	[M-H]-	Adipic Acid	Organic acids	Organic acids	124-04-9	1	1.14778e+06	1.19249e+06	1.11296e+06	1.15802e+06	1.05556e+06	1.09446e+06
Wayn006761	594.137	C30H26O13	[M-H]-	Quercetin 5-O-p-coumaroyl rhamnoside	Flavonoids	Flavonols	-	2	647515	625223	621204	1385.58	2766.12	8424.97
Wagp009375	342.11	C19H18O6	[M+H]+	3,5,6,7-Tetramethoxyflavone	Flavonoids	Flavones	75413-07-9	3	3.28322e+07	3.19872e+07	3.26521e+07	6.21627e+07	6.5012e+07	6.60341e+07
Zbqn006094	300.027	C15H8O7	[M-H]-	Pseudopurpurin(1,2,4-trihydroxy-3-carboxyanthraquinone)	Quinones	Anthraquinone	476-41-5	1	303709	336057	290886	245823	323766	239039
CYp002200	202.132	C9H18N2O3	[M+H]+	L-Glutamine tert-butyl ester	Amino acids and derivatives	Amino acids and derivatives	41444-88-6	3	1.89868e+07	1.87845e+07	1.85287e+07	2.04406e+07	2.04975e+07	2.00782e+07
ML10171848	148.037	C5H8O5	[M-H]-	D-Arabinono-1,4-lactone	Others	Saccharides	2782-09-4	2	1.86471e+06	1.93755e+06	1.94558e+06	2.7334e+06	2.56816e+06	2.37952e+06
HX1366	146.037	C9H6O2	[M+H]+	coumarin	Lignans and Coumarins	Coumarins	-	1	1.05827e+08	1.10284e+08	1.13291e+08	7.26342e+07	4.67927e+07	6.50435e+07
pme0006	115.063	C5H9NO2	[M+H]+	L-Proline	Amino acids and derivatives	Amino acids and derivatives	147-85-3	3	598009	575713	568447	852844	783923	790344
MWS00330g	115.063	C5H9NO2	[M+H]+	1-Amino-1-cyclobutane-carboxylic-acid	Amino acids and derivatives	Amino acids and derivatives	22264-50-2	3	598009	575713	568447	852844	783923	790344
MWStz040	115.063	C5H9NO2	[M+H]+	Pterolactam	Alkaloids	Pyrrole alkaloids	38072-88-7	3	598009	575713	568447	852844	783923	790344
pme0256	152.033	C5H4N4O2	[M-H]-	Xanthine	Nucleotides and derivatives	Nucleotides and derivatives	69-89-6	3	147345	127882	116155	249242	190847	202014
mws1587	131.095	C6H13NO2	[M+H]+	L-Norleucine	Amino acids and derivatives	Amino acids and derivatives	327-57-1	1	539152	485814	450750	693955	718318	435628
pmb1754	184.073	C5H15NO4P+	[M]+	O-Phosphocholine	Alkaloids	Alkaloids	107-73-3	3	4.44118e+06	4.27826e+06	4.01291e+06	2.2927e+06	2.37947e+06	2.56452e+06
MWSmce461	101.048	C4H7NO2	[M+H]+	L-Azetidine-2-carboxylic acid	Alkaloids	Alkaloids	2133-34-8	3	2.28873e+06	3.56581e+06	2.31985e+06	3.71308e+06	2.21826e+06	2.27647e+06
Sazp010264	770.497	C45H70O10	[M+H]+	Monogalactosyldiacylglycerol	Lipids	Free fatty acids	-	2	173466	234937	211579	418362	405197	423310
Lmfn003760	478.075	C21H18O13	[M-H]-	Quercetin-4'-O-glucuronide	Flavonoids	Flavonols	201463-36-7	3	114148	52701.3	138825	153571	183654	66685
ZBN0137	478.075	C21H18O13	[M-H]-	Quercetin-5-O-glucuronide	Flavonoids	Flavonols	-	3	114148	52701.3	138825	153571	183654	66685
Hmqn003212	634.081	C27H22O18	[M-H]-	Sanguiin H4	Tannins	Tannin	84316-77-8	1	2.99961e+06	2.98479e+06	3.90769e+06	2.30523e+06	2.54228e+06	2.51334e+06
pme2914	162.053	C6H10O5	[M-H]-	3-Hydroxy-3-methylpentane-1,5-dioic acid	Amino acids and derivatives	Amino acids and derivatives	503-49-1	3	4.43245e+06	4.25892e+06	4.08411e+06	3.42597e+06	3.05451e+06	2.99806e+06
Lmbn005369	296.235	C18H32O3	[M-H]-	13(S)-HODE;13(S)-Hydroxyoctadeca-9Z,11E-dienoic acid	Lipids	Free fatty acids	10219-69-9	1	208403	247918	232088	264010	221290	248833
MWSHC20163	256.24	C16H32O2	[M-H]-	Cetostearic acid	Lipids	Free fatty acids	-	1	6.17011e+07	5.96786e+07	5.98952e+07	6.22264e+07	6.45323e+07	5.71865e+07
MWSmce706	128.059	C5H8N2O2	[M+H]+	Cyclo(Ala-Gly)	Amino acids and derivatives	Amino acids and derivatives	4526-77-6	2	5.01468e+07	4.68465e+07	4.73649e+07	5.27063e+07	5.05741e+07	5.47031e+07
pmf0138	180.063	C6H12O6	[M-H]-	D-Mannose	Others	Saccharides	3458-28-4	1	7.6552e+06	5.85824e+06	6.91042e+06	6.17261e+06	4.87783e+06	5.98452e+06
mws0437	152.069	C5H12O5	[M-H]-	D-Arabitol	Others	Saccharides	488-82-4	3	304513	272540	322302	207970	154084	182287
Cmyp009787	192.151	C13H20O	[M+H]+	Damascenone	Others	Ketone compounds	23726-91-2	3	130128	140950	128901	89054.1	130085	146470
Lmxp001668	150.068	C9H10O2	[M+H]+	2-Methoxy-4-ethenylphenol	Phenolic acids	Phenolic acids	7786-61-0	3	565304	525462	511456	489925	429108	377641
Wcdp006912	273.267	C16H35NO2	[M+H]+	Lauryldiethanolamine	Others	Others	1541-67-9	1	5.89255e+06	5.38426e+06	5.49629e+06	6.28091e+06	6.40532e+06	1.02241e+07
Zbsp002100	594.137	C30H26O13	[M+H]+	Catechin-(4alpha->8)-gallocatechin	Flavonoids	Flavanols	-	2	115829	78163.6	50647.2	101864	124855	243800
MWSmce203	342.116	C12H22O11	[M-H]-	D-Cellobiose	Others	Saccharides	528-50-7	3	1.32952e+06	1.30645e+06	1.45213e+06	1.28585e+06	1.11195e+06	1.24912e+06
pmb0786	179.079	C6H13NO5	[M+H]+	D-Glucosamine	Others	Saccharides	3416-24-8	3	73091.9	55365.5	76868.2	105600	64258	72875.3
Lmfp009701	352.261	C21H36O4	[M+H]+	Glycerol 9(E),11(Z),13(E)-octadecatrienoyl ester	Lipids	Glycerol ester	-	3	2.3879e+06	2.10334e+06	2.68656e+06	2.37688e+06	2.96008e+06	2.40348e+06
MWSmce582	143.058	C6H9NO3	[M+H]+	Methyl L-pyroglutamate	Alkaloids	Pyrrole alkaloids	4931-66-2	3	1.87508e+06	1.61891e+06	1.48419e+06	2.13227e+06	3.58859e+06	3.4675e+06
Zbqp001937	202.132	C9H18N2O3	[M+H]+	2,6-diamino-7-methyl-5-oxooctanoic acid	Amino acids and derivatives	Amino acids and derivatives	-	1	4.67039e+06	4.84016e+06	5.05064e+06	5.58343e+06	5.69697e+06	5.52832e+06
mws0367	278.225	C18H30O2	[M-H]-	α-Linolenic Acid	Lipids	Free fatty acids	463-40-1	3	5.89562e+06	6.9457e+06	6.21419e+06	6.78667e+06	8.16034e+06	8.29682e+06
Hmcp001578	640.164	C28H32O17	[M+H]+	Isorhamnetin-3,7-O-diglucoside	Flavonoids	Flavonols	6758-51-6	3	247673	482490	432325	249270	233762	225185
pmb1096	117.058	C8H7N	[M+H]+	Indole	Alkaloids	Plumerane	120-72-9	1	7.7963e+06	7.86352e+06	7.75382e+06	5.02913e+06	5.43231e+06	5.05821e+06
Lmgn000242	178.048	C6H10O6	[M-H]-	4,5,6-Trihydroxy-2-oxohexanoic acid	Organic acids	Organic acids	56742-44-0	3	135737	131659	163362	101405	121139	74894.1
Wmmp000162	184.037	C8H8O5	[M-H]-	5-hydroxyisovanillic acid	Phenolic acids	Phenolic acids	-	1	5.13484e+06	5.41889e+06	5.56897e+06	2.23672e+06	2.30211e+06	2.3522e+06
Labn004625	416.168	C19H28O10	[M-H]-	2-Phenylethyl beta-primeveroside	Phenolic acids	Phenolic acids	129932-48-5	1	4.20377e+06	4.50253e+06	3.59842e+06	9078975	5.27787e+06	7.59598e+06
HJAP154	468.069	C23H16O11	[M+H]+	Galloylisorhamnetin	Flavonoids	Flavonols	-	3	1.43792e+07	1.51429e+07	1.40019e+07	25571370	1.57159e+07	1.68318e+07
YC512117	276.209	C18H28O2	[M+H]+	Stearidonic acid	Lipids	Free fatty acids	20290-75-9	3	11704.7	10994.9	17864.4	5136.6	2549.61	7596.21
ML10181668	129.079	C6H11NO2	[M+H]+	Cycloleucine	Amino acids and derivatives	Amino acids and derivatives	52-52-8	1	1.46485e+07	1.46105e+07	1.41281e+07	1.84609e+07	1.87708e+07	1.88619e+07
Wcdp007560	521.348	C26H52NO7P	[M+H]+	1-Vaccenoyl-Glycero-3-Phosphocholine	Others	Others	-	3	3.37995e+06	3.0446e+06	3.32187e+06	1.84541e+06	2.02347e+06	1.81987e+06
Walp006011	245.236	C14H31NO2	[M+H]+	2-Aminotetradecane-1,4-diol	Lipids	Sphingolipids	-	2	217089	266044	291646	263267	225319	1.33893e+06
Zmpn002553	340.079	C15H16O9	[M-H]-	Cichoriin	Lignans and Coumarins	Coumarins	531-58-8	1	6.63156e+06	6091206	6.4132e+06	31439350	26509125	26501155
Ladn001231	412.031	C13H16O13S	[M-H]-	3,5-dihydroxy-4-{[(2s,3r,4s,5s,6r)-3,4,5-trihydroxy-6-[(sulfooxy)methyl]oxan-2-yl]oxy}benzoic acid	Phenolic acids	Phenolic acids	-	3	8.15764e+06	7.4739e+06	8.18081e+06	5.57261e+06	5.81939e+06	5.54775e+06
MWS201478	252.111	C12H16N2O4	[M+H]+	Phe-Ser	Amino acids and derivatives	Amino acids and derivatives	16053-39-7	3	1.00484e+06	988730	1.04064e+06	1.06171e+06	1.06314e+06	1.02663e+06
mws0912	270.053	C15H10O5	[M+H]+	2'-Hydroxydaidzein	Flavonoids	Isoflavones	7678-85-5	3	340410	360734	122098	441966	450472	309702
Lmbp000123	163.067	C6H13NO2S	[M+H]+	L-Homomethionine	Amino acids and derivatives	Amino acids and derivatives	25148-30-5	3	2.03833e+06	1.95313e+06	1.9682e+06	2.21891e+06	2.32385e+06	2.22781e+06
MWSmce536	126.032	C6H6O3	[M-H]-	Methyl 2-furoate	Organic acids	Organic acids	611-13-2	1	1.31561e+06	1.25338e+06	1.2803e+06	987653	1.03718e+06	1.14619e+06
Hmcn000192	210.074	C7H14O7	[M-H]-	Sedoheptulose	Others	Saccharides	3019-74-7	2	5.56081e+06	4.94904e+06	5.60727e+06	3.11315e+06	2.97894e+06	3.2031e+06
MWS201411	260.149	C10H20N4O4	[M+H]+	Lys-Asn	Amino acids and derivatives	Amino acids and derivatives	19908-06-6	2	58877.2	57178.4	69780.2	61848.2	60150.8	55660
MWS4471	174.064	C6H10N2O4	[M-H]-	N-Alpha-Acetyl-L-Asparagine	Amino acids and derivatives	Amino acids and derivatives	4033-40-3	3	5.08772e+06	6.0392e+06	6.34182e+06	6.68267e+06	6.93858e+06	6.79993e+06
Wbjp001317	202.074	C11H10N2O2	[M+H]+	vasicinone	Alkaloids	Alkaloids	486-64-6	3	2.90791e+07	2.91296e+07	2.84209e+07	6.33634e+06	6.46211e+06	6.35863e+06
MWSHY0174	290.079	C15H14O6	[M+H]+	Epicatechin	Flavonoids	Flavanols	490-46-0	3	2.38607e+07	2.21662e+07	2.30641e+07	4.03352e+07	3.38268e+07	2.99345e+07
Hajp003819	290.079	C15H14O6	[M+H]+	rhusopolyphenol F	Phenolic acids	Phenolic acids	1445784-13-3	3	2.38607e+07	2.21662e+07	2.30641e+07	4.03352e+07	3.38268e+07	2.99345e+07
MWSslk146	594.159	C27H30O15	[M+H]+	4'-O-Glucosylvitexin	Flavonoids	Flavones	38950-94-6	1	1.22145e+07	1.00466e+07	1.05756e+07	6.92479e+06	7.23789e+06	4.54143e+06
Zmdp001647	246.122	C10H18N2O5	[M+H]+	γ-Glutamyl-L-valine	Amino acids and derivatives	Amino acids and derivatives	-	3	1.74893e+06	1.83522e+06	1.93592e+06	1.19302e+06	1.69735e+06	1.31509e+06
Lmbp007051	312.1	C18H16O5	[M+H]+	6-Hydroxy-2-[2-(3'-methoxy-4'-hydroxyphenylethyl)]chromone	Others	Chromone	-	3	350267	367424	349711	0	0	0
Lcsp002568	329.231	C16H31N3O4	[M+H]+	Val-Ile-Val	Amino acids and derivatives	Amino acids and derivatives	-	2	191200	174180	175906	163348	170005	183635
pme3227	578.164	C27H30O14	[M+H]+	Vitexin-2''-O-rhamnoside	Flavonoids	Flavones	64820-99-1	1	9.07774e+06	6.77403e+06	9.72521e+06	5.65658e+06	5.49762e+06	6.58503e+06
Zamn00402	180.063	C6H12O6	[M-H]-	Sorbose	Others	Saccharides	3615-56-3	1	7.97571e+06	7.19808e+06	8.0974e+06	6.57511e+06	6.24339e+06	6.49132e+06
MWSslk183	254.058	C15H10O4	[M+H]+	7,8-Dihydroxy-4-phenylcoumarin	Lignans and Coumarins	Coumarins	842-01-3	3	23306.2	10606.9	26235.7	11670	8605.91	18850.6
CYp008016	210.162	C13H22O2	[M+NH4]+	2,5,8-trimethyldeca-2,4,7-triene-1,10-diol	Others	Others	-	3	905668	1.43261e+06	1.08109e+06	1.37208e+06	1.43885e+06	1.04526e+06
Walp007170	317.293	C18H39NO3	[M+H]+	2-Aminooctadecane-1,5,17-triol	Lipids	Sphingolipids	-	3	2.05149e+06	1.80084e+06	2.16815e+06	2.10949e+06	2.1827e+06	2.61716e+06
pmb0764	143.041	C6H9NOS	[M+H]+	4-Methyl-5-thiazoleethanol	Others	Others	137-00-8	3	35010	18561.5	20005	18340	32745.8	25945
ZbWp000360	265.116	C10H19NO7	[M+H]+	N-(1-deoxy-1-xylosyl)valine	Amino acids and derivatives	Amino acids and derivatives	-	1	21750.6	23357.8	48327.2	30705.5	34088.6	23178.6
pme0490	123.032	C6H5NO2	[M+H]+	Nicotinic acid (Vitamin B3)	Others	Vitamin	59-67-6	2	1.3303e+06	1.34972e+06	1.27146e+06	2.00365e+06	1.65481e+06	1.76246e+06
Layp000971	331.127	C14H21NO8	[M+H]+	Hydroxymenisdaurin D	Alkaloids	Alkaloids	-	3	4.37408e+06	4.37762e+06	4.86879e+06	3.3206e+06	2.77491e+06	2.88077e+06
pme3967	311.123	C12H17N5O5	[M+H]+	2-(Dimethylamino)guanosine	Nucleotides and derivatives	Nucleotides and derivatives	2140-67-2	1	3.08175e+07	2.711e+07	2.91842e+07	3.09923e+07	3.14646e+07	3.27784e+07
mws0567	145.085	C5H11N3O2	[M+H]+	4-Guanidinobutyric acid	Organic acids	Organic acids	463-00-3	3	6.5115e+06	5.42692e+06	5.88331e+06	4.34037e+06	5.62874e+06	5.4681e+06
Lmlp002765	228.115	C15H16O2	[M+H]+	Stilbostemin B; 3,5-Dihydroxy-4-Methylbibenzyl	Others	Stilbene	162411-67-8	1	243312	241298	261344	226173	243258	213906
Zmcp003989	594.159	C27H30O15	[M+H]+	Kaempferol-3-O-rhamnosyl(1→2)glucoside	Flavonoids	Flavonols	-	2	9.98283e+06	9.78084e+06	9.39826e+06	9.84269e+06	8.46021e+06	1.02553e+07
Lmyn000160	238.069	C8H14O8	[M-H]-	Mucic acid Dimethyl Ester	Phenolic acids	Phenolic acids	-	1	1.1767e+07	9.57762e+06	1.00077e+07	9.91573e+06	9.70111e+06	9.66622e+06
WaYn006734	810.31	C42H50O16	[M-H]-	Hedyotisol A	Lignans and Coumarins	Lignans	95732-59-5	1	127294	123991	115021	159772	153073	153091
Hmgp003130	330.074	C17H14O7	[M+H]+	Iristectorigenin A	Flavonoids	Isoflavones	-	3	639349	599929	631160	213603	179016	197280
Sazp000955	271.106	C12H17NO6	[M+H]+	Tetraphyllin A	Alkaloids	Isoquinoline alkaloids	-	3	1.91146e+06	1.78037e+06	997386	1.18434e+06	2.58467e+06	2.60652e+06
pmb0855	495.332	C24H50NO7P	[M+H]+	LysoPC 16:0	Lipids	LPC	17364-16-8	1	385013	404923	393906	256843	232395	255326
pmf0174	158.167	C10H22O	[M-H]-	1-Decanol	Others	Alcohol compounds	112-30-1	3	6.04971e+06	5.90929e+06	6.23074e+06	6.81034e+06	6.65068e+06	6.66209e+06
mws0183	154.027	C7H6O4	[M-H]-	3,4-Dihydroxybenzoic acid (Protocatechuic acid)	Phenolic acids	Phenolic acids	99-50-3	2	1.00202e+06	947783	1.02199e+06	856351	734106	772384
pme2165	156.017	C5H4N2O4	[M-H]-	Orotic acid (Vitamin B13)	Others	Vitamin	65-86-1	3	1.8228e+06	1.43811e+06	1.83351e+06	1.93406e+06	1.79964e+06	1.37157e+06
Lahp004442	272.068	C15H12O5	[M+H]+	3,4-Dihydro-4-(4'-hydroxyphenyl)-5,7-dihydroxycoumarin	Lignans and Coumarins	Coumarins	-	2	4.11639e+06	3.70623e+06	3.68044e+06	4.42352e+06	4.6034e+06	4.59089e+06
Wahp004841	464.131	C22H24O11	[M+H]+	Homeriodictyol-7-O-β-O-glucoside	Flavonoids	Flavanones	-	2	2.55512e+07	2.46109e+07	2.82609e+07	1.02855e+07	12994185	14424405
Wasn000410	246.05	C6H15O8P	[M-H]-	sn-glycero-3-phospho-(1'-sn-glycerol)	Others	Others	-	1	1.37889e+07	1.11054e+07	20939905	1.36288e+07	1.27604e+07	1.27312e+07
Jmzp008213	326.152	C20H22O4	[M+H]+	Dehydrodiisoeugenol	Lignans and Coumarins	Lignans	2680-81-1	1	43442.2	73484.1	87895.4	35666.9	44456.7	33638.5
Walp007190	361.319	C20H43NO4	[M+H]+	2-AminoicoSane-1,5,7,19-tetraol	Lipids	Sphingolipids	-	2	2.93144e+06	2.44055e+06	2.98472e+06	2.96745e+06	3.00647e+06	2.16707e+06
Hmcp009963	180.138	C11H18NO+	[M]+	Candicine	Alkaloids	Phenolamine	6656-13-9	1	707220	761576	771990	1.04028e+06	654274	845820
Zmgp004297	280.146	C19H20O2	[M+H]+	1-phenyl-7-(4-hydroxyphenyl)-4-ene-3-heptanone	Others	Ketone compounds	-	2	680597	690692	604405	700292	856691	585971
Hmhp001812	281.112	C11H15N5O4	[M+H]+	2'-O-Methyladenosine	Nucleotides and derivatives	Nucleotides and derivatives	2140-79-6	1	2.74118e+06	2.6422e+06	2.54702e+06	1.77459e+06	1.57563e+06	1.59557e+06
Wafn011571	296.235	C18H32O3	[M-H]-	alpha-Hydroxylinoleic acid	Lipids	Free fatty acids	57818-44-7	1	249489	233454	254215	315685	294129	302660
HX1369	360.157	C20H24O6	[M+H]+	(-)-Lariciresinol	Lignans and Coumarins	Lignans	-	3	559258	541190	589631	479612	496899	381692
HX1371	360.157	C20H24O6	[M+H]+	(7S,8R)-dihydrodehydrodiconferyl alcohol	Lignans and Coumarins	Lignans	-	1	559258	541190	589631	479612	496899	381692
pme2827	240.245	C16H32O	[M-H]-	Palmitaldehyde	Lipids	Free fatty acids	629-80-1	3	2.49766e+08	2.47106e+08	2.4693e+08	1.51712e+08	1.61753e+08	1.49815e+08
Yaap008732	164.12	C11H16O	[M+H]+	Thymol methyl ether	Terpenoids	Monoterpenoids	1076-56-8	3	115184	129214	122992	186407	174118	183936
Wasn005621	362.194	C17H30O8	[M-H]-	Glucosyl 9-hydroxy-3-methyldec-2-enoic acid	Others	Others	-	2	787658	699870	754416	1.0448e+06	1.12774e+06	1.25357e+06
Wbmn011269	378.241	C22H34O5	[M-H]-	Vitexilactone	Terpenoids	Ditepenoids	61263-49-8	1	1.12418e+06	1.09918e+06	1.16016e+06	1.29726e+06	1.31652e+06	1.2526e+06
pmf0250	410.318	C28H42O2	[M-H]-	γ-Tocotrienol	Others	Vitamin	14101-61-2	3	351867	383086	394792	391328	340380	393624
Layp002880	340.079	C15H16O9	[M+H]+	5,7-Dihydroxychromone glucoside	Others	Chromone	-	2	5.37328e+06	6.25989e+06	6.19181e+06	6.32404e+06	6.51732e+06	7.25441e+06
MWS201479	238.095	C11H14N2O4	[M+H]+	Tyr-Gly	Amino acids and derivatives	Amino acids and derivatives	673-08-5	3	966213	864445	876045	814615	837115	773450
pmn001382	516.127	C25H24O12	[M-H]-	Isochlorogenic acid A	Phenolic acids	Phenolic acids	2450-53-5	2	5.1334e+07	4.6557e+07	4.2306e+07	4.83146e+07	4.37526e+07	3.86934e+07
Lmcn005644	552.09	C27H20O13	[M-H]-	Epitheaflagallin-3-O-Gallate	Flavonoids	Flavanols	102067-92-5	2	94804.7	96393.1	82095.8	61477.8	48941.8	39503.4
MWSmce333	283.092	C10H13N5O5	[M+H]+	Crotonoside; 2-Hydroxyadenosine	Nucleotides and derivatives	Nucleotides and derivatives	1818-71-9	3	786827	825244	844037	546282	548242	687353
ZBN0127	616.106	C28H24O16	[M-H]-	Quercetin-3-O-(2''-O-galloyl)glucoside	Flavonoids	Flavonols	69624-79-9	3	297438	241844	242602	22191.9	47906.7	37690.6
MWS04447	129.079	C6H11NO2	[M+H]+	Homoproline	Amino acids and derivatives	Amino acids and derivatives	56879-46-0	2	1.77385e+06	1.73973e+06	1665916	1.60907e+06	1.62373e+06	1.71966e+06
Zbsp007466	267.126	C17H17NO2	[M+H]+	N-trans-cinnamoylphydroxyphenylethylamine	Alkaloids	Phenolamine	-	2	3037.93	2216.26	2234.59	1.90673e+06	1.69918e+06	1.2869e+06
pme0230	267.097	C10H13N5O4	[M+H]+	Adenosine	Nucleotides and derivatives	Nucleotides and derivatives	58-61-7	1	456191	362685	423200	604194	636849	596785
Zbqn005180	315.168	C15H25NO6	[M-H]-	5-(4-(((S)-1-carboxyethyl)carbamoyl)cyclohexyl)-2-hydroxypentanoicacid	Alkaloids	Pyridine alkaloids	-	2	18428	10005	26903.6	21465.5	9428.5	12320.1
Ladp002935	189.043	C10H7NO3	[M+H]+	3-quinolinecarboxylic acid	Alkaloids	Quinoline alkaloids	-	1	3.86807e+07	3.80039e+07	3.77816e+07	2.86807e+07	2.88381e+07	2.80766e+07
NK10251888	202.143	C8H18N4O2	[M+H]+	NG,NG-Dimethyl-L-arginine	Amino acids and derivatives	Amino acids and derivatives	30315-93-6	3	4.30041e+06	4.56751e+06	4.53412e+06	2.80646e+06	2.68769e+06	2.68467e+06
CYp000979	303.143	C12H21N3O6	[M+H]+	L-Gamma-Glutamyl-L-Theanine	Amino acids and derivatives	Amino acids and derivatives	-	3	1.19748e+07	1.2031e+07	1.05263e+07	2.61664e+07	1.99e+07	2.44404e+07
Wagp007639	267.126	C17H17NO2	[M+H]+	N-(4-hydroxyphenethyl)cinnamamide	Alkaloids	Alkaloids	-	1	7842.83	8535.79	7299.4	2.00253e+06	1.97335e+06	1.88114e+06
Wbmn010746	378.241	C22H34O5	[M-H]-	Negundoin A	Terpenoids	Ditepenoids	-	3	708268	804132	746880	883324	1.01186e+06	1.02059e+06
MWS2027	128.022	C4H4N2O3	[M+H]+	Barbituric acid;Malonylurea;2,4,6-Pyrimidinetrione	Nucleotides and derivatives	Nucleotides and derivatives	67-52-7	3	1.01352e+06	882880	761318	889401	904573	794860
mws0159	164.047	C9H8O3	[M-H]-	Phenylpyruvic acid	Organic acids	Organic acids	156-06-9	3	200022	205335	209780	288694	267617	283132
mws0001	132.054	C4H8N2O3	[M+H]+	L-Asparagine	Amino acids and derivatives	Amino acids and derivatives	70-47-3	2	188828	195248	146521	366406	314874	352063
pmc0281	399.139	C15H21N5O8	[M+H]+	Ribosyladenosine	Nucleotides and derivatives	Nucleotides and derivatives	-	3	4.882e+06	5.07908e+06	4.03373e+06	590139	5.37519e+06	5.41529e+06
Zmzn000079	200.009	C4H9O7P	[M-H]-	D-Erythrose-4-phosphate	Others	Saccharides	585-18-2	3	1.10606e+06	633759	577901	3.5601e+06	3.51428e+06	3.37671e+06
MWSslk097	194.058	C10H10O4	[M+H]+	Dimethyl phthalate	Phenolic acids	Phenolic acids	131-11-3	3	3.10097e+06	3.35308e+06	2.79527e+06	2.37038e+06	2.87563e+06	2.517e+06
Lmmp001993	366.263	C19H34N4O3	[M+H]+	Dihydrocaffeoylspermine	Alkaloids	Phenolamine	-	2	26675	6640.98	5539.44	25005	7775.55	2418.38
pme3968	165.065	C6H7N5O	[M+H]+	7-Methylguanine	Nucleotides and derivatives	Nucleotides and derivatives	578-76-7	3	1.94486e+06	1.97012e+06	1.79734e+06	2.04543e+06	1.98641e+06	1.94814e+06
Hmlp001270	484.085	C20H20O14	[M+H]+	2,3-Di-O-Galloyl-β-D-glucose	Phenolic acids	Phenolic acids	-	1	741647	640159	774019	622594	657084	669282
Zahp012577	279.256	C18H33NO	[M+H]+	Octadecadienamide	Alkaloids	Alkaloids	-	1	6.5733e+07	6.44467e+07	6.65278e+07	6.08862e+07	6.51388e+07	7.03348e+07
Hmgp003163	346.069	C17H14O8	[M+H]+	3,3',5,7-Tetrahydroxy-4',6-Dimethoxyflavone; (Laciniatin)	Flavonoids	Flavonols	74161-28-7	3	38491.4	62344.3	50238.3	61743	71027.9	47796.7
Lhqp101816	186.032	C11H6O3	[M+H]+	Bakuchicin	Lignans and Coumarins	Coumarins	-	3	440208	449474	298341	667806	451680	525013
Lmbp000668	123.032	C6H5NO2	[M+H]+	Isonicotinic acid	Others	Vitamin	55-22-1	2	417765	368677	645506	592321	1.05676e+06	859551
Zbqp002380	294.158	C15H22N2O4	[M+H]+	Tyrosylleucine	Amino acids and derivatives	Amino acids and derivatives	17355-10-1	1	676536	592926	686315	371012	522408	424578
MWS1837	157.11	C8H15NO2	[M+H]+	Tranexamic Acid	Organic acids	Organic acids	1197-18-8	2	1.26629e+07	1.27793e+07	1.18915e+07	1.54918e+07	1.31023e+07	1.4045e+07
Lmsn004322	504.127	C24H24O12	[M-H]-	1,6-Di-O-caffeoyl-β-D-glucose	Phenolic acids	Phenolic acids	-	3	221807	316720	210160	205155	426176	397425
Wafp003158	320.185	C16H24N4O3	[M+H]+	N-Feruloylhomoagmatine	Alkaloids	Phenolamine	-	1	1.32862e+07	1.37821e+07	1.2742e+07	6.39678e+06	6.07055e+06	4.41173e+06
mws0972	132.079	C6H12O3	[M-H]-	6-Hydroxyhexanoic acid	Organic acids	Organic acids	1191-25-9	1	3.84078e+06	3.76554e+06	3.66771e+06	2.97171e+06	2.92902e+06	2.70178e+06
MWS4354	281.112	C11H15N5O4	[M+H]+	N6-methyladenosine	Nucleotides and derivatives	Nucleotides and derivatives	1867-73-8	3	109697	130084	61685	134809	105836	111827
Lmmp000897	610.132	C30H26O14	[M+H]+	Gallocatechin-(4α→8)-gallocatechin	Flavonoids	Flavanols	-	3	2.00723e+06	2.10374e+06	2.32105e+06	1.78391e+06	2.0038e+06	2775120
Lmmn004912	316.058	C16H12O7	[M-H]-	3-O-Methylquercetin	Flavonoids	Flavonols	1486-70-0	2	90888.5	86282.8	89120.9	130824	145684	159087
Lhsp101904	234.162	C15H22O2	[M+H]+	polygodial	Terpenoids	Sesquiterpenoids	6754-20-7	3	1.38805e+06	1.35434e+06	1.32919e+06	1.30231e+06	1.30126e+06	1.35291e+06
mws0219	133.037	C4H7NO4	[M-H]-	L-Aspartic Acid	Amino acids and derivatives	Amino acids and derivatives	56-84-8	1	1.34322e+07	1.16125e+07	1.2559e+07	1.13717e+07	1.17763e+07	1.07839e+07
MWStz204	370.189	C21H26N2O4	[M+H]+	18-β-Hydroxy-3-epi-α-yohimbine	Alkaloids	Plumerane	81703-06-2	2	2.00973e+06	1.62494e+06	1.64024e+06	1.41242e+06	1.53764e+06	1.46472e+06
Qmdp112405	348.266	C22H36O3	[M+H]+	Viteagnusin A	Terpenoids	Ditepenoids	-	3	246676	216408	231164	235246	258927	254442
Labn001995	412.031	C13H16O13S	[M-H]-	3,5-dihydroxy-4-[(2S,3R,4S,5S,6R)-3,4,5-trihydroxy-6-(sulfooxymethyl)oxan-2-yl]oxybenzoic acid	Phenolic acids	Phenolic acids	-	3	7.311e+06	7.41959e+06	7.25406e+06	5.80215e+06	4.88655e+06	4.85559e+06
MWSHC20168	154.027	C7H6O4	[M-H]-	Methyl cumalate	Phenolic acids	Phenolic acids	6018-41-3	2	411121	445371	372020	331412	332039	386358
pmb0818	205.074	C11H11NO3	[M+H]+	Methoxyindoleacetic acid	Alkaloids	Plumerane	3471-31-6	3	4.41131e+06	4.65964e+06	4.50445e+06	2.19765e+06	2.22514e+06	2.45578e+06
Lazn003953	540.221	C26H36O12	[M-H]-	Erythro-Guaiacylglycerol-β-dihydroconiferyl Ether glucoside	Lignans and Coumarins	Lignans	-	3	8.94842e+06	8.34889e+06	17444895	5.91685e+06	9701450	4.78502e+06
Wcdn004141	540.221	C26H36O12	[M-H]-	2-[3-[4-[1,3-dihydroxy-1-(4-hydroxy-3-methoxyphenyl)propan-2-yl]oxy-3-methoxyphenyl]propoxy]-6-(hydroxymethyl)oxane-3,4,5-triol	Others	Others	-	3	8.94842e+06	8.34889e+06	17444895	5.91685e+06	9701450	4.78502e+06
Wbtp005759	302.043	C15H10O7	[M+H]+	1,2,5,7,8-pentahydroxy-3-methylanthracene-9,10-dione	Flavonoids	Other Flavonoids	-	1	2.55937e+07	1.53031e+07	7.37732e+06	1.77406e+07	1.28821e+07	1.05017e+07
pme1210	149.051	C5H11NO2S	[M+H]+	L-Methionine	Amino acids and derivatives	Amino acids and derivatives	63-68-3	3	1.10207e+06	1.04808e+06	1.08928e+06	699389	588430	624863
Wcgn007904	280.131	C15H20O5	[M-H]-	3-hydroxy-6-(2-hydroxyethyl)-2,7-bis(hydroxymethyl)-2,5-dimethyl-3H-inden-1-one	Others	Others	-	3	283809	302242	364146	256420	261365	254457
Yalp005912	806.336	C40H54O17	[M+H]+	Swietenialide D	Terpenoids	Triterpene	-	3	393560	400301	449889	121761	37104.5	195761
mws1050	147.053	C5H9NO4	[M+H]+	O-Acetylserine	Amino acids and derivatives	Amino acids and derivatives	5147-00-2	3	2.15387e+06	1.82373e+06	1.60397e+06	3.68422e+06	3.45643e+06	3.33488e+06
mws0895	432.106	C21H20O10	[M-H]-	Genistein-7-O-Glucoside (Genistin)	Flavonoids	Isoflavones	529-59-9	3	1147945	968285	1025350	7.60177e+06	5.16358e+06	4.12034e+06
MWS04559g	181.074	C9H11NO3	[M+H]+	3-Hydroxy-L-phenylalanine	Amino acids and derivatives	Amino acids and derivatives	587-33-7	1	970466	976497	762797	984941	593228	676229
pmp001198	131.095	C6H13NO2	[M+H]+	6-Deoxyfagomine	Alkaloids	Piperidine alkaloids	197449-09-5	1	1.42625e+06	1.44895e+06	979735	1.46499e+06	985923	1.12169e+06
MWSmce548	117.079	C5H11NO2	[M+H]+	Betaine	Alkaloids	Alkaloids	107-43-7	1	4.53424e+06	4.2298e+06	4.24788e+06	9.72586e+06	9.925e+06	9.71982e+06
Lmgn001670	138.032	C7H6O3	[M-H]-	Salicylic acid	Phenolic acids	Phenolic acids	69-72-7	3	127977	152225	91262	190128	195124	211682
mws0281	192.027	C6H8O7	[M-H]-	Citric Acid	Organic acids	Organic acids	77-92-9	2	5.75268e+06	5.91457e+06	5.83166e+06	5.39033e+06	5.4311e+06	5.05631e+06
Wayn003721	244.004	C9H8O6S	[M-H]-	p-Coumaric acid 4-O-sulfate	Others	Others	-	2	5.00927e+06	4.80501e+06	4.92605e+06	5.07951e+06	5.24222e+06	4.82849e+06
MWSHC2035	178.063	C10H10O3	[M+H]+	4-Methoxycinnamic acid	Phenolic acids	Phenolic acids	830-09-1	3	1.38915e+07	1.28569e+07	1.16777e+07	9.20186e+06	9.24893e+06	8.80408e+06
mws1073	594.159	C27H30O15	[M+H]+	Apigenin-6,8-di-C-glucoside (Vicenin-2)	Flavonoids	Flavones	23666-13-9	3	2.87462e+07	2.37951e+07	2.55396e+07	1.42746e+07	1.38197e+07	1.52301e+07
MWS2984	152.045	C4H4N6O	[M+H]+	8-Azaguanine	Nucleotides and derivatives	Nucleotides and derivatives	134-58-7	2	274285	347906	238252	495528	311637	445054
mws0049	306.074	C15H14O7	[M+H]+	Gallocatechin	Flavonoids	Flavanols	970-73-0	1	2.35777e+07	2.22261e+07	2.44734e+07	2.75319e+07	2.89591e+07	28495506
pmp000004	330.074	C17H14O7	[M+H]+	4',5,7-Trihydroxy-3',6-dimethoxyflavone (Jaceosidin)	Flavonoids	Flavones	18085-97-7	3	526819	398565	473347	178947	166345	160707
Lmhp011549	549.379	C28H56NO7P	[M+H]+	LysoPC 20:1	Lipids	LPC	-	1	522611	552443	585218	347086	332059	338384
Lmgn003978	142.099	C8H14O2	[M-H]-	2-n-Propyl-2-pentenoic acid	Organic acids	Organic acids	60218-41-9	3	5.19401e+07	5.25211e+07	5.24741e+07	4.7752e+07	4.93173e+07	4.96316e+07
Wcdp000380	103.1	C5H13NO	[M+H]+	L-Valinol	Amino acids and derivatives	Amino acids and derivatives	2026-48-4	1	2.23731e+06	2.13634e+06	2.17826e+06	2.71907e+06	2.66763e+06	2.4574e+06
pmb0484	104.107	C5H14NO+	[M]+	Choline	Alkaloids	Alkaloids	62-49-7	3	2.23731e+06	2.13634e+06	2.17826e+06	2.71907e+06	2.66763e+06	2.4574e+06
pmp001270	493.317	C24H48NO7P	[M+H]+	LysoPC 16:1	Lipids	LPC	76790-27-7	1	1.95852e+06	1.90212e+06	1.95301e+06	1.21388e+06	671488	1.27052e+06
MWSmce701	134.073	C9H10O	[M+H]+	4-Ethylbenzaldehyde	Others	Aldehyde compounds	4748-78-1	2	243812	160690	74195.9	0	0	0
pme3009	174.016	C6H6O6	[M+H]+	trans-Aconitic acid	Organic acids	Organic acids	4023-65-8	3	128061	133047	144059	146170	153403	145593
Lcsp001861	228.147	C11H20N2O3	[M+H]+	1-(2-Amino-4-methylpentanoyl)pyrrolidine-2-carboxylic acid	Amino acids and derivatives	Amino acids and derivatives	-	1	6.60677e+06	6.56667e+06	5.90078e+06	3.32227e+06	3.24088e+06	3.31514e+06
Hmgp002189	462.116	C22H22O11	[M+H]+	Hispidulin-7-O-glucoside(Homoplantaginin)	Flavonoids	Flavones	17680-84-1	1	1.40383e+07	1.17843e+07	1.38297e+07	1.8123e+07	1.58091e+07	1.83786e+07
Wbmp010456	276.209	C18H28O2	[M+H]+	Macrophypene B	Terpenoids	Ditepenoids	-	3	572511	571006	575137	773816	670983	765123
pme3011	103.063	C4H9NO2	[M+H]+	γ-Aminobutyric acid	Organic acids	Organic acids	56-12-2	3	548310	482759	548055	209066	219382	215891
MWSCX014	192.042	C10H8O4	[M+H]+	Scopoletin (7-Hydroxy-6-methoxycoumarin)	Lignans and Coumarins	Coumarins	92-61-5	2	434750	447852	563494	254871	230081	292093
pme2244	189.079	C11H11NO2	[M+H]+	3-Indolepropionic acid	Alkaloids	Plumerane	830-96-6	2	585277	552322	606350	272466	334392	321355
Hmcp002629	388.152	C21H24O7	[M+H]+	Ailantinol E	Terpenoids	Ditepenoids	-	3	1.55095e+06	1.76928e+06	1.70212e+06	1.2464e+06	1.29078e+06	1.26626e+06
Lmmp002796	626.148	C27H30O17	[M+H]+	Gossypetin-3-O-rutinoside	Flavonoids	Flavonols	-	1	6.55479e+06	1.19863e+07	9.92116e+06	5.05203e+06	4.05843e+06	7.69601e+06
MWSslk092	344.09	C18H16O7	[M-H]-	Usnic acid	Phenolic acids	Phenolic acids	125-46-2	1	9.98261e+06	1.05922e+07	1.0364e+07	584756	520029	549161
HX1332	290.225	C19H30O2	[M+H]+	Roupelliol	Others	Others	-	3	534782	478469	495801	453948	631960	434899
Lmhp010908	535.364	C27H54NO7P	[M+H]+	LysoPC 19:1	Lipids	LPC	-	2	81296.5	80151.8	83852.3	64641.6	60420.2	71567.3
MWS04412	174.137	C8H18N2O2	[M+H]+	N(6),N(6)-Dimethyl-L-lysine	Amino acids and derivatives	Amino acids and derivatives	2259-86-1	2	827030	791666	760891	646558	752177	618129
ML10180524	243.085	C9H13N3O5	[M+H]+	Cytarabine	Nucleotides and derivatives	Nucleotides and derivatives	147-94-4	2	446698	412038	357286	312292	279183	206753
Wcfp005519	162.032	C9H6O3	[M+H]+	5-hydroxyindene-1,3-dione	Terpenoids	Sesquiterpenoids	131977-61-2	2	3.39683e+06	3.50228e+06	3.5979e+06	3.66726e+06	4.48014e+06	3.55009e+06
Lhcp090204	192.151	C13H20O	[M+H]+	β-Ionone	Terpenoids	Monoterpenoids	79-77-6	3	115957	136268	122165	117883	117123	122761
Zbsp002605	756.211	C33H40O20	[M+H]+	Vicenin II-7-O-glucoside	Flavonoids	Flavones	-	2	234160	322649	256260	93817.6	105730	118940
MWSHY0017	272.068	C15H12O5	[M+H]+	Naringenin (5,7,4'-Trihydroxyflavanone)	Flavonoids	Flavanones	480-41-1	1	2.67296e+06	2.06287e+06	2.49416e+06	2.29688e+06	2.53183e+06	2.67874e+06
pme2954	302.043	C15H10O7	[M+H]+	Quercetin	Flavonoids	Flavonols	117-39-5	3	548376	1.50828e+06	3.32493e+06	996494	1.86232e+06	1.90833e+06
pmn001380	188.105	C9H16O4	[M-H]-	Eucommiol	Others	Alcohol compounds	55930-44-4	1	232918	273797	263015	502555	294652	361377
MWSmce016	137.048	C7H7NO2	[M+H]+	Nicotinic Acid Methyl Ester(Methyl Nicotinate)	Alkaloids	Pyridine alkaloids	93-60-7	3	1.10342e+06	900531	835993	1.06911e+06	1.23649e+06	1.017e+06
Qahn011632	300.173	C19H24O3	[M-H]-	Biondinin C	Terpenoids	Monoterpenoids	55511-08-5	1	27399.1	26462.7	27639.1	43409.6	45654.4	40105.2
mws0154	174.053	C7H10O5	[M-H]-	Shikimic acid	Organic acids	Organic acids	138-59-0	2	7420165	3.24319e+06	1.02229e+07	9.68289e+06	9.54198e+06	8.92523e+06
mws2218	194.08	C8H10N4O2	[M+H]+	Caffeine	Alkaloids	Alkaloids	58-08-2	1	2.79849e+07	2.77023e+07	2.73144e+07	2.61738e+07	2.59465e+07	2.71208e+07
pmb2260	479.301	C23H46NO7P	[M+H]+	LysoPC 15:1	Lipids	LPC	-	2	267808	298835	304817	263927	253074	271608
Hmln007772	294.183	C17H26O4	[M-H]-	Nordihydrocapsiate	Phenolic acids	Phenolic acids	220012-53-3	3	796668	1.16657e+06	775067	1.29515e+06	1.21312e+06	1.24899e+06
pme1137	139.027	C6H5NO3	[M+H]+	6-Hydroxynicotinic acid	Alkaloids	Pyridine alkaloids	5006-66-6	2	321565	308062	266375	470897	348542	419280
pmp000575	446.121	C22H22O10	[M+H]+	Acacetin-7-O-glucoside (Tilianin)	Flavonoids	Flavones	4291-60-5	3	813693	591087	645725	225112	203977	218922
mws0258	131.095	C6H13NO2	[M+H]+	L-Isoleucine	Amino acids and derivatives	Amino acids and derivatives	73-32-5	1	909201	776651	700713	867062	717653	746814
MWS04555g	131.095	C6H13NO2	[M+H]+	D-Allo-Isoleucine	Amino acids and derivatives	Amino acids and derivatives	1509-35-9	1	909201	776651	700713	867062	717653	746814
mws0227	131.095	C6H13NO2	[M+H]+	L-Leucine	Amino acids and derivatives	Amino acids and derivatives	61-90-5	1	909201	776651	700713	867062	717653	746814
MWSslk133	258.183	C14H26O4	[M-H]-	1,14-Tetradecanedioic Acid	Lipids	Free fatty acids	821-38-5	1	156062	158718	170245	164297	162087	155972
pme1474	297.09	C11H15N5O3S	[M+H]+	5'-Deoxy-5'-(methylthio)adenosine	Nucleotides and derivatives	Nucleotides and derivatives	2457-80-9	1	5.75624e+06	6.03782e+06	6.36618e+06	5.74994e+06	5.14281e+06	5.44828e+06
Wasn000528	338.085	C12H18O11	[M-H]-	2-O-α-D-Glucopyranosyl-L-ascorbic acid	Others	Vitamin	129499-78-1	1	2.96315e+07	2.50698e+07	3.2894e+07	2.94201e+07	2.77752e+07	2.4023e+07
Ylyp002274	354.089	C15H18N2O6S	[M+H]+	niazidin	Alkaloids	Alkaloids	-	3	0	0	0	140406	44372.5	28150.6
Zmyn004714	298.251	C18H34O3	[M-H]-	Ricinoleic acid	Lipids	Free fatty acids	141-22-0	3	340390	316279	316562	344014	347206	405052
Wagp003518	337.116	C16H19NO7	[M+H]+	Acetoxyindole N-Glucoside	Alkaloids	Plumerane	-	3	315233	344039	452012	388263	429241	436972
pme1383	169.074	C8H11NO3	[M+H]+	Pyridoxine	Others	Vitamin	65-23-6	1	1.36599e+06	1.34788e+06	1.40459e+06	636466	582775	356861
Zbzn008048	294.183	C17H26O4	[M-H]-	Embelin	Quinones	Quinones	550-24-3	3	1.08922e+06	1.11959e+06	1.11886e+06	1.23967e+06	1.16974e+06	1.21957e+06
mws0361	254.225	C16H30O2	[M-H]-	Palmitoleic Acid	Lipids	Free fatty acids	373-49-9	3	306244	283380	288059	298566	322693	331668
pmb1574	276.209	C18H28O2	[M+H]+	9,12-Octadecadien-6-Ynoic Acid	Lipids	Free fatty acids	61481-29-6	3	190679	202565	244368	256447	267413	289174
Sacp007567	220.183	C15H24O	[M+H]+	preisocalamenediol	Terpenoids	Sesquiterpenoids	25645-19-6	3	0	0	0	50541.3	222499	43795.3
Rfmb320	143.095	C7H13NO2	[M+H]+	1-Methylpiperidine-2-carboxylic acid	Organic acids	Organic acids	7730-87-2	3	2.84228e+06	2.67969e+06	7127420	2.44398e+06	2.20108e+06	2.43081e+06
Zbzp007397	180.115	C11H16O2	[M+H]+	5,6,7,7a-tetrahydro-4,4,7a-trimethyl-2(4H)-benzofuranone	Others	Others	15356-74-8	2	587666	614767	633156	547109	550993	541573
Lmyn005006	596.153	C30H28O13	[M-H]-	Eriodictyol-7-O-(6''-O-p-coumaroyl)glucoside	Flavonoids	Flavanones	-	3	1.25761e+06	1.32204e+06	1.26618e+06	2.14913e+06	2.1068e+06	2.12833e+06
MWSHY0019	610.19	C28H34O15	[M+H]+	Hesperetin-7-O-neohesperidoside(Neohesperidin)	Flavonoids	Flavanones	13241-33-3	2	3.31525e+06	3.97623e+06	4.10547e+06	3.30167e+06	4527530	5.39522e+06
Zmtn001464	205.037	C10H7NO4	[M-H]-	4,8-Dihydroxyquinoline-2-carboxylic acid	Organic acids	Organic acids	59-00-7	1	6.25245e+06	6.27254e+06	6.13341e+06	5.63393e+06	5.37596e+06	5.5823e+06
Wbtp005613	302.043	C15H10O7	[M+H]+	robustaquinone F	Flavonoids	Other Flavonoids	-	3	2.91656e+07	2.41518e+07	2.46895e+07	6.58103e+06	1.51757e+07	9.66744e+06
zjbp120812	424.21	C22H32O8	[M+H]+	Scutebarbolide C	Terpenoids	Ditepenoids	-	3	2.63154e+07	2.602e+07	2.69563e+07	2.46627e+07	2.56221e+07	2.5174e+07
Hmcn002875	302.043	C15H10O7	[M-H]-	6-Hydroxyluteolin	Flavonoids	Flavones	18003-33-3	2	480274	501663	559336	577203	545559	513232
MWS1962	152.12	C10H16O	[M+H]+	cis-Citral	Terpenoids	Monoterpenoids	5392-40-5	3	777920	756507	804923	792160	804539	792218
WaYp005219	308.09	C15H16O7	[M+H]+	1-O-(p-coumaroyl) 3-Hydroxy-3-methylglutaric acid	Phenolic acids	Phenolic acids	-	1	3.71383e+07	3.68248e+07	3.72054e+07	3.4826e+07	3.55902e+07	3.7857e+07
Wcdn000434	342.116	C12H22O11	[M-H]-	5-{[3,4-dihydroxy-2,5-bis(hydroxymethyl)oxolan-2-yl]oxy}-2-(hydroxymethyl)oxane-2,3,4-triol	Others	Saccharides	-	1	4.85124e+07	5.40159e+07	5.60135e+07	4.28743e+07	3.40253e+07	4889205
Lskp211283	232.142	C10H20N2O4	[M+H]+	1',2',3',4'-tetrahydro-5'-deoxypinnatanine	Alkaloids	Alkaloids	-	3	1.32397e+07	1.28528e+07	1.33161e+07	1.37921e+07	1.39688e+07	1.33981e+07
MWSmce692	278.225	C18H30O2	[M-H]-	γ-Linolenic Acid	Lipids	Free fatty acids	506-26-3	1	217988	221988	234910	295072	276945	284293
Lmbn005923	278.225	C18H30O2	[M-H]-	Crepenynic acid	Lipids	Free fatty acids	2277-31-8	3	217988	221988	234910	295072	276945	284293
Wayn007653	372.157	C21H24O6	[M-H]-	Rubanol	Others	Others	-	2	19102.6	15019.7	20730.3	14238.9	13784.2	15990.5
Lmbn005662	296.235	C18H32O3	[M-H]-	9(10)-EpOME;(9R,10S)-(12Z)-9,10-Epoxyoctadecenoic acid	Lipids	Free fatty acids	16833-56-0	3	24994.4	27609.3	27022.6	31710	26855.8	29902.5
MWS201444	203.091	C7H13N3O4	[M+H]+	Gln-Gly	Amino acids and derivatives	Amino acids and derivatives	2650-65-9	3	5.17577e+06	4.77536e+06	4.99558e+06	5.52046e+06	5.6619e+06	5.67235e+06
pme0264	242.09	C10H14N2O5	[M+H]+	Thymidine	Nucleotides and derivatives	Nucleotides and derivatives	50-89-5	2	180059	206263	117065	67676.9	78604.8	115146
MWSmce241	189.1	C8H15NO4	[M+H]+	Castanospermine	Alkaloids	Alkaloids	79831-76-8	3	31887.1	19983.7	14803.8	37473.1	32108.5	36087
Lmyn003256	634.081	C27H22O18	[M-H]-	Isocorilagin	Tannins	Tannin	-	1	2.502e+06	3.13677e+06	2.84472e+06	2.41049e+06	2.52473e+06	2.40102e+06
MWS3036	148.037	C5H8O5	[M-H]-	3-Hydroxyglutaric acid	Organic acids	Organic acids	638-18-6	2	2.49834e+06	2.26354e+06	2.40865e+06	2.84756e+06	2.92088e+06	2.63032e+06
pmp000593	594.159	C27H30O15	[M+H]+	Luteolin-7-O-rutinoside	Flavonoids	Flavones	3563-98-2	3	9.86245e+07	9.64949e+07	9.77302e+07	1.3131e+08	1.35638e+08	1.47354e+08
MWS20159	270.11	C13H18O6	[M+H]+	Phenyl-β-D-glucopyranoside	Phenolic acids	Phenolic acids	-	3	193201	231928	132965	109041	66299	120851
Zbsp002199	433.113	C21H21O10+	[M]+	Pelargonidin-3-O-glucoside	Flavonoids	Anthocyanidins	47684-27-5	3	1.33754e+07	7.90022e+06	1.37843e+07	1.2228e+07	8.8351e+06	1.02452e+07
Wbtp006564	316.058	C16H12O7	[M+H]+	(2s)-4,8,10-trihydroxy-2-methoxy-1h,2h-furo[3,2-a]xanthen-11-one	Flavonoids	Other Flavonoids	-	2	2.10112e+06	2.1446e+06	1.98734e+06	651076	428107	672441
mws0250	181.074	C9H11NO3	[M+H]+	L-Tyrosine	Amino acids and derivatives	Amino acids and derivatives	60-18-4	1	973072	1.04606e+06	732428	948448	591609	606907
MWSHY0171	578.142	C30H26O12	[M+H]+	Procyanidin B2	Tannins	Proanthocyanidins	29106-49-8	1	4.95899e+07	5.77607e+07	5.19988e+07	8.21991e+07	8.66782e+07	7.23542e+07
pmn001691	328.225	C18H32O5	[M-H]-	9,12,13-Trihydroxy-10,15-octadecadienoic acid	Lipids	Free fatty acids	-	1	19572.9	18286	24387.6	17493.1	20901.5	17549.4
mws0214	182.079	C6H14O6	[M-H]-	D-Sorbitol	Others	Saccharides	50-70-4	3	304767	367410	366647	202691	147294	170399
Lmcp002302	311.123	C12H17N5O5	[M+H]+	N6-(2-Hydroxyethyl)adenosine	Nucleotides and derivatives	Nucleotides and derivatives	4338-48-1	1	2.87542e+07	2.83231e+07	2.92587e+07	2.79497e+07	3.01997e+07	3.01963e+07
pmb0876	453.286	C21H44NO7P	[M+H]+	LysoPE 16:0	Lipids	LPE	53862-35-4	1	9.34225e+06	9.44933e+06	1.11564e+07	5.54166e+06	5.9777e+06	6.19563e+06
mws0043	402.132	C21H22O8	[M+H]+	Nobiletin (5,6,7,8,3',4'-Hexamethoxyflavone)	Flavonoids	Flavones	478-01-3	3	78059.1	108177	149785	181740	136039	163972
Zmhn002269	270.02	C11H10O6S	[M-H]-	2,5-Dimethylchromone-7-O-sulfate	Others	Chromone	-	3	845895	780399	820823	1.14704e+06	1.11772e+06	1.18476e+06
Wchn004836	194.058	C10H10O4	[M-H]-	2,4,8-Trihydroxy-1-tetralone	Others	Others	88899-02-9	2	73520.5	81035.6	65144.7	160265	105205	78428
mws1189	194.043	C6H10O7	[M-H]-	D-Galacturonic acid	Others	Saccharides	685-73-4	3	1.47079e+06	1.54997e+06	1.45232e+06	2.3414e+06	2.31789e+06	2.20065e+06
Qatp004621	374.173	C21H26O6	[M+H]+	Machilin H	Lignans and Coumarins	Lignans	-	3	214169	298975	298940	238540	383250	364057
mws0237	188.105	C9H16O4	[M-H]-	Azelaic acid	Organic acids	Organic acids	123-99-9	1	3.44981e+06	3.47167e+06	3.28152e+06	3.65303e+06	4.07134e+06	4.02877e+06
pmp000101	866.206	C45H38O18	[M+H]+	Arecatannin C1	Tannins	Tannin	87727-69-3	3	4.13688e+06	5.30928e+06	3.65453e+06	1.02144e+07	9.17544e+06	9.62896e+06
MWStz070	181.074	C9H11NO3	[M+H]+	N-(2-Hydroxy-4-methoxyphenyl)acetamide	Alkaloids	Phenolamine	58469-06-0	1	1.8052e+06	1.82585e+06	1.29831e+06	1.6355e+06	1.03567e+06	1.11244e+06
MWSmce572	147.068	C9H9NO	[M+H]+	(E)-Cinnamamide	Alkaloids	Alkaloids	22031-64-7	3	54980.9	125593	123733	229024	215057	242220
MWSmce190	147.089	C6H13NO3	[M+H]+	4-Hydroxy-L-Isoleucine	Amino acids and derivatives	Amino acids and derivatives	781658-23-9	3	329440	310972	281794	319322	332872	329142
Zbqn002253	219.111	C9H17NO5	[M-H]-	6-(((S)-1-carboxyethyl)amino)-4-hydroxyhexanoicacid	Amino acids and derivatives	Amino acids and derivatives	-	1	5.68242e+06	5.50188e+06	5.51686e+06	5.6899e+06	5.28639e+06	4.99291e+06
MWS00327g	105.043	C3H7NO3	[M+H]+	L-Isoserine	Amino acids and derivatives	Amino acids and derivatives	632-13-3	3	1.20191e+06	1.17504e+06	1.0578e+06	1.41108e+06	1.35102e+06	1.31636e+06
Wcsn010496	278.225	C18H30O2	[M-H]-	6,10,14-Trimethylpentadeca-5,9-Diene-2,13-Dione	Others	Others	-	2	173418	166001	171862	214727	183159	196505
pme2693	130.111	C6H14N2O	[M+H]+	N-Acetylputrescine	Alkaloids	Alkaloids	18233-70-0	3	474348	501590	478358	898356	1.01333e+06	947169
pme3200	73.064	C2H7N3	[M+H]+	1-Methylguanidine	Alkaloids	Alkaloids	471-29-4	3	84614.5	78572.9	57851.3	105121	97596	117114
Wmhn001788	786.092	C34H26O22	[M-H]-	Digalloyl-HHDP-glucose	Tannins	Tannin	-	2	450554	448047	341845	248486	148401	202246
MWS201437	246.122	C10H18N2O5	[M+H]+	Leu-Asp	Amino acids and derivatives	Amino acids and derivatives	32949-40-9	2	2.45161e+06	2.47818e+06	2.35713e+06	2.21635e+06	1.85747e+06	1.88488e+06
Lmhp011388	352.261	C21H36O4	[M+H]+	2-α-Linolenoyl-glycerol	Lipids	Glycerol ester	55268-58-1	1	2.01945e+06	2.08552e+06	2.5671e+06	2.20852e+06	2.33734e+06	2.23302e+06
mws0224	149.051	C5H11NO2S	[M+H]+	DL-Methionine	Amino acids and derivatives	Amino acids and derivatives	59-51-8	3	1.09866e+06	1.22713e+06	1.02967e+06	689187	604962	586050
pme0193	146.069	C5H10N2O3	[M+H]+	L-Glutamine	Amino acids and derivatives	Amino acids and derivatives	56-85-9	3	658043	631972	651574	1.2969e+06	1.43174e+06	1.25158e+06
pmp000413	432.106	C21H20O10	[M+H]+	Genistein-8-C-glucoside	Flavonoids	Isoflavones	66026-80-0	3	710105	849195	737733	277205	320365	434000
Lmrj001341	184.085	C8H12N2O3	[M+H]+	Cyclo(Ser-Pro)	Amino acids and derivatives	Amino acids and derivatives	-	3	122510	103756	121993	171185	119292	140023
pmb2804	312.23	C18H32O4	[M-H]-	13S-Hydroperoxy-9Z,11E-octadecadienoic acid	Lipids	Free fatty acids	33964-75-9	3	146465	84017.3	84868.6	184504	89120.8	91707.5
Wafp003601	320.185	C16H24N4O3	[M+H]+	N-Feruloylmethylagmatine	Alkaloids	Phenolamine	-	2	1.15026e+07	1.22014e+07	1.1584e+07	5.16192e+06	5.89171e+06	5.19393e+06
Lmhp009890	545.348	C28H52NO7P	[M+H]+	LysoPC 20:3	Lipids	LPC	1199257-41-4	2	230675	223159	172602	160661	154541	142380
pmp000791	270.053	C15H10O5	[M+H]+	Moracin Y	Phenolic acids	Phenolic acids	1252581-54-6	3	427926	587419	603458	447227	456758	450420
CYp004569	272.068	C15H12O5	[M+H]+	2-(4-hydroxyphenyl)-2H-chromene-3,5,7-triol	Others	Others	-	3	4.7691e+06	4.61864e+06	4.67473e+06	4.7164e+06	5.18787e+06	5.24613e+06
MWSmce248	164.047	C9H8O3	[M-H]-	3-Hydroxycinnamic Acid	Phenolic acids	Phenolic acids	14755-02-3	1	9.72262e+06	1.03626e+07	1.52303e+07	1.41759e+07	9.78375e+06	1.01538e+07
Lmbn002648	164.047	C9H8O3	[M-H]-	α-Hydroxycinnamic Acid	Phenolic acids	Phenolic acids	5801-57-0	1	9.72262e+06	1.03626e+07	1.52303e+07	1.41759e+07	9.78375e+06	1.01538e+07
pme0170	216.122	C8H16N4O3	[M+H]+	N-Acetyl-L-Arginine	Amino acids and derivatives	Amino acids and derivatives	155-84-0	2	897627	982178	1.08578e+06	1.29421e+06	1.348e+06	1.52223e+06
Lmtp002474	564.148	C26H28O14	[M+H]+	Apigenin-6-C-(2''-glucosyl)arabinoside	Flavonoids	Flavones	-	1	4.11332e+06	3.4248e+06	3.97873e+06	4429520	2.47679e+06	2.66315e+06
HX1272	344.162	C20H24O5	[M+H]+	Verrucosin	Lignans and Coumarins	Lignans	-	3	91046.2	99844.2	82898.2	9534.39	26959.3	23366.5
Lmhp008337	425.254	C19H40NO7P	[M+H]+	LysoPE 14:0(2n isomer)	Lipids	LPE	-	3	12914.2	3801.25	9413.23	8100.73	9257.36	9234.21
MWSslk108	203.116	C9H17NO4	[M+H]+	O-Acetyl-L-carnitine	Alkaloids	Alkaloids	3040-38-8	2	2.39135e+06	2.24881e+06	2.25712e+06	1.90561e+06	1.81503e+06	1.85189e+06
pmf0348	188.141	C10H20O3	[M-H]-	2,6-Dimethyl-7-octene-2,3,6-triol	Others	Alcohol compounds	73815-21-1	3	433509	371128	393215	431050	420361	520160
Wbkp008219	698.343	C38H46N6O7	[M+H]+	(3S,3'S)-N,N'-((1R,2R)-5-((3,4,5-trihydroxy-6-methyltetrahydro-2H-pyran-2-yl)oxy)cyclohex-3-ene-1,2-diyl)bis(2-methyl-2,3,4,9-tetrahydro-1H-pyrido[3,4-b]indole-3-carboxamide)	Alkaloids	Alkaloids	-	3	4.1523e+06	4.00646e+06	4.18704e+06	4.29877e+06	4.56079e+06	4.2406e+06
Zazp002547	204.09	C11H12N2O2	[M+H]+	cyclo-(Gly-Phe)	Amino acids and derivatives	Amino acids and derivatives	10125-07-2	1	4.51775e+06	4.79726e+06	4.75567e+06	2.49095e+06	2.58744e+06	2.55854e+06
MWS20987	173.116	C7H15N3O2	[M+H]+	N5-(1-Iminoethyl)-L-ornithine	Amino acids and derivatives	Amino acids and derivatives	36889-13-1	2	9.49899e+06	9.03448e+06	8.04896e+06	5.42571e+06	4.35747e+06	4.81724e+06
Zbfn003303	338.1	C16H18O8	[M-H]-	3-(Hydroxycinnamoyl)-quinic acid	Phenolic acids	Phenolic acids	-	1	1.894e+07	2.02563e+07	2.04493e+07	2.47218e+07	2.39642e+07	2.38248e+07
Walp007214	289.262	C16H35NO3	[M+H]+	2-Aminohexadecane-1,5,6-triol	Lipids	Sphingolipids	-	2	14671.1	17813.2	14844.5	10345.2	17560.2	13714.2
pme2074	323.21	C18H29NO4	[M-H]-	Jasmonoyl-L-Isoleucine	Amino acids and derivatives	Amino acids and derivatives	120330-93-0	3	221185	220176	211205	2.06982e+06	2.30005e+06	2.1035e+06
Zahp011689	204.079	C12H12O3	[M+H]+	2,2-dimethylchromene-6-carboxylic acid	Others	Others	34818-56-9	3	5.25623e+06	2381270	8.89689e+06	7.50923e+06	6.70731e+06	7.40389e+06
ZbLn005207	342.099	C12H22O9S	[M-H]-	Sulfatricalysine C	Others	Saccharides	-	2	27401.2	41188.7	20557.9	947254	789027	694643
pma0101	292.154	C14H20N4O3	[M+H]+	Caffeoylagmatine	Alkaloids	Phenolamine	-	3	5.04733e+06	4.63198e+06	5.41432e+06	5.64889e+06	4.77369e+06	4.97023e+06
MWSmce448	126.043	C5H6N2O2	[M+H]+	Imidazol-1-yl-acetic acid	Alkaloids	Alkaloids	22884-10-2	3	433293	446099	386377	586643	600778	565558
MWSmce118	126.043	C5H6N2O2	[M+H]+	Imidazole-4-Acetic Acid	Alkaloids	Alkaloids	645-65-8	3	433293	446099	386377	586643	600778	565558
Lmrj002087	246.122	C10H18N2O5	[M+H]+	L-Isoleucyl-L-Aspartate	Amino acids and derivatives	Amino acids and derivatives	-	2	1.44965e+06	1.41395e+06	1.38441e+06	1.59085e+06	1.56715e+06	1.61885e+06
Lkmp122701	246.126	C15H18O3	[M+H]+	Dehydrosantamarin	Terpenoids	Sesquiterpenoids	-	3	821185	942980	900397	994264	896495	1.03422e+06
Zmbp002538	204.09	C11H12N2O2	[M+H]+	1-Methoxy-indole-3-acetamide	Alkaloids	Plumerane	-	1	5.0456e+06	5.08842e+06	5.10829e+06	2.65525e+06	2.60942e+06	2.65737e+06
Wayn004109	478.075	C21H18O13	[M-H]-	3'-O-Methylellagic acid 4-O-beta-D-glucoside	Tannins	Tannin	-	1	5.20948e+07	4.94588e+07	4.64425e+07	6.43191e+07	4.77027e+07	5.4822e+07
Walp008102	301.298	C18H39NO2	[M+H]+	2-Aminooctadecane-1,4-diol	Lipids	Sphingolipids	-	2	670984	764531	642163	826847	933370	2.28295e+06
Wbsp007290	276.173	C17H24O3	[M+H]+	Lycoposerramine E	Alkaloids	Alkaloids	-	3	23455.3	20711.7	44154.5	29107.6	18704.7	25761.1
MWSmce490	168.042	C8H8O4	[M-H]-	2',4',6'-Trihydroxyacetophenone	Phenolic acids	Phenolic acids	480-66-0	1	97110.2	93370	70624.7	105220	120954	62674.3
MWSslk132	286.214	C16H30O4	[M-H]-	Hexadecanedioic acid	Lipids	Free fatty acids	505-54-4	2	187133	187721	186344	177476	175518	182711
pme2801	166.049	C6H6N4O2	[M+H]+	7-Methylxanthine	Nucleotides and derivatives	Nucleotides and derivatives	552-62-5	1	1.17317e+07	1.09564e+07	1.15963e+07	6.96348e+06	7.15379e+06	7.41349e+06
Lmhn002683	458.085	C22H18O11	[M-H]-	p-Coumaroylcaffeoyltartaric acid	Phenolic acids	Phenolic acids	-	3	1.21857e+06	1.19532e+06	1.31862e+06	1.2423e+06	1.37979e+06	1.31163e+06
Cmhn001271	634.081	C27H22O18	[M-H]-	Gemin D	Tannins	Tannin	84744-46-7	1	3.21596e+06	3.52673e+06	2.90962e+06	2.50979e+06	2.40779e+06	2.52696e+06
Lhjp111635	506.164	C21H30O14	[M+H]+	Arabinosylsecologanic acid	Terpenoids	Monoterpenoids	-	2	3.74934e+06	3.38722e+06	3.56232e+06	2.91112e+06	2.77256e+06	2.46086e+06
Wahp006462	506.142	C24H26O12	[M+H]+	Rhamnazine-5-O-β-D-glucoside	Flavonoids	Flavones	-	2	1.66932e+07	1.74507e+07	1.599e+07	3.10431e+07	3.06155e+07	3.16496e+07
mws0005	160.1	C10H12N2	[M+H]+	Tryptamine	Alkaloids	Plumerane	61-54-1	3	178560	146569	133201	101918	76511	89665.3
Lmhp007840	533.348	C27H52NO7P	[M+H]+	LysoPC 19:2	Lipids	LPC	-	2	106923	89079.3	127818	87864.5	86939.1	102211
mws0102	161.048	C9H7NO2	[M-H]-	Indole-5-carboxylic acid	Alkaloids	Plumerane	1670-81-1	3	19425.7	25005	21874.7	10037.5	16411.9	27129.5
mws1422	274.084	C15H14O5	[M+H]+	Epiafzelechin	Flavonoids	Flavanols	24808-04-6	1	7.73582e+06	7.18275e+06	7.95982e+06	7.70081e+06	7.85424e+06	8.6274e+06
Lmsn006346	614.127	C29H26O15	[M-H]-	1,6-Di-O-galloyl-3-O-Cinnamoyl-β-D-glucose	Phenolic acids	Phenolic acids	-	1	826588	755877	745861	205756	203562	190534
Wcgn008207	224.105	C12H16O4	[M-H]-	Aspidinol	Others	Others	519-40-4	1	38735.7	11889.7	39643.2	7674.48	16661.8	44479
CYp001633	344.074	C14H16O10	[M+H]+	5-Galloylquinic acid	Phenolic acids	Phenolic acids	53584-43-3	3	2.46112e+07	2.50795e+07	2.35622e+07	5.82373e+06	2.25956e+07	2.84879e+07
MWSprf147	314.1	C14H18O8	[M+H]+	Glucovanillin	Phenolic acids	Phenolic acids	494-08-6	2	3.98288e+07	4.10956e+07	3.96345e+07	7.72549e+06	5.61615e+06	6.25711e+06
MWS5173	111.043	C4H5N3O	[M+H]+	Isocytosine	Nucleotides and derivatives	Nucleotides and derivatives	108-53-2	3	524630	472703	499841	585721	507103	524231
MWS4309	261.111	C13H15N3O3	[M+H]+	Glycyl-tryptophan	Amino acids and derivatives	Amino acids and derivatives	2390-74-1	3	899215	866391	892728	639583	649551	692182
Lmjp002596	596.138	C26H28O16	[M+H]+	Quercetin-3-O-sambubioside	Flavonoids	Flavonols	83048-35-5	3	586324	406196	354654	560296	720405	518834
Wcfp007836	301.298	C18H39NO2	[M+H]+	Tetradecyldiethanolamine	Alkaloids	Alkaloids	18924-66-8	1	694642	783824	693309	812914	793260	2.05773e+06
Hmtn001358	311.101	C14H17NO7	[M-H]-	2-(D-Glucosyloxy)-4-hydroxybenzeneacetonitrile	Alkaloids	Phenolamine	-	3	43379	10005	52659.4	33055.5	28340	30745.3
Hasp010605	352.261	C21H36O4	[M+H]+	(S)-2,3-dihydroxypropyl (9Z,12Z,15Z)-octadeca-9,12,15-trienoate	Others	Others	129828-41-7	1	3.62594e+06	3.83431e+06	3.61944e+06	4.76874e+06	4.50333e+06	5.12714e+06
Zmjn004133	312.23	C18H32O4	[M-H]-	9S-Hydroperoxy-10E,12Z-octadecadienoic acid	Lipids	Free fatty acids	5502-91-0	3	191221	186056	186045	168637	216800	155395
MWS201414	229.106	C9H15N3O4	[M+H]+	Pro-Asn	Amino acids and derivatives	Amino acids and derivatives	107856-82-6	2	4.22236e+06	3.02757e+06	7.31084e+06	5.08703e+06	4.69236e+06	5.07782e+06
pmp000100	866.206	C45H38O18	[M+H]+	Arecatannin B1	Tannins	Tannin	79763-28-3	2	6.42816e+06	6.54988e+06	7.57301e+06	9.69526e+06	9.14799e+06	7.36204e+06
Lmgn007652	330.241	C18H34O5	[M-H]-	Tianshic acid	Organic acids	Organic acids	-	2	163053	142378	146085	162532	139422	152751
Lmbn007891	314.246	C18H34O4	[M-H]-	Hydroxy ricinoleic acid	Lipids	Free fatty acids	-	3	14476.2	14435.5	19175.5	10243.4	9928.5	16102.5
Zmmp002167	310.116	C14H18N2O6	[M+H]+	2-((L-tyrosyl)oxy)-5-amino-5-oxopentanoic acid	Amino acids and derivatives	Amino acids and derivatives	-	2	955675	907661	939925	346246	1.5576e+06	1.57444e+06
Qmjp012113	556.376	C34H52O6	[M+H]+	Hypericumoxide N	Others	Others	-	3	204307	214620	203296	500929	523236	510687
Lmmn003822	362.173	C20H26O6	[M-H]-	(4β,10E)-6α,15-Dihydroxy-8β-(angeloyloxy)-14-oxogermacra-1(10),11(13)-diene-12-oic acid-12,6-lactone	Terpenoids	Sesquiterpenoids	-	1	338011	324532	350222	388743	377429	417225
Wbmp010544	698.341	C37H50N2O11	[M+H]+	10-Hydroxymethyllycaconitine	Alkaloids	Alkaloids	-	3	3.51241e+06	3.3823e+06	3.62173e+06	3.96016e+06	4.08407e+06	3.94779e+06
Zmhn003257	300.063	C16H12O6	[M-H]-	5,7,2'-Trihydroxy-8-methoxyflavone	Flavonoids	Flavones	-	1	623994	660284	639119	320007	372664	401661
mws0885	154.027	C7H6O4	[M-H]-	2,4-Dihydroxybenzoic acid	Phenolic acids	Phenolic acids	89-86-1	3	235200	594990	374370	445991	177352	387886
Hmlp000935	153.079	C8H11NO2	[M+H]+	Vanillylamine	Alkaloids	Phenolamine	1196-92-5	3	165748	68309.5	124167	54493.1	91633.1	117982
Zmsp001773	267.097	C10H13N5O4	[M+H]+	9-Alpha-Ribofuranosyladenine	Nucleotides and derivatives	Nucleotides and derivatives	-	1	448223	403171	403877	5207.28	603234	618237
pmb0874	477.286	C23H44NO7P	[M+H]+	LysoPE 18:2(2n isomer)	Lipids	LPE	-	1	1.99133e+07	1.3789e+07	1.52713e+07	9.89467e+06	1.03294e+07	9.58225e+06
pme0274	131.095	C6H13NO2	[M+H]+	6-Aminocaproic acid	Organic acids	Organic acids	60-32-2	3	9.80361e+06	9.43963e+06	7.75095e+06	1.05843e+07	7.121e+06	8.00249e+06
Lmbn005487	314.246	C18H34O4	[M-H]-	12,13-DHOME; (9Z)-12,13-Dihydroxyoctadec-9-enoic acid	Lipids	Free fatty acids	263399-35-5	1	100886	95530.7	99103	83901	89251	84379.7
mws0917	330.074	C17H14O7	[M-H]-	3,7-Di-O-methylquercetin	Flavonoids	Flavonols	2068-02-2	2	86563.1	87562.9	79314.5	85258.6	89358.9	85832.8
mws0248	244.07	C9H12N2O6	[M-H]-	Uridine	Nucleotides and derivatives	Nucleotides and derivatives	58-96-8	1	473710	521926	458760	606660	410085	442668
pme2433	105.079	C4H11NO2	[M+H]+	Diethanolamine	Alkaloids	Alkaloids	111-42-2	3	48445.1	36554.5	40013.4	42148.1	67728	47456.3
mws5035	278.163	C15H22N2O3	[M+H]+	L-Leucyl-L-phenylalanine	Amino acids and derivatives	Amino acids and derivatives	56217-82-4	2	288458	439964	246332	88365	342116	313685
Zasp102439	117.058	C8H7N	[M+H]+	m-Aminophenylacetylene	Alkaloids	Alkaloids	54060-30-9	1	9.77097e+06	1.00524e+07	1.02119e+07	6.39123e+06	6.74906e+06	7.04237e+06
mws0255	111.043	C4H5N3O	[M+H]+	Cytosine	Nucleotides and derivatives	Nucleotides and derivatives	71-30-7	3	340318	359300	352427	306258	267605	279408
HJAP064	564.111	C25H24O15	[M+H]+	Isorhamnetin-3-O-(6''-malonyl)glucoside	Flavonoids	Flavonols	-	3	182910	418955	92536.8	718480	189518	638100
pmn001694	330.241	C18H34O5	[M-H]-	9,10,13-Trihydroxy-11-Octadecenoic Acid	Lipids	Free fatty acids	29907-57-1	1	60760.1	115061	110219	112292	106538	99443.6
Hmln002199	506.106	C23H22O13	[M-H]-	Quercetin-3-O-(6''-O-acetyl)galactoside	Flavonoids	Flavonols	-	3	280067	850448	336066	2.37679e+06	1.95681e+06	3.91607e+06
Lmhp007598	533.348	C27H52NO7P	[M+H]+	LysoPC 19:2(2n isomer)	Lipids	LPC	-	2	156802	147870	36309.8	152243	147505	49717.1
Lssp210422	270.053	C15H10O5	[M+H]+	Genistein	Flavonoids	Isoflavones	446-72-0	3	186998	192138	192832	144092	152745	145160
HX1256	326.152	C20H22O4	[M+H]+	Machilin A	Lignans and Coumarins	Lignans	-	1	92955.7	92338.2	87279.4	67221.4	33321.3	77573.7
pma1839	308.174	C16H24N2O4	[M+H]+	N-Sinapoylcadaverine	Alkaloids	Phenolamine	-	3	772760	700127	720813	1.19535e+06	1.14399e+06	1.09094e+06
Lmzp004885	330.074	C17H14O7	[M+H]+	Tricin (5,7,4'-Trihydroxy-3',5'-dimethoxyflavone)	Flavonoids	Flavones	520-32-1	1	1.52776e+06	1.60367e+06	1.43586e+06	592574	497231	526091
MWS201455	261.132	C10H19N3O5	[M+H]+	Asp-Lys	Amino acids and derivatives	Amino acids and derivatives	5891-51-0	2	439446	364085	444028	438536	460003	452967
pme2527	132.09	C5H12N2O2	[M+H]+	L-Ornithine	Amino acids and derivatives	Amino acids and derivatives	70-26-8	3	154163	163445	170227	199949	233253	179065
Walp007192	405.345	C22H47NO5	[M+H]+	2-aminodocoSane-1,6,19,20,21-pentaol	Lipids	Sphingolipids	-	2	785739	504775	672944	713987	771227	410984
MWS20194	148.052	C9H8O2	[M+H]+	Cinnamic acid	Phenolic acids	Phenolic acids	140-10-3	3	933532	610644	1.15107e+06	1.26088e+06	1.30298e+06	1.40034e+06
pmb2319	481.317	C23H48NO7P	[M+H]+	LysoPC 15:0	Lipids	LPC	108273-89-8	1	133673	128731	139730	108866	101042	121155
Lcsp012679	321.267	C20H35NO2	[M+H]+	linolenoylethanolamine	Lipids	LPE	-	1	29361.6	30122.8	30332	82262.5	81347.6	84375
Wayp001024	279.132	C11H21NO7	[M+H]+	N-(1-Deoxy-1-fructosyl)Valine	Nucleotides and derivatives	Nucleotides and derivatives	-	2	20869.4	6908.6	8337.5	15227.4	16675	21675
MWS201445	214.132	C10H18N2O3	[M+H]+	Val-Pro	Amino acids and derivatives	Amino acids and derivatives	20488-27-1	3	1.3077e+06	1.27209e+06	1.31852e+06	1.3244e+06	1.31677e+06	1.2833e+06
MWSHY0118	342.11	C19H18O6	[M+H]+	5,6,7,4'-Tetramethoxyflavone	Flavonoids	Flavones	1168-42-9	3	830223	862080	784165	1.69025e+06	1.71414e+06	1.79968e+06
mws1292	564.148	C26H28O14	[M+H]+	Isoschaftoside	Flavonoids	Flavones	52012-29-0	2	1.44212e+06	1.78178e+06	1.7946e+06	1.18867e+06	1.20458e+06	1.20056e+06
Lmhp008833	493.317	C24H48NO7P	[M+H]+	LysoPC 16:1(2n isomer)	Lipids	LPC	-	1	1.85945e+06	1.8398e+06	1.77402e+06	1.15217e+06	1.12586e+06	1.17308e+06
MWS2076	109.053	C6H7NO	[M+H]+	2-Aminophenol	Alkaloids	Phenolamine	95-55-6	3	82476.4	52590.5	62006.4	27273.7	27620.6	24838.5
Lmhp009769	465.286	C22H44NO7P	[M+H]+	LysoPE 17:1	Lipids	LPE	-	3	84631	84406.4	101427	82810.2	75266.7	78046.3
Zbsp005715	550.132	C25H26O14	[M+H]+	Hesperetin-7-O-(6''-malonyl)glucoside	Flavonoids	Flavanones	-	2	18340	28340	39371.5	186102	147991	62781.5
pme3207	142.027	C6H6O4	[M-H]-	Muconic acid	Organic acids	Organic acids	1119-72-8	3	1.13812e+06	1.04468e+06	1.03183e+06	2.5417e+06	2.10078e+06	2.21798e+06
Zmyn000155	174.1	C7H14N2O3	[M-H]-	N-α-Acetyl-L-ornithine	Amino acids and derivatives	Amino acids and derivatives	6205-08-9	3	2.68417e+06	2.70746e+06	2.6463e+06	1.39312e+06	1.51969e+06	1.61562e+06
pme0010	105.043	C3H7NO3	[M+H]+	L-Serine	Amino acids and derivatives	Amino acids and derivatives	56-45-1	3	57953.5	60885.7	52338.9	87926.2	77054.6	82553
Cmdn002504	582.18	C23H34O17	[M-H]-	6'-O-β-D-glucosylsesamoside	Terpenoids	Monoterpenoids	927691-86-9	2	1.37296e+06	1.31936e+06	1.37545e+06	811479	787879	829811
WaYp006462	289.262	C16H35NO3	[M+H]+	2-Aminohexadecane-1,5,15-triol	Lipids	Sphingolipids	-	2	386897	367831	399461	426161	387759	2.90312e+06
Zmjp003597	388.21	C19H32O8	[M+H]+	Ampelopsisionoside	Others	Ketone compounds	-	2	171775	185125	191800	250409	110827	98513.8
pmb0501	130.122	C5H14N4	[M+H]+	Agmatine	Alkaloids	Alkaloids	306-60-5	3	324958	266119	335798	596708	657431	597935
HJAP010	550.132	C25H26O14	[M+H]+	Luteolin-6,8-di-C-arabinoside	Flavonoids	Flavones	-	3	907057	1.09963e+06	1696720	1.17108e+06	1.02294e+06	1220210
HX1340	196.11	C11H16O3	[M+H]+	epiloliolide	Others	Others	-	1	118821	103513	216835	183848	167253	166321
MWS2001	228.002	C7H4N2O7	[M-H]-	2-Hydroxy-3,5-dinitrobenzoic acid	Phenolic acids	Phenolic acids	609-99-4	3	229342	306344	203548	279156	239771	173990
Yalp011808	628.242	C35H36N2O9	[M+H]+	Thapsakon B	Alkaloids	Alkaloids	-	3	2.91311e+07	2.28393e+07	2.33367e+07	4.92531e+07	6.15355e+07	7.1033e+07
pme3961	251.102	C10H13N5O3	[M+H]+	2'-Deoxyadenosine	Nucleotides and derivatives	Nucleotides and derivatives	958-09-8	1	855648	732267	751274	856877	888111	893804
Lmhp008688	499.27	C25H42NO7P	[M+H]+	LysoPE 20:5	Lipids	LPE	-	2	284138	320830	279974	241008	229668	242230
Zmzn000078	169.998	C3H7O6P	[M-H]-	Dihydroxyacetone phosphate	Others	Saccharides	57-04-5	2	2.45843e+06	1.06272e+06	1.15093e+06	1.54105e+06	1.47392e+06	1.50911e+06
Wbmn010451	488.35	C30H48O5	[M-H]-	2,3,23-Trihydroxyolean-12-en-28-oic acid methyl ester	Terpenoids	Triterpene	-	3	294551	269804	300615	314796	307291	309647
Wayn002665	760.128	C37H28O18	[M-H]-	Prodelphinidin A2 3'-gallate	Tannins	Proanthocyanidins	-	1	3.90168e+06	4.61915e+06	4.72324e+06	4.791e+06	4.81141e+06	3.94575e+06
Cmmn012461	300.209	C20H28O2	[M-H]-	Dehydroabietic acid	Terpenoids	Ditepenoids	1740-19-8	2	5.17576e+06	4.19602e+06	4.76313e+06	5.61148e+06	5.25826e+06	5.10806e+06
Lmbn001288	132.042	C5H8O4	[M-H]-	2-Hydroxy-2-methyl-3-oxobutanoic acid	Organic acids	Organic acids	71698-08-3	1	820903	795851	846478	676441	654885	658540
mws1051	399.144	C15H23N6O5S+	[M]+	S-Adenosylmethionine	Amino acids and derivatives	Amino acids and derivatives	485-80-3	3	1.70591e+07	1.71955e+07	1.77831e+07	2.01935e+07	1.80698e+07	1.94116e+07
MWSmce324	186.032	C11H6O3	[M+H]+	Psoralen	Lignans and Coumarins	Coumarins	66-97-7	1	421181	482736	552079	774441	458625	536774
Wacn003131	354.059	C15H14O10	[M-H]-	2-O-P-Coumaroylhydroxycitric Acid	Phenolic acids	Phenolic acids	-	3	131292	178792	168355	266993	211310	205609
pmb0789	331.127	C14H21NO8	[M+H]+	Pyridoxine-5'-O-glucoside	Others	Vitamin	-	3	1.38397e+06	1.40149e+06	1.22412e+06	992715	790657	928187
Zmhp002409	610.153	C27H30O16	[M+H]+	Isoluteolin-6,8-di-C-glucoside	Flavonoids	Flavones	-	3	1.43671e+06	1.79559e+06	1.27952e+06	949316	836716	846377
Wccp001353	257.142	C16H19NO2	[M+H]+	(1S,12S,14R)-4-methyl-11-oxa-4-azatetracyclo[8.6.1.01,12.06,17]heptadeca-6(17),7,9,15-tetraen-14-ol	Alkaloids	Alkaloids	-	3	5.56202e+06	5.49095e+06	5.236e+06	5.92546e+06	5.38236e+06	5.6298e+06
Zmmp003443	333.132	C16H19N3O5	[M+H]+	Bestim	Amino acids and derivatives	Amino acids and derivatives	66471-20-3	2	618347	645043	711383	594860	659931	712934
pmb3068	338.1	C16H18O8	[M-H]-	1-O-p-Coumaroylquinic acid	Phenolic acids	Phenolic acids	-	1	2.06584e+07	2.05847e+07	1.99977e+07	2.38521e+07	2.37056e+07	2.5923e+07
Zjyp110109	180.115	C11H16O2	[M+H]+	oxyphyllone F	Terpenoids	Sesquiterpenoids	-	3	315233	297579	372249	292334	284703	313713
Wahp006113	506.142	C24H26O12	[M+H]+	Rhamnazine-4'-O-β-D-glucoside	Flavonoids	Flavones	-	2	3.10647e+06	3.41556e+06	3.29273e+06	6.25334e+06	5.70127e+06	6.28756e+06
Lmhn004976	300.063	C16H12O6	[M-H]-	Aracarpene 2	Flavonoids	Isoflavones	-	3	688061	466084	720861	370962	379992	390293
Zmpn000638	131.07	C4H9N3O2	[M-H]-	3-Guanidinopropionic acid	Organic acids	Organic acids	353-09-3	3	381653	397332	395929	496692	388045	404555
Zmmp002946	294.122	C14H18N2O5	[M+H]+	(3-(carboxyamino)-2-methylpropanoyl)phenylalanine	Amino acids and derivatives	Amino acids and derivatives	-	1	2.46023e+06	2.39286e+06	2.44102e+06	3.05083e+06	3.11189e+06	2.64719e+06
Lmyp005839	356.126	C20H20O6	[M+H]+	Balanophonin	Lignans and Coumarins	Lignans	118916-57-7	2	1.46246e+06	1.45404e+06	1.43012e+06	1.88588e+06	1.65003e+06	1.78951e+06
Lcgp000245	492.2	C25H32O10	[M+H]+	dihydrodehydrodiconiferyl alcohol-9-O-β-D-xylopyranoside	Lignans and Coumarins	Lignans	-	2	4.21366e+07	4.22695e+07	4.17806e+07	3.36309e+07	4.09477e+07	3.10656e+07
Lmhp008801	475.27	C23H42NO7P	[M+H]+	LysoPE 18:3	Lipids	LPE	-	1	6.45226e+06	6.37625e+06	6.54545e+06	4.82786e+06	4.5218e+06	4.71826e+06
Lmhp002001	264.147	C14H20N2O3	[M+H]+	L-Valyl-L-Phenylalanine	Amino acids and derivatives	Amino acids and derivatives	3918-92-1	2	307701	252904	577840	410595	470780	232894
Hmlp003068	626.148	C27H30O17	[M+H]+	Meratin	Flavonoids	Flavones	27215-04-9	3	1.84658e+06	5.01212e+06	4.25143e+06	4.0835e+06	2.8478e+06	2.02254e+06
Hmlp005105	284.068	C16H12O5	[M+H]+	3,7-dihydroxy-4'-methoxyflavone	Flavonoids	Flavones	-	2	62257.5	103850	112780	100243	51305.1	109794
pmp001230	278.152	C16H22O4	[M+H]+	Senkyunolide M	Others	Lactones	146986-60-9	1	1.71952e+07	1.46018e+07	1.6212e+07	1.68585e+07	1.24984e+07	1.42888e+07
Wcfn003882	372.106	C16H20O10	[M-H]-	(2S,3S,4S,5R,6R)-6-(3-benzoyloxy-2-hydroxypropoxy)-3,4,5-trihydroxyoxane-2-carboxylic acid	Others	Others	-	3	584698	512674	581356	486165	704438	687262
Lmzp003207	332.183	C16H28O7	[M+H]+	(3R,4R)-p-Menth-1-ene-3,4-diol-3-O-β-D-glucoside	Terpenoids	Monoterpenoids	-	2	2.50277e+06	2.21719e+06	2.1211e+06	2.36105e+06	2.49239e+06	2.048e+06
Lmzp003064	332.183	C16H28O7	[M+H]+	(3R,4S,6R)-p-Menth-1-ene-3,6-diol-3-O-β-D-glucoside	Terpenoids	Monoterpenoids	-	2	2.50277e+06	2.21719e+06	2.1211e+06	2.36105e+06	2.49239e+06	2.048e+06
Lmxp010913	675.447	C35H66NO9P	[M+H]+	1-(9Z-Octadecenoyl)-2-(9-oxo-nonanoyl)-sn-glycero-3-phosphocholine	Lipids	Glycerol ester	-	2	273818	249609	299709	126998	115960	128217
Zbqn003921	251.079	C12H13NO5	[M-H]-	N-carboxy-N-(2-oxo-2-phenylethyl)-L-alanine	Amino acids and derivatives	Amino acids and derivatives	-	1	157960	145504	153473	623775	619748	548743
Zmdp001857	310.116	C14H18N2O6	[M+H]+	γ-Glutamyltyrosine	Amino acids and derivatives	Amino acids and derivatives	7432-23-7	2	589710	559660	643679	794132	828448	788201
pmn001689	312.23	C18H32O4	[M-H]-	9-Hydroxy-12-oxo-15(Z)-octadecenoic acid	Lipids	Free fatty acids	-	3	39086.8	36557.8	33069.4	18011.2	34786.5	31362.1
Hmtp000776	167.058	C8H9NO3	[M+H]+	4,5,6-Trihydroxy-2-cyclohexen-1-ylideneacetonitrile	Alkaloids	Alkaloids	-	3	190232	241491	167051	166941	166273	171530
MWSHY0056	580.179	C27H32O14	[M+H]+	Naringenin-7-O-Rutinoside(Narirutin)	Flavonoids	Flavanones	14259-46-2	1	514265	351379	746960	202029	213142	277065
Ymjm000067	320.235	C20H32O3	[M+H]+	14-Hydroxyvibsanin F	Terpenoids	Ditepenoids	-	3	119409	92118.8	97806.6	141228	141219	155769
pmp000003	316.058	C16H12O7	[M+H]+	Nepetin (5,7,3',4'-Tetrahydroxy-6-methoxyflavone)	Flavonoids	Flavones	520-11-6	2	1.8036e+06	1.60178e+06	1.58277e+06	470988	475867	529102
mws1336	137.048	C7H7NO2	[M+H]+	4-Aminobenzoic acid	Phenolic acids	Phenolic acids	150-13-0	3	4.88262e+06	4.97552e+06	5.27129e+06	5.94153e+06	7.19156e+06	6.80241e+06
Lmhp009034	451.27	C21H42NO7P	[M+H]+	LysoPE 16:1	Lipids	LPE	-	1	492875	530415	485642	299659	307063	312830
Wdzp006564	210.126	C12H18O3	[M+H]+	orientalol P	Terpenoids	Sesquiterpenoids	-	3	85047.6	148636	89103.6	500648	616389	537102
pmp000587	534.101	C24H22O14	[M+H]+	Luteolin-7-O-(6''-malonyl)glucoside	Flavonoids	Flavones	-	2	1104270	943917	1.06583e+06	2.08639e+07	1.77475e+07	35691120
mws3133	173.069	C7H11NO4	[M+H]+	Oxaceprol	Amino acids and derivatives	Amino acids and derivatives	33996-33-7	3	4.40633e+06	3.54051e+06	3.24782e+06	2.62346e+06	2.29606e+06	2.57137e+06
Lcsp001751	345.19	C15H27N3O6	[M+H]+	Val-Ile-Asp	Amino acids and derivatives	Amino acids and derivatives	-	2	147337	142190	86101.2	73256.1	62429.8	106204
pmp001281	521.348	C26H52NO7P	[M+H]+	LysoPC 18:1	Lipids	LPC	-	1	3.18276e+07	3.10705e+07	3.18011e+07	2.19946e+07	2.20273e+07	2.18467e+07
MWSHY0010	742.232	C33H42O19	[M+H]+	Troxerutin	Flavonoids	Flavones	7085-55-4	3	174528	154299	156867	118747	198144	160519
Lahp002795	762.143	C37H30O18	[M+H]+	Theasinensin B	Flavonoids	Flavanols	89064-32-4	3	4.18966e+06	1.17562e+07	5.8797e+06	3.90142e+06	1.1605e+07	1.01294e+07
pme0033	136.038	C5H4N4O	[M+H]+	Hypoxanthine	Nucleotides and derivatives	Nucleotides and derivatives	68-94-0	3	288726	123580	125712	180824	235954	247653
mws4002	153.079	C8H11NO2	[M+H]+	Dopamine	Alkaloids	Phenolamine	51-61-6	3	120248	122155	87610.9	184078	65832.4	165923
Wayp001104	343.126	C15H21NO8	[M+H]+	N-(1-Deoxy-1-fructosyl)Tyrosine	Nucleotides and derivatives	Nucleotides and derivatives	-	2	92475.7	55115.3	52192.5	54864.9	12932	76677.9
Zmrp110404	456.36	C30H48O3	[M+H]+	3-Hydroxyurs-12-en-24-oic acid (β-Boswellic acid)	Terpenoids	Triterpene	631-69-6	3	44680.6	45320.2	30952.6	30783.3	33772.2	51918.4
pmf0470	131.058	C5H9NO3	[M+H]+	cis-4-Hydroxy-D-proline	Amino acids and derivatives	Amino acids and derivatives	2584-71-6	3	465821	484234	604072	976572	870335	877435
mws0216	131.058	C5H9NO3	[M+H]+	Trans-4-Hydroxy-L-proline	Amino acids and derivatives	Amino acids and derivatives	51-35-4	3	465821	484234	604072	976572	870335	877435
mws2124	155.982	C2H5O6P	[M-H]-	2-Phosphoglycolate	Organic acids	Organic acids	13147-57-4	3	1.27718e+06	1.32428e+06	1.5382e+06	761869	350182	530980
MWSmce585	103.063	C4H9NO2	[M+H]+	Methyl 3-aminopropanoate	Amino acids and derivatives	Amino acids and derivatives	4138-35-6	2	1.29293e+07	1.22997e+07	1.2901e+07	1.39506e+07	1.39727e+07	1.41156e+07
MWS2070	180.079	C10H12O3	[M-H]-	Propyl 4-hydroxybenzoate	Phenolic acids	Phenolic acids	94-13-3	3	44445.3	44749.5	47647.8	49069.8	43312.2	52869
mws0889	136.037	C4H8O5	[M-H]-	D-Threonic Acid	Others	Saccharides	3909-12-4	1	5.08676e+06	7.0444e+06	1.76529e+06	5.83171e+06	8.45598e+06	7.35935e+06
Zmmp001429	188.116	C8H16N2O3	[M+H]+	Glycyl-L-leucine	Amino acids and derivatives	Amino acids and derivatives	-	2	2.35231e+06	2.22742e+06	2.20838e+06	2.78167e+06	2.83157e+06	2.82796e+06
MWSHY0069	300.063	C16H12O6	[M+H]+	Hispidulin (5,7,4'-Trihydroxy-6-methoxyflavone)	Flavonoids	Flavones	1447-88-7	3	419692	447927	375052	325201	326584	201534
Lmjp004941	300.063	C16H12O6	[M+H]+	3,5,4'-Trihydroxy-7-methoxyflavone (Rhamnocitrin)	Flavonoids	Flavonols	569-92-6	3	419692	447927	375052	325201	326584	201534
Zmjp004795	300.063	C16H12O6	[M+H]+	5,6,7-Tetrahydroxy-8-methoxyflavone	Flavonoids	Flavones	-	3	419692	447927	375052	325201	326584	201534
CYp003700	201.115	C13H15NO	[M+H]+	1-Cinnamoylpyrrolidine	Alkaloids	Alkaloids	-	3	9.93357e+06	1.02785e+07	9.75799e+06	1.17772e+07	1.05647e+07	1.15646e+07
Wagp009533	388.116	C20H20O8	[M+H]+	5-Hydroxy-6,7,3',4',5'-Pentamethoxyflavone	Flavonoids	Flavones	29215-55-2	3	210863	204807	177106	213364	227294	235621
MWSslk224	406.147	C17H26O11	[M+H]+	Shanzhiside methyl ester	Terpenoids	Monoterpenoids	64421-28-9	2	54879	91450.6	75168.7	158412	55015	97563.8
Jmgn004021	450.116	C21H22O11	[M-H]-	6-C-Glucosyl-2-Hydroxynaringenin	Flavonoids	Flavanones	-	2	1.25479e+06	1.23567e+06	1.38555e+06	641445	1.7146e+06	1.60937e+06
pmb0856	479.301	C23H46NO7P	[M+H]+	LysoPE 18:1(2n isomer)	Lipids	LPE	-	3	2.72019e+06	3.1017e+06	2.79053e+06	2.27832e+06	2.50054e+06	2.23359e+06
Sacp008545	220.183	C15H24O	[M+H]+	shyobunone	Terpenoids	Sesquiterpenoids	21698-44-2	1	62972	199543	129170	43178	248080	132956
ML10176345	172.037	C7H8O5	[M-H]-	3-Dehydroshikimic acid	Organic acids	Organic acids	2922-42-1	3	2.42469e+06	2.5335e+06	2.49615e+06	3.49969e+06	3.87286e+06	3.68953e+06
Zamn006847	228.136	C12H20O4	[M-H]-	glycoric acid	Others	Others	-	1	2.89724e+06	2.77016e+06	2.68013e+06	1.1822e+06	1.19336e+06	1.2902e+06
Waln002594	342.095	C15H18O9	[M-H]-	4-O-Galactoyl p-Coumaric acid	Phenolic acids	Phenolic acids	-	2	5.5425e+06	5.13893e+06	5.32843e+06	3.28191e+06	3.13852e+06	3.29574e+06
pmb0325	321.205	C17H27N3O3	[M+H]+	Feruloylspermidine	Alkaloids	Phenolamine	-	3	1.09469e+06	714133	812359	349240	255235	436188
pmb0881	477.286	C23H44NO7P	[M+H]+	LysoPE 18:2	Lipids	LPE	-	1	1.9842e+07	1.94364e+07	2.00651e+07	1.37617e+07	1.31375e+07	1.39769e+07
Zmyn000110	259.046	C6H14NO8P	[M-H]-	D-Glucosamine 1-phosphate	Others	Saccharides	2152-75-2	3	170934	141131	319686	200160	165052	170265
CYn005089	466.111	C21H22O12	[M-H]-	1-Methoxybenzoyl-6-O-Galloyl-D-Glucose	Tannins	Tannin	-	3	5.74579e+07	6.23113e+07	5.77963e+07	325109	522296	553762
Wajp001786	367.09	C16H17NO9	[M+H]+	Xanthurenate-8-O-beta-D-glucoside	Alkaloids	Alkaloids	-	2	2.48244e+07	2.47437e+07	2.3655e+07	3.7749e+07	4.04935e+07	4.0008e+07
Yaap002857	330.095	C14H18O9	[M+H]+	Myrciaphenone A	Others	Others	26089-54-3	3	4.34737e+06	4.31602e+06	4.17531e+06	1.79122e+06	2.84086e+06	2.7464e+06
pmp001251	519.332	C26H50NO7P	[M+H]+	LysoPC 18:2(2n isomer)	Lipids	LPC	-	1	661192	463794	601587	317563	411893	318341
Li512115	516.127	C25H24O12	[M-H]-	Isochlorogenic acid B	Phenolic acids	Phenolic acids	14534-61-3	1	4.95276e+07	5.89981e+07	5.49836e+07	4.58383e+07	4.25324e+07	4.38851e+07
mws1375	303.143	C12H21N3O6	[M+H]+	Nicotianamine	Alkaloids	Alkaloids	34441-14-0	2	6.91674e+06	5.37276e+06	5.62528e+06	6.93302e+06	6.45914e+06	6.91942e+06
pme0075	189.064	C7H11NO5	[M-H]-	N-Acetyl-L-glutamic acid	Amino acids and derivatives	Amino acids and derivatives	1188-37-0	2	4.14226e+06	4.17729e+06	3.8071e+06	5.3752e+06	4.94354e+06	4.40802e+06
zjbp111631	220.183	C15H24O	[M+H]+	14-hydroxy-α-humulene	Terpenoids	Sesquiterpenoids	-	3	150598	136452	154293	54730.1	38750.1	39562.9
mws0629	280.106	C13H16N2O5	[M+H]+	L-Aspartyl-L-Phenylalanine	Amino acids and derivatives	Amino acids and derivatives	13433-09-5	3	1.59577e+06	1.42822e+06	1.2288e+06	1.08968e+06	796630	943866
Yshs000041	460.246	C26H36O7	[M-H]-	Vibsanin J	Terpenoids	Ditepenoids	-	3	103524	98855.2	109716	117791	112490	121450
pme2559	175.048	C6H9NO5	[M-H]-	N-Acetyl-L-Aspartic Acid	Amino acids and derivatives	Amino acids and derivatives	997-55-7	3	63172.1	89255.9	83134.2	136949	147186	105377
Lxmp122302	372.215	C19H32O7	[M+H]+	Dehydroxyampelopsisionoside	Terpenoids	Sesquiterpenoids	-	3	44423	84439.7	56871.1	72866.4	46680	58247.5
pme3184	331.068	C10H14N5O6P	[M+H]+	2'-Deoxyadenosine-5'-monophosphate	Nucleotides and derivatives	Nucleotides and derivatives	653-63-4	3	361896	388453	332410	259586	215510	241963
Lmhp008589	475.27	C23H42NO7P	[M+H]+	LysoPE 18:3(2n isomer)	Lipids	LPE	-	1	5.85015e+06	6.70329e+06	5.13928e+06	3.81898e+06	3.70275e+06	4.48048e+06
Lhcp090202	516.381	C32H52O5	[M+H]+	3-(Acetyloxy)-13,15-dihydroxyoleanan-12-one (Rubiprasin A)(iso-01)	Terpenoids	Triterpene	-	1	157159	165650	167254	198521	182810	185910
Lmbn004847	180.079	C10H12O3	[M-H]-	4-Methoxyphenylpropionic acid	Phenolic acids	Phenolic acids	-	3	31675	9348	11859.3	41680	96705	24290.5
mws0470	118.027	C4H6O4	[M-H]-	Methylmalonic acid	Organic acids	Organic acids	516-05-2	1	2.32765e+06	2.5478e+06	2.51705e+06	3.03136e+06	3.23347e+06	3.14633e+06
mws0192	118.027	C4H6O4	[M-H]-	Succinic acid	Organic acids	Organic acids	110-15-6	1	2.32765e+06	2.5478e+06	2.51705e+06	3.03136e+06	3.23347e+06	3.14633e+06
Lakn001671	330.095	C14H18O9	[M-H]-	2-β-D-Glucopyranosyloxy-5-hydroxy-phenylacetic acid	Phenolic acids	Phenolic acids	-	2	1.3717e+06	1.41841e+06	1.34419e+06	1.79286e+06	1.69129e+06	1.50893e+06
pmp000579	462.116	C22H22O11	[M+H]+	Diosmetin-7-O-galactoside	Flavonoids	Flavones	-	1	1.27087e+07	1.11335e+07	1.23703e+07	1.69841e+07	1.44488e+07	1.61086e+07
Hmmp004965	462.116	C22H22O11	[M+H]+	Diosmetin-7-O-glucoside	Flavonoids	Flavones	20126-59-4	1	1.27087e+07	1.11335e+07	1.23703e+07	1.69841e+07	1.44488e+07	1.61086e+07
MWS5231	244.167	C13H24O4	[M-H]-	Tridecanedioic acid	Lipids	Free fatty acids	505-52-2	1	2.41965e+06	2.45044e+06	2.50466e+06	2.22881e+06	2.209e+06	2.19125e+06
pme0295	145.074	C6H11NO3	[M+H]+	4-Acetamidobutyric acid	Organic acids	Organic acids	3025-96-5	3	495477	335271	364348	503073	640395	635158
mws0251	126.043	C5H6N2O2	[M+H]+	Thymine	Nucleotides and derivatives	Nucleotides and derivatives	65-71-4	3	43872	21932.4	55601.7	24143.5	12412.4	41407.5
Lmyn007883	288.23	C16H32O4	[M-H]-	9,16-Dihydroxypalmitic acid	Lipids	Free fatty acids	38076-49-2	3	1.06543e+06	1.01582e+06	1.19665e+06	1.73626e+06	1.49996e+06	1.87482e+06
mws0874	347.063	C10H14N5O7P	[M-H]-	3'-Adenylic Acid	Nucleotides and derivatives	Nucleotides and derivatives	84-21-9	2	218467	330531	564455	237372	262466	546050
pme3337	383.108	C14H17N5O8	[M+H]+	Succinyladenosine	Nucleotides and derivatives	Nucleotides and derivatives	4542-23-8	1	2.2347e+07	2.22533e+07	2.20779e+07	1.56047e+07	1.72271e+07	1.59754e+07
Lmhp010757	505.317	C25H48NO7P	[M+H]+	LysoPE 20:2	Lipids	LPE	-	1	50307.5	41806.5	59168.4	31423.1	29062.8	30546.1
pmb1912	473.166	C20H23N7O7	[M+H]+	10-Formyltetrahydrofolic Acid	Alkaloids	Alkaloids	2800-34-2	1	643471	719513	614922	641766	608819	572966
MWS201400	303.158	C16H21N3O3	[M+H]+	Val-Trp	Amino acids and derivatives	Amino acids and derivatives	24587-37-9	3	525379	472352	552230	479065	373532	449632
Zmjp002244	290.079	C15H14O6	[M+H]+	5,7,3',4',5'-Pentahydroxyflavan (Tricetiflavan)	Flavonoids	Flavanols	-	1	3.71459e+07	3.53135e+07	3.96713e+07	7.51862e+07	6.44691e+07	5.65278e+07
Xmyn008071	300.063	C16H12O6	[M-H]-	Gnetifolin B	Flavonoids	Flavones	140671-06-3	1	483120	647618	479344	297160	412017	360690
zjbp110819	310.12	C19H18O4	[M+H]+	6,7-dimethoxy-2-[2-phenylethyl]chromone	Others	Chromone	-	1	1.88756e+06	1.83848e+06	1.72391e+06	2.1506e+06	1.97326e+06	1.88839e+06
pme1261	205.131	C9H19NO4	[M+H]+	D-Panthenol	Others	Alcohol compounds	81-13-0	1	9.79182e+06	9.75973e+06	9.5536e+06	2.12414e+07	2.18903e+07	2.14364e+07
Lmgp002595	166.063	C9H10O3	[M+H]+	4'-Hydroxy-3'-methoxyacetophenone (Acetovanillone)	Phenolic acids	Phenolic acids	498-02-2	3	294486	342003	339138	368311	287967	374305
CYp009666	212.141	C12H20O3	[M+H]+	6-Hydroxy-3,9-Undecadienoic acid Methyl Ester	Lipids	Free fatty acids	-	3	87329.8	81706.8	101080	75550.9	438299	56756.8
mws1155	182.079	C6H14O6	[M-H]-	D-Mannitol	Others	Saccharides	69-65-8	3	512449	541970	490305	274643	278758	289765
pme2237	182.079	C6H14O6	[M-H]-	Dulcitol	Others	Saccharides	608-66-2	3	512449	541970	490305	274643	278758	289765
Ljmp121505	246.126	C15H18O3	[M+H]+	Mansonone S	Others	Ketone compounds	-	3	3.26926e+06	3.1703e+06	3.28812e+06	3.29804e+06	3.26517e+06	3.34393e+06
MWS0933	169.085	C7H11N3O2	[M+H]+	1-Methylhistidine	Amino acids and derivatives	Amino acids and derivatives	332-80-9	3	850622	863850	926714	689165	719402	731804
Lmmn000214	488.174	C18H32O15	[M-H]-	Solatriose	Others	Saccharides	528-40-5	3	887765	640469	2262840	303467	392582	206477
pme3096	119.022	C3H5NO4	[M-H]-	Aminomalonic acid	Organic acids	Organic acids	1068-84-4	3	1.80913e+06	1.8021e+06	1.80098e+06	2.54567e+06	2.43719e+06	2.33828e+06
Lcrp000382	344.162	C20H24O5	[M+H]+	tetrahydrofuroguaiacin B	Lignans and Coumarins	Lignans	131829-51-1	1	42733.1	49613.8	34412.1	9368.26	13657.8	8947.27
pme0282	166.027	C8H6O4	[M-H]-	Phthalic acid	Phenolic acids	Phenolic acids	88-99-3	3	279292	275901	262222	201854	206857	224255
pmb2657	290.123	C10H18N4O6	[M-H]-	Argininosuccinic acid	Organic acids	Organic acids	2387-71-5	3	116918	63752.1	107118	69948.4	78697.3	64877
Lmlp007435	580.158	C30H28O12	[M+H]+	Isosalipurposide-6''-O-p-coumaric acid	Flavonoids	Chalcones	-	1	1.04621e+06	925639	886644	426161	231076	467122
Lmbp002592	610.153	C27H30O16	[M+H]+	Kaempferol-3,7-O-diglucoside	Flavonoids	Flavonols	25615-14-9	3	2.75806e+06	2.31038e+06	2.29676e+06	2.95085e+06	2.47435e+06	2963865
pme1439	164.047	C9H8O3	[M+H]+	p-Coumaric acid	Phenolic acids	Phenolic acids	501-98-4	2	3.25933e+06	5.59872e+06	3.63146e+06	5.41777e+06	4.42024e+06	5.01498e+06
MWS2442	260.03	C6H13O9P	[M-H]-	D-Fructose 6-Phosphate	Others	Saccharides	643-13-0	1	299244	1.74239e+07	1.66113e+07	1.44369e+07	1.40725e+07	1.92864e+07
MWSHY0190	608.174	C28H32O15	[M+H]+	Diosmetin-7-O-rutinoside (Diosmin)	Flavonoids	Flavones	520-27-4	1	4.84365e+06	4.28771e+06	4.49589e+06	2.86338e+06	2.27064e+06	2.53297e+06
Zmyn000108	210.038	C6H10O8	[M-H]-	D-Saccharic acid	Others	Saccharides	87-73-0	1	1.02902e+07	7.99944e+06	7.96212e+06	7.89295e+06	7.59605e+06	6.89986e+06
Hmzp004605	462.116	C22H22O11	[M+H]+	Ladanetin-6-O-β-D-glucosid	Flavonoids	Flavones	-	3	1.23198e+07	1.12313e+07	1.20881e+07	1.71377e+07	1.43088e+07	1.67624e+07
MWS2066	144.058	C10H8O	[M-H]-	1-Naphthol	Phenolic acids	Phenolic acids	90-15-3	2	184844	158581	182233	347339	331880	364108
Lskp211385	356.126	C20H20O6	[M+H]+	dihydrosesamin	Lignans and Coumarins	Lignans	-	2	24273.4	17083.5	17858.5	32215.7	7020.29	49151
MWS3139	186.126	C10H18O3	[M-H]-	10-Hydroxy-2-Decenoic Acid	Lipids	Free fatty acids	14113-05-4	3	9744.46	19326	4397.89	9711.52	20005	16675
Cmmn013378	302.225	C20H30O2	[M-H]-	Levopimaric acid	Terpenoids	Ditepenoids	79-54-9	2	319977	315364	349803	262237	284654	228211
Zmmp000606	147.089	C6H13NO3	[M+H]+	2-Amino-4-hydroxy-3-methylpentanoic acid	Amino acids and derivatives	Amino acids and derivatives	-	2	556881	498520	383217	429267	455282	426964
MWSmce632	194.058	C10H10O4	[M+H]+	Vanillin acetate	Phenolic acids	Phenolic acids	881-68-5	3	107972	140568	117362	28450.4	122398	21309.4
MWSmce541	205.074	C11H11NO3	[M+H]+	Cinnamoylglycine	Amino acids and derivatives	Amino acids and derivatives	16534-24-0	2	70919.7	40254.7	58350	45061.8	55015	43716.5
pmp000008	358.105	C19H18O7	[M+H]+	5-Hydroxy-6,7,3',4'-tetramethoxyflavone	Flavonoids	Flavones	21763-80-4	2	1.09846e+06	1.15462e+06	1.09987e+06	931212	886573	918688
pme1841	102.116	C5H14N2	[M+H]+	Cadaverine	Alkaloids	Alkaloids	462-94-2	3	47479.6	42544.6	51408.4	44276.5	39359.1	39208.4
Lmmn003323	272.235	C16H32O3	[M-H]-	2-Hydroxyhexadecanoic acid	Organic acids	Organic acids	764-67-0	2	810338	782317	834857	798542	853724	810696
Lmbn001365	147.089	C6H13NO3	[M-H]-	N-Hydroxy-L-isoleucine	Amino acids and derivatives	Amino acids and derivatives	-	3	49252.8	45471.2	33009.2	40422.2	19984	58984.8
MWSHC2011	220.085	C11H12N2O3	[M+H]+	5-Hydroxy-L-tryptophan	Amino acids and derivatives	Amino acids and derivatives	4350-09-8	2	957545	922279	935633	2.1214e+06	1.75012e+06	1810157
Zmcn004806	756.19	C36H36O18	[M-H]-	kaempferol-3-p-coumaroyldiglucoside	Flavonoids	Flavonols	-	2	7.43069e+07	6.68123e+07	7.10757e+07	5.49193e+07	5.43917e+07	5.07503e+07
Wcgn012724	282.183	C16H26O4	[M-H]-	6-Hydroxyphomodiol	Others	Others	-	3	2.87822e+06	3.14991e+06	3.37246e+06	3.10757e+06	2.94588e+06	2.90701e+06
Wbjp013059	622.304	C38H42N2O6	[M+H]+	Pakistanamine	Alkaloids	Alkaloids	36506-66-8	3	9.63218e+06	1.10619e+07	1.05398e+07	5.82386e+06	9.51541e+06	7.68167e+06
mws0851	144.115	C8H16O2	[M-H]-	Valproic acid	Organic acids	Organic acids	99-66-1	3	143228	157588	152886	188265	208098	190150
mws1715	251.102	C10H13N5O3	[M+H]+	Cordycepin (3'-Deoxyadenosine)	Nucleotides and derivatives	Nucleotides and derivatives	73-03-0	1	474878	447756	488720	134371	475323	441851
mws2104	194.079	C7H14O6	[M-H]-	D-Pinitol	Others	Saccharides	10284-63-6	2	4.78482e+06	5.01563e+06	4.68535e+06	7.23239e+06	6.95644e+06	6.83261e+06
zjgp122059	288.063	C15H12O6	[M+H]+	dihydroluteolin	Flavonoids	Flavanones	-	3	415910	428673	503947	475120	465503	419969
pmd0132	495.332	C24H50NO7P	[M+H]+	LysoPC 16:0(2n isomer)	Lipids	LPC	-	1	398028	397259	442132	235289	247998	250188
Zmdp000917	159.101	C6H13N3O2	[M+H]+	δ-Guanidinovaleric acid	Organic acids	Organic acids	462-93-1	3	259147	224495	277448	252095	275672	257494
pmb0490	234.137	C13H18N2O2	[M+H]+	p-Coumaroylputrescine	Alkaloids	Phenolamine	34136-53-3	3	3.13524e+06	3.14525e+06	3.28252e+06	2.0283e+06	2.2858e+06	2.23175e+06
Lmhp009464	465.286	C22H44NO7P	[M+H]+	LysoPE 17:1(2n isomer)	Lipids	LPE	-	3	60052	92988.5	65463.2	46089.4	92842.1	68009.6
Lmhp010514	505.317	C25H48NO7P	[M+H]+	LysoPE 20:2(2n isomer)	Lipids	LPE	-	1	54691.8	49628.5	51502.5	34015.7	30296.8	19751.3
Lmxp004495	162.032	C9H6O3	[M+H]+	8-Hydroxycoumarin	Lignans and Coumarins	Coumarins	2442-31-1	1	1.78348e+07	1.91806e+07	1.87359e+07	1.84639e+07	1.98629e+07	2.01606e+07
MWS0687	152.059	C7H8N2O2	[M+H]+	1-Methyl-6-Oxo-1,6-Dihydropyridine-3-Carboxamide	Alkaloids	Pyridine alkaloids	701-44-0	3	162491	191086	171629	165780	150210	185308
pmb0864	425.254	C19H40NO7P	[M+H]+	LysoPE 14:0	Lipids	LPE	-	3	44891.8	48103.7	39273.7	29281.1	42790.9	42403
Waln003350	342.095	C15H18O9	[M-H]-	3-O-p-Coumaroyl Galactonic Acid	Phenolic acids	Phenolic acids	-	2	4.0308e+06	4.52119e+06	4.26982e+06	2.30565e+06	1.89291e+06	1.86155e+06
pmn001649	1154.27	C60H50O24	[M-H]-	Cinnamtannin A2	Tannins	Tannin	86631-38-1	3	142853	174448	171733	231860	310160	240485
Lmtn002565	330.095	C14H18O9	[M-H]-	1-O-Vanilloyl-D-Glucose	Phenolic acids	Phenolic acids	-	2	2.46289e+07	1.8066e+07	2.2006e+07	1.05304e+07	9.68387e+06	1.21474e+07
mws0491	121.089	C8H11N	[M+H]+	2-Phenylethylamine	Alkaloids	Benzylphenylethylamine alkaloids	156-28-5	3	1.08266e+06	1.07002e+06	1.09441e+06	9.84294e+06	9.76755e+06	9.8374e+06
Wmhn004451	500.132	C25H24O11	[M-H]-	1,4,8-Trihydroxynaphthalene-1-O-[6'-O-(3'',4'',5''-trimethylbenzoyl)]glucoside	Quinones	Quinones	-	2	1.74482e+07	1.98928e+07	1.99374e+07	1.76097e+07	1.44098e+07	1.64863e+07
Wagp009079	402.132	C21H22O8	[M+H]+	3,5,6,7,8,4'-Hexamethoxyflavone	Flavonoids	Flavones	34170-18-8	3	81298.7	65191.2	56063.7	125882	85964.1	86895.5
Yphn003868	640.2	C29H36O16	[M-H]-	plantalloside	Phenolic acids	Phenolic acids	-	3	1.89022e+07	1.99128e+07	36500620	1.59344e+07	1.20804e+07	1.46243e+07
CYp009192	414.204	C24H30O6	[M+H]+	2,5-O-Di-CinnamylSorbitol	Phenolic acids	Phenolic acids	-	3	7.10481e+07	5.19036e+07	4.2093e+07	5.60901e+07	6.64491e+07	4.57427e+07
Yaap009385	414.204	C24H30O6	[M+H]+	Myrtucommulone B	Others	Others	54247-23-3	3	7.10481e+07	5.19036e+07	4.2093e+07	5.60901e+07	6.64491e+07	4.57427e+07
Wbjp002330	220.085	C11H12N2O3	[M+H]+	(3S)-1,3-dihydroxy-2,3,3a,4-tetrahydropyrrolo[2,1-b]quinazolin-9(1H)-one	Alkaloids	Alkaloids	-	3	512676	604320	572972	375842	323842	364695
Wbmn002291	222.162	C14H22O2	[M-H]-	Kobusone	Terpenoids	Sesquiterpenoids	-	1	10798.1	11631.7	12694	11842.8	10035.4	11717.6
Smhp004476	564.148	C26H28O14	[M+H]+	Isovitexin-2''-O-xyloside	Flavonoids	Flavones	-	2	1.74492e+07	1.73454e+07	1.68047e+07	9.81255e+06	1.14501e+07	9.69191e+06
Zmzn000113	147.053	C5H9NO4	[M-H]-	L-threo-3-Methylaspartate	Amino acids and derivatives	Amino acids and derivatives	6061-13-8	1	6.07542e+06	6.22686e+06	5.64105e+06	4.32369e+06	4.38412e+06	4.22603e+06
Zbqn000412	161.069	C6H11NO4	[M-H]-	N-alanicacidalkyl-alanine	Amino acids and derivatives	Amino acids and derivatives	-	2	1.66287e+06	1.79214e+06	1.72858e+06	1.69909e+06	1.56817e+06	1.66429e+06
pme0021	165.079	C9H11NO2	[M+H]+	L-Phenylalanine	Amino acids and derivatives	Amino acids and derivatives	63-91-2	1	300993	294805	254665	278628	293040	259420
Laxp004658	280.131	C15H20O5	[M-H]-	Phaseic Acid	Terpenoids	Sesquiterpenoids	24394-14-7	1	1.68784e+06	1.63965e+06	1.62676e+06	2.23016e+06	1.48346e+06	1.28128e+06
Zbrn008158	300.063	C16H12O6	[M-H]-	Chrysoeriol; 5,7,4'-Trihydroxy-3'-Methoxyflavone	Flavonoids	Flavones	491-71-4	1	64865.2	59926	35395.1	8392.04	14515.5	30241.3
mws0576	104.047	C4H8O3	[M-H]-	3-Hydroxybutyric acid	Organic acids	Organic acids	300-85-6	3	110423	51773.6	139104	117106	138052	142240
pme2529	164.069	C6H12O5	[M-H]-	1,5-Anhydro-D-glucitol	Others	Saccharides	154-58-5	3	511048	825996	727213	959029	967430	939634
Lmhp009590	507.332	C25H50NO7P	[M+H]+	LysoPC 17:1	Lipids	LPC	-	1	258265	238056	243149	203710	196565	178869
pme2828	139.027	C6H5NO3	[M+H]+	4-Nitrophenol	Phenolic acids	Phenolic acids	100-02-7	3	1.38808e+07	1.2356e+07	1.28606e+07	1.46793e+07	1.36968e+07	13760092
mws0744	320.053	C15H12O8	[M-H]-	Dihydromyricetin (Ampelopsin)	Flavonoids	Flavanonols	27200-12-0	1	1.05166e+07	1.02593e+07	1.05203e+07	1.3991e+07	1.29049e+07	1.24689e+07
Zbhn006453	316.058	C16H12O7	[M-H]-	Pedalitin	Flavonoids	Flavones	22384-63-0	1	7.30502e+06	6.52787e+06	7.26364e+06	3.35531e+06	2.05103e+06	2.16875e+06
Wbtn007183	316.058	C16H12O7	[M-H]-	methyl 4,8-dihydroxy-6-methoxy-9-oxo-9H-xanthene-3-carboxylate	Flavonoids	Other Flavonoids	-	3	7.30502e+06	6.52787e+06	7.26364e+06	3.35531e+06	2.05103e+06	2.16875e+06
pmd0160	453.286	C21H44NO7P	[M+H]+	LysoPE 16:0(2n isomer)	Lipids	LPE	-	3	9.71273e+06	1.00096e+07	1.06205e+07	5.27065e+06	5.72705e+06	5.88948e+06
MWS4525	165.065	C6H7N5O	[M+H]+	6-O-methylguanine	Nucleotides and derivatives	Nucleotides and derivatives	20535-83-5	1	543404	551258	570613	585970	583756	613466
Zmdn003203	636.096	C27H24O18	[M-H]-	1,2,6-Tri-O-galloyl-β-D-glucose	Phenolic acids	Phenolic acids	79886-49-0	2	5.03034e+07	3.79461e+07	41894420	4.10784e+06	6.11266e+06	8.43654e+06
Lmbn003524	172.11	C9H16O3	[M-H]-	9-Oxononanoic acid	Organic acids	Organic acids	2553-17-5	3	45354.6	73784.7	46065.5	41288.4	35050.7	38904.8
pmb0681	402.095	C20H18O9	[M+H]+	Apigenin-8-C-Arabinoside	Flavonoids	Flavones	-	1	7146685	7095905	7379810	3256830	3476945	3250010
pmb2922	566.055	C15H24N2O17P2	[M-H]-	Uridine 5'-diphospho-D-glucose	Nucleotides and derivatives	Nucleotides and derivatives	133-89-1	1	3.79009e+07	4.63037e+07	4.20435e+07	5.1114e+07	4.86167e+07	5.31479e+07
Zmcp102504	408.142	C20H24O9	[M+H]+	Marmesinin	Others	Others	-	1	7.82534e+06	8.15524e+06	7.71706e+06	1.16767e+07	8.86433e+06	1.16405e+07
Lhbp102210	356.162	C21H24O5	[M+H]+	Conchigeranal C	Others	Others	-	3	389586	614612	712645	726370	451324	601401
Zbsn004665	432.106	C21H20O10	[M-H]-	Apigenin-8-C-Glucoside (Vitexin)	Flavonoids	Flavones	3681-93-4	1	9.76746e+06	8.24539e+06	9.15915e+06	3.88885e+06	4.79616e+06	3.9631e+06
CYp007200	450.131	C25H22O8	[M+H]+	3-Cinnamoyl-5-p-Coumaroylshikimic acid	Phenolic acids	Phenolic acids	-	3	3.26698e+07	3.3598e+07	3.3199e+07	7.15039e+07	7.5114e+07	7.2883e+07
Lcsp013328	323.282	C20H37NO2	[M+H]+	linoleoyl ethanolamine	Lipids	LPE	68171-52-8	2	102550	98807.6	88643.2	242059	260336	246112
Zbsp004301	610.153	C27H30O16	[M+H]+	Quercetin-7-O-rutinoside	Flavonoids	Flavonols	147714-62-3	1	1.49962e+08	1.04267e+08	1.00394e+08	209648224	2.09597e+08	2.11301e+08
Wabn003563	386.121	C17H22O10	[M-H]-	3'-O-Beta-D-Glucopyranosyl plumbagic acid	Phenolic acids	Phenolic acids	-	2	308135	272592	180573	339731	330602	274829
Lmhp008885	439.27	C20H42NO7P	[M+H]+	LysoPE 15:0(2n isomer)	Lipids	LPE	-	3	39718	30480.6	45789.3	22781.3	14844.4	20533
Wdzn000513	194.079	C7H14O6	[M-H]-	(2r,3s,4s,5r)-2,5-bis(hydroxymethyl)-2-methoxyoxolane-3,4-diol	Others	Saccharides	-	2	4.0827e+06	3.65455e+06	3.84778e+06	5.16427e+06	5.24663e+06	5.30091e+06
Lmbn013410	206.167	C14H22O	[M-H]-	2,4-Di-Tert-Butylphenol	Phenolic acids	Phenolic acids	96-76-4	1	495046	520830	495588	473394	509646	399734
Lmln010063	206.167	C14H22O	[M-H]-	2,6-Di-tert-butylphenol	Phenolic acids	Phenolic acids	128-39-2	1	495046	520830	495588	473394	509646	399734
Haxp007330	178.063	C10H10O3	[M+H]+	p-Methoxycinnamic acida	Others	Others	-	2	39752.6	36843.4	42116.6	58044.3	39077.7	39030.8
pmb2976	756.211	C33H40O20	[M-H]-	Chrysoeriol-8-C-arabinoside-7-O-Sophoroside	Flavonoids	Flavones	-	3	230190	378468	200145	367067	387108	350762
Wbsp001938	219.111	C9H17NO5	[M+H]+	Casuarine Analogue	Alkaloids	Alkaloids	-	3	1.12845e+07	1.0904e+07	1.11232e+07	8.15363e+06	8.36689e+06	7.5146e+06
Zbqp003125	278.163	C15H22N2O3	[M+H]+	Ile-Phe	Amino acids and derivatives	Amino acids and derivatives	-	1	280280	281950	338740	213768	286960	342080
WaYp007721	289.262	C16H35NO3	[M+H]+	2-Aminohexadecane-1,16,16-triol	Lipids	Sphingolipids	-	2	523339	330241	480966	763353	859917	732009
MWSmce621	474.08	C22H18O12	[M-H]-	Chicoric Acid	Phenolic acids	Phenolic acids	70831-56-0	3	164541	128623	149770	119481	163613	184768
Lmyn003835	290.043	C14H10O7	[M-H]-	4-(3,4,5-Trihydroxybenzoxy)benzoic acid	Phenolic acids	Phenolic acids	-	2	9.29968e+06	8.39031e+06	1.04883e+07	2.74827e+07	2.09219e+07	1.67272e+07
Lmmn001643	164.047	C9H8O3	[M-H]-	2-Hydroxycinnamic acid	Phenolic acids	Phenolic acids	583-17-5	1	3.81175e+07	3.52135e+07	3.40767e+07	2.51533e+07	2.62599e+07	1.93504e+07
MWSHC20164	278.152	C16H22O4	[M+H]+	Dibutyl phthalate	Phenolic acids	Phenolic acids	84-74-2	3	6.78843e+06	1.02916e+07	8.59817e+06	1.16682e+07	7.24805e+06	8.25301e+06
Latp009986	278.151	C16H22O4	[M+H]+	6β-Hydroxy-8α-methoxyeremophila-1(10),7(11)-dien-12,8β-olide	Terpenoids	Sesquiterpenoids	-	3	6.78843e+06	1.02916e+07	8.59817e+06	1.16682e+07	7.24805e+06	8.25301e+06
Lmxp011770	278.152	C16H22O4	[M+H]+	Diisobutyl phthalate	Phenolic acids	Phenolic acids	84-69-5	3	6.78843e+06	1.02916e+07	8.59817e+06	1.16682e+07	7.24805e+06	8.25301e+06
MWSmce486	504.169	C18H32O16	[M-H]-	Manninotriose	Others	Saccharides	13382-86-0	2	23897.7	20987.5	11808.7	10554.6	14394.5	19621.1
mws1337	219.111	C9H17NO5	[M+H]+	D-Pantothenic Acid	Others	Vitamin	79-83-4	1	3.76197e+07	3.47526e+07	3.71543e+07	2.89408e+07	2.85755e+07	2.53548e+07
MWSHY0092	596.174	C27H32O15	[M+H]+	Eriodictyol-7-O-Rutinoside (Eriocitrin)	Flavonoids	Flavanones	13463-28-0	3	2.74581e+06	3.52958e+06	2.50342e+06	3.64621e+06	3.50127e+06	3.67075e+06
mws1401	174.1	C7H14N2O3	[M+H]+	L-Theanine	Amino acids and derivatives	Amino acids and derivatives	3081-61-6	1	1.23199e+07	1.23137e+07	1.35597e+07	1.34405e+07	1.45545e+07	1.47543e+07
Lhqp101805	324.084	C15H16O8	[M+H]+	Skimmin (7-Hydroxycoumarin-7-O-glucoside)	Lignans and Coumarins	Coumarins	93-39-0	3	920552	927680	939671	1.43257e+06	1.63366e+06	1.73815e+06
pmn001417	452.111	C24H20O9	[M-H]-	Cinchonain Ic	Flavonoids	Flavanols	85081-22-7	3	301808	296494	299383	1.04635e+06	941165	976161
mws0489	150.032	C8H6O3	[M-H]-	Benzoylformic acid	Organic acids	Organic acids	611-73-4	3	102185	140075	114243	83792	71161.6	81695
pmf0289	335.159	C15H21N5O4	[M+H]+	Riboprine	Nucleotides and derivatives	Nucleotides and derivatives	7724-76-7	3	141369	131269	152079	201411	276940	136371
Wcsn011332	280.24	C18H32O2	[M-H]-	Ethyl (10Z,13Z)-hexadeca-10,13-dienoate	Others	Others	-	3	393822	400601	421790	569214	581940	621381
mws1068	286.048	C15H10O6	[M-H]-	Kaempferol (3,5,7,4'-Tetrahydroxyflavone)	Flavonoids	Flavonols	520-18-3	1	221186	227842	186259	136904	121439	126589
MWSmce675	272.09	C12H16O7	[M-H]-	Arbutin	Phenolic acids	Phenolic acids	497-76-7	2	431960	449548	469277	738657	784513	751897
mws0712	131.058	C5H9NO3	[M-H]-	N-Propionylglycine	Amino acids and derivatives	Amino acids and derivatives	21709-90-0	3	363406	609948	363020	360772	301822	294489
mws2220	458.085	C22H18O11	[M-H]-	Gallocatechin 3-O-gallate	Flavonoids	Flavanols	5127-64-0	1	2.5464e+07	2.40653e+07	2.34752e+07	2.38878e+07	2.29749e+07	2.70039e+07
mws0103	145.053	C9H7NO	[M+H]+	Indole-3-carboxaldehyde	Alkaloids	Plumerane	487-89-8	3	126619	99292.4	94930.9	111084	90591.7	88631.9
Zmxp004722	434.121	C21H22O10	[M+H]+	Thunberginol G 3'-Glucoside	Lignans and Coumarins	Coumarins	-	3	1.54326e+06	1.31552e+06	1.66803e+06	3.89953e+06	4.63072e+06	4.61649e+06
Zbsp004714	564.148	C26H28O14	[M+H]+	Apigenin-7-O-(2''-glucosyl)arabinoside	Flavonoids	Flavones	-	2	3.30365e+06	3.12215e+06	3.04334e+06	2.69159e+06	3.15214e+06	3.15301e+06
Wcdp005073	317.293	C18H39NO3	[M+H]+	4-Hydroxysphinganine; Phytosphingosine	Lipids	Sphingolipids	554-62-1	1	382441	381207	376709	527291	573506	515562
Zbln006102	330.038	C16H10O8	[M-H]-	3,3'-O-Dimethylellagic Acid	Tannins	Tannin	2239-88-5	2	1.56221e+06	1.52132e+06	1.54979e+06	546572	533966	630940
mws1060	268.081	C10H12N4O5	[M-H]-	9-(Arabinosyl)hypoxanthine	Nucleotides and derivatives	Nucleotides and derivatives	7013-16-3	1	526307	481494	486160	330942	323651	345374
Hmcp002575	358.142	C20H22O6	[M+H]+	Clemaphenol A	Lignans and Coumarins	Lignans	362606-60-8	3	1.06268e+06	1.10891e+06	1.09834e+06	930117	896132	893240
mws0663	180.065	C7H8N4O2	[M+H]+	1,7-Dimethylxanthine	Nucleotides and derivatives	Nucleotides and derivatives	611-59-6	3	1.26413e+06	1.1759e+06	1.23415e+06	1.13377e+06	1.12979e+06	1.12486e+06
MWS0442	504.169	C18H32O16	[M+Na]+	Maltotriose	Others	Saccharides	1109-28-0	2	1.43426e+06	1.10086e+06	1.03831e+06	2.76264e+06	2.59904e+06	2.75735e+06
Zbqp002414	260.137	C11H20N2O5	[M+H]+	h-gamma-Glu-leu-oh	Amino acids and derivatives	Amino acids and derivatives	-	1	854461	1.00715e+06	923452	525490	555218	516382
Zbsp003636	168.042	C8H8O4	[M+H]+	2,6-Dimethoxy-1,4-benzoquinone	Quinones	Quinones	-	2	246885	114195	170090	156077	180549	178743
pme1306	249.04	C8H12NO6P	[M+H]+	Pyridoxine-5'-phosphate	Others	Vitamin	447-05-2	3	44460.6	60126.7	42791.9	38028.7	25379.6	35642.6
Zbyp005789	410.1	C22H18O8	[M+H]+	Epicatechin-3-O-p-hydroxybenzoate	Phenolic acids	Phenolic acids	-	2	501024	492882	583153	1.1137e+06	878961	866138
mws5045	216.173	C12H24O3	[M-H]-	12-Hydroxydodecanoic acid	Lipids	Free fatty acids	505-95-3	2	25952.3	26062.6	26806.5	24967.6	26238.7	29409.8
pme1398	465.103	C21H21O12+	[M]+	Delphinidin-3-O-glucoside (Mirtillin)	Flavonoids	Anthocyanidins	50986-17-9	3	9.33374e+06	1.01533e+07	1.00408e+07	1.52511e+07	1.39886e+07	1.53847e+07
pmb1108	772.206	C33H40O21	[M+H]+	Luteolin-6,8-di-C-glucoside-7-O-glucoside	Flavonoids	Flavones	-	3	42154.5	32164.9	25161.4	38030.6	143774	91858.9
Hmcn001989	756.248	C34H44O19	[M-H]-	Lavandulifolioside	Phenolic acids	Phenolic acids	-	2	1.31701e+06	1.56715e+06	1.2997e+06	1.19663e+06	1.18412e+06	594575
Zmyn000230	148.037	C5H8O5	[M-H]-	2-Dehydro-3-deoxy-L-arabinonate	Others	Saccharides	-	1	1.47434e+06	1.76563e+06	1.40277e+06	2.24543e+06	2.30576e+06	1.90342e+06
Zmyn000247	148.037	C5H8O5	[M-H]-	2-Hydroxyglutaric Acid	Organic acids	Organic acids	13095-48-2	2	1.47434e+06	1.76563e+06	1.40277e+06	2.24543e+06	2.30576e+06	1.90342e+06
Lmbn000216	148.037	C5H8O5	[M-H]-	3-Methylmalic acid	Organic acids	Organic acids	152204-30-3	3	1.47434e+06	1.76563e+06	1.40277e+06	2.24543e+06	2.30576e+06	1.90342e+06
pmf0314	290.261	C20H34O	[M-H]-	cis-Abienol	Terpenoids	Ditepenoids	17990-16-8	3	52307.3	53599.9	62847.6	78299.6	62390.8	72219
Lahp003174	914.154	C44H34O22	[M+H]+	Theasinensin A	Flavonoids	Flavanols	-	2	2.64151e+06	5.05259e+06	2.26633e+06	3360875	2.18709e+06	3.17624e+06
mws0336	138.043	C6H6N2O2	[M-H]-	Urocanic acid	Organic acids	Organic acids	104-98-3	3	641107	567753	780498	508575	649726	366735
pme0026	146.106	C6H14N2O2	[M+H]+	L-Lysine	Amino acids and derivatives	Amino acids and derivatives	56-87-1	3	717431	625430	604550	1.30419e+06	1.31328e+06	1.35412e+06
pmf0397	312.303	C20H40O2	[M-H]-	Arachidic acid	Lipids	Free fatty acids	506-30-9	3	1.33406e+07	1.17256e+07	1.21071e+07	1.30649e+07	1.19718e+07	1.27646e+07
mws0983	325.298	C20H39NO2	[M+H]+	N-Oleoylethanolamine	Alkaloids	Alkaloids	111-58-0	1	13073.7	15650.8	12708.6	38909.2	32855.8	35617
pme0257	112.027	C4H4N2O2	[M-H]-	Uracil	Nucleotides and derivatives	Nucleotides and derivatives	66-22-8	3	2.64093e+06	2.55997e+06	2.69322e+06	2.3457e+06	2.17971e+06	2.20804e+06
pmb0964	365.17	C16H23N5O5	[M+H]+	Isopentenyladenine-7-N-glucoside	Nucleotides and derivatives	Nucleotides and derivatives	-	3	1.29512e+06	1.09483e+06	1.10714e+06	1.74302e+06	1.63207e+06	1.75813e+06
pme1373	307.057	C9H14N3O7P	[M-H]-	2'-Deoxycytidine-5'-monophosphate	Nucleotides and derivatives	Nucleotides and derivatives	1032-65-1	3	125430	99784.2	145468	196621	130114	132773
MWS80007	312.23	C18H32O4	[M-H]-	13-Hydroperoxy-9Z,11E-octadecadienoic acid	Lipids	Free fatty acids	23017-93-8	2	50041.2	50837	48967.6	68771.4	72871	71364.1
Lmbn005287	312.23	C18H32O4	[M-H]-	7S,8S-DiHODE; (9Z,12Z)-(7S,8S)-Dihydroxyoctadeca-9,12-dienoic acid	Lipids	Free fatty acids	143288-65-7	2	50041.2	50837	48967.6	68771.4	72871	71364.1
Cmzp002057	314.1	C14H18O8	[M+H]+	6-O-Acetylarbutin	Phenolic acids	Phenolic acids	10338-88-2	3	227684	241097	270187	282627	292657	39794.2
Zmyn000453	192.027	C6H8O7	[M-H]-	Isocitric Acid	Organic acids	Organic acids	320-77-4	1	2.29634e+06	2.05473e+06	2.41097e+06	2.14141e+06	2.11282e+06	2.39207e+06
mws0875	178.041	C5H10N2O3S	[M+H]+	L-Cysteinyl-L-glycine	Amino acids and derivatives	Amino acids and derivatives	19246-18-5	3	624208	667900	716111	470592	469522	384787
Cmhp005227	338.1	C16H18O8	[M+H]+	4,8-Dihydroxy Naphthol-1-O-glucoside	Quinones	Quinones	-	3	1.22738e+06	1.20514e+06	1.16889e+06	95893.4	121725	57050.1
Wcjp001060	283.084	C16H13NO4	[M+H]+	Asiaticumine A	Alkaloids	Alkaloids	-	3	6.33112e+06	5.47691e+06	6.19131e+06	4.61884e+06	4.35872e+06	4.59385e+06
pmn001686	288.23	C16H32O4	[M-H]-	10,16-Dihydroxypalmitic acid	Lipids	Free fatty acids	3233-90-7	2	90363.5	161974	147732	73993.1	166079	178404
MWSmce165	166.084	C6H14O5	[M-H]-	L-Fucitol	Others	Saccharides	13074-06-1	2	3.69762e+06	3.99343e+06	3.70214e+06	3.72034e+06	3.50578e+06	3.73166e+06
pme1266	166.049	C6H6N4O2	[M+H]+	3-Methylxanthine	Nucleotides and derivatives	Nucleotides and derivatives	1076-22-8	3	603671	645627	626269	464931	433636	434544
Lhhp102901	360.157	C20H24O6	[M+H]+	3-(α,4-Dihydroxy-3-methoxybenzyl)-4-(hydroxy-3-methoxybenzyl)	Others	Others	-	1	652117	366153	577482	416524	468633	259978
mws1595	164.069	C6H12O5	[M-H]-	D-Fucose	Others	Saccharides	3615-37-0	3	58397.1	52757.1	58579.4	71355.3	91155.5	92521.9
pmn001546	944.113	C40H32O27	[M-H]-	Methyl Pentagalloyl gallate	Phenolic acids	Phenolic acids	-	3	81597.8	94645.6	65681.7	110185	111926	109399
Zmjp003179	580.143	C26H28O15	[M+H]+	Orientin-2''-O-xyloside	Flavonoids	Flavones	-	3	423364	428946	383333	249401	311356	364241
MWS3017	142.027	C6H6O4	[M-H]-	5-Hydroxymethyl-2-furancarboxylic acid	Organic acids	Organic acids	6338-41-6	3	49138.7	25312.7	26682.9	32926.2	44014.8	147112
Lmqp008175	162.068	C10H10O2	[M+H]+	Methyl Cinnamate	Phenolic acids	Phenolic acids	103-26-4	3	1.7324e+06	2.1578e+06	1.66815e+06	1.0501e+06	1.00595e+06	1.11682e+06
MWS201054	161.069	C6H11NO4	[M+H]+	O-Acetyl-L-homoserine	Amino acids and derivatives	Amino acids and derivatives	250736-84-6	3	667014	547566	592565	604130	601874	578282
Latp007251	290.188	C18H26O3	[M+H]+	Normelanothyrsin A	Terpenoids	Sesquiterpenoids	-	3	431448	396873	378812	458044	458047	429530
Zmxp003107	610.153	C27H30O16	[M+H]+	Luteolin-7,3'-di-O-glucoside	Flavonoids	Flavones	52187-80-1	3	561110	1.11369e+06	867709	849807	753659	824147
pma3101	256.082	C11H14NO6+	[M]+	Nicotinate D-ribonucleoside	Others	Vitamin	17720-18-2	3	1.72162e+07	1.96579e+07	1.92512e+07	2.04913e+07	1.78283e+07	2.08665e+07
Wayn000815	309.105	C11H19NO9	[M-H]-	N-(1-Deoxy-1-fructosyl)Glutamic acid	Nucleotides and derivatives	Nucleotides and derivatives	-	1	298553	352838	361571	349340	280469	245252
Wayn001856	380.041	C13H16O11S	[M-H]-	4-Hydroxybenzoic acid 4-(6-O-sulfo)glucopyranoside	Phenolic acids	Phenolic acids	-	2	2.45905e+06	2.81749e+06	2.58648e+06	2.45442e+06	1.9573e+06	1.77597e+06
pmb3061	500.153	C22H28O13	[M-H]-	5-O-p-Coumaroylquinic acid O-glucoside	Phenolic acids	Phenolic acids	-	1	2.31984e+06	2.75093e+06	2.7975e+06	3.15742e+06	4.41369e+06	4.18894e+06
Zbsp004650	492.127	C23H24O12	[M+H]+	Tricin-5-O-Glucoside	Flavonoids	Flavones	32769-00-9	2	4.12707e+07	3.21001e+07	4.12596e+07	3.04371e+07	3.31867e+07	2.93736e+07
Zbqp000579	155.07	C6H9N3O2	[M+H]+	2-amino-3-(1H-pyrazol-1-yl)propanoic acid	Organic acids	Organic acids	2734-48-7	2	650243	661618	696883	573932	530755	508620
Zmpn000199	210.038	C6H10O8	[M-H]-	D-Galactaric acid	Others	Saccharides	526-99-8	1	3.72895e+06	3.98608e+06	4.10841e+06	4.06602e+06	2.77388e+06	3.08371e+06
Zmdn002049	452.132	C21H24O11	[M-H]-	Epicatechin-4'-O-β-D-glucopyranoside	Flavonoids	Flavanols	-	1	6.24056e+06	7.10626e+06	7.60845e+06	5.02565e+06	5.86375e+06	5.40635e+06
Lmrn003000	166.063	C9H10O3	[M-H]-	2-Hydroxy-3-phenylpropanoic acid	Phenolic acids	Phenolic acids	7326-19-4	3	109305	98720.5	106370	96102.9	63382.8	85678.1
mws0044	304.058	C15H12O7	[M-H]-	Taxifolin(Dihydroquercetin)	Flavonoids	Flavanonols	480-18-2	1	1.18858e+06	1.2605e+06	1.18533e+06	1.41079e+06	1.0905e+06	1.25608e+06
Lmhp008763	451.27	C21H42NO7P	[M+H]+	LysoPE 16:1(2n isomer)	Lipids	LPE	-	1	465275	452963	480745	317605	305216	329257
pmb2791	310.214	C18H30O4	[M-H]-	9-Hydroperoxy-10E,12,15Z-octadecatrienoic acid	Lipids	Free fatty acids	111004-08-1	3	137838	140484	136350	149350	151945	147334
Smcp000882	327.132	C15H21NO7	[M+H]+	N-benzoyl-2-aminoethyl-β-D-glucopyranoside	Alkaloids	Alkaloids	-	1	38016.2	55983.2	120837	165225	165434	94255.1
Lakn003001	460.195	C21H32O11	[M-H]-	Hydroxy-Dihydrophaseic Acid glucoside	Terpenoids	Sesquiterpenoids	-	1	345440	354955	277607	523336	528871	520132
pme1178	283.092	C10H13N5O5	[M+H]+	Guanosine	Nucleotides and derivatives	Nucleotides and derivatives	118-00-3	1	2.89836e+07	2.98708e+07	2.76094e+07	1.93758e+07	1.92039e+07	1.93739e+07
pmb2406	509.348	C25H52NO7P	[M+H]+	LysoPC 17:0	Lipids	LPC	50930-23-9	2	207471	201346	198768	120831	121701	127492
Hmlp000229	208.095	C8H16O6	[M+H]+	Dambonitol	Others	Saccharides	523-94-4	3	67973.2	58730.7	60741.3	48166.4	50112.2	47590.6
mws5042	222.1	C11H14N2O3	[M+H]+	L-Glycyl-L-phenylalanine	Amino acids and derivatives	Amino acids and derivatives	721-66-4	1	3.22838e+06	3.12973e+06	3.2684e+06	2.8312e+06	2.75435e+06	2.75412e+06
MWS1983	344.132	C12H24O11	[M-H]-	Maltitol	Others	Saccharides	585-88-6	3	2.69094e+06	2.07607e+06	2.69081e+06	2.12765e+06	1.60696e+06	1.94861e+06
MWSslk194	221.032	C10H7NO5	[M+H]+	7-Hydroxy-4-methyl-8-nitrocoumarin	Lignans and Coumarins	Coumarins	19037-69-5	3	12787.5	20551	34169.7	3458.92	15005	9498.03
Wcdn006883	358.142	C20H22O6	[M-H]-	(+)-epipinoresinol	Lignans and Coumarins	Lignans	18779-41-4	1	6.25451e+06	6.00595e+06	5.84952e+06	8.39479e+06	7.79373e+06	8.17615e+06
Lcyn000686	358.142	C20H22O6	[M-H]-	Prunustomentosanan A	Others	Others	-	3	6.25451e+06	6.00595e+06	5.84952e+06	8.39479e+06	7.79373e+06	8.17615e+06
MWSHY0116	610.19	C28H34O15	[M+H]+	Hesperetin-7-O-rutinoside (Hesperidin)	Flavonoids	Flavanones	520-26-3	2	1.225e+07	1.22272e+07	1.0462e+07	1.74917e+07	1.91931e+07	2.02175e+07
Wcop009181	294.219	C18H30O3	[M+H]+	8-(hydroxymethyl)-11b-methyltetradecahydro-6a,9-methanocyclohepta[a]naphthalene-3,8-diol	Terpenoids	Ditepenoids	-	3	11070	15089.9	32593.4	12572.3	11900.7	32426.4
Wafn001957	372.069	C15H16O11	[M-H]-	2-O-Caffeoylglucaric Acid	Phenolic acids	Phenolic acids	-	3	217690	292166	106245	234193	263022	209898
Wcdp006247	517.317	C26H48NO7P	[M+H]+	1-18:3-LysoPC	Others	Others	-	3	167396	172364	178945	196919	166155	159952
Wcdp006741	519.332	C26H50NO7P	[M+H]+	1-(9Z,12Z-Octadecadienoyl)-Sn-Glycero-3-Phosphocholine	Others	Others	22252-07-9	3	430413	430160	437094	392595	405282	399066
Wbjp002608	397.137	C18H23NO9	[M+H]+	5-methoxy-3-methyl-2-oxo-7-((3,4,5-trihydroxy-6-methyltetrahydro-2H-pyran-2-yl)oxy)indolin-3-yl acetate	Alkaloids	Alkaloids	-	3	6.25077e+06	5.48495e+06	6.10947e+06	4.12393e+06	3.90456e+06	4.14737e+06
pma6455	230.019	C5H11O8P	[M-H]-	Ribulose-5-phosphate	Others	Saccharides	4151-19-3	3	1.36826e+06	1.45197e+06	1.64188e+06	1.34852e+06	1.41175e+06	1.32236e+06
Wcjp002598	145.053	C9H7NO	[M+H]+	8-hydroxyquinoline	Alkaloids	Quinoline alkaloids	148-24-3	1	3.20826e+06	3.19079e+06	3.55037e+06	1.57309e+06	1.72789e+06	1.67216e+06
Lhmp110119	360.157	C20H24O6	[M+H]+	Magnostellin D	Others	Others	-	1	510932	471816	424673	375098	306652	245771
Wcsn011122	280.24	C18H32O2	[M-H]-	(5Z,10E,14S)-14-hydroxy-2,6,10-trimethylpentadeca-5,10-dien-4-one	Others	Others	-	3	268645	291440	304548	409895	440095	425477
ZbWn002006	159.089	C7H13NO3	[M-H]-	N-acetylvaline	Amino acids and derivatives	Amino acids and derivatives	-	3	2.31556e+06	2.42932e+06	2.2108e+06	3.47312e+06	3.45764e+06	3.39235e+06
MWSHY0094	458.085	C22H18O11	[M+H]+	Gallocatechin gallate	Flavonoids	Flavanols	4233-96-9	1	3.37487e+07	3.63514e+07	3.59424e+07	3.26227e+07	3.89265e+07	2.98574e+07
Lmsn004797	452.132	C21H24O11	[M-H]-	3-Hydroxyphloretin-4'-O-glucoside	Flavonoids	Chalcones	-	3	320908	314920	293446	380891	243840	376563
MWSmce119	174.112	C6H14N4O2	[M+H]+	L-Arginine	Amino acids and derivatives	Amino acids and derivatives	74-79-3	1	966315	882013	909101	739629	772800	848936
Zmdn004863	232.074	C13H12O4	[M-H]-	Aloesone	Phenolic acids	Phenolic acids	40738-40-7	2	214437	160175	136918	221057	197996	278289
pme0137	188.08	C7H12N2O4	[M-H]-	N-Acetyl-L-Glutamine	Amino acids and derivatives	Amino acids and derivatives	2490-97-3	3	1.86036e+06	1.84078e+06	1.81905e+06	1.94091e+06	1.75545e+06	1.7884e+06
mws0047	578.164	C27H30O14	[M+H]+	Apigenin-7-O-neohesperidoside (Rhoifolin)	Flavonoids	Flavones	17306-46-6	1	1.64208e+06	1.88492e+06	508472	450996	1.84742e+06	2564560
Wdbp008550	300.136	C18H20O4	[M+H]+	Stemanthrene C	Others	Others	-	3	112690	126700	122098	133372	125942	116315
Xmgp006913	340.131	C20H20O5	[M+H]+	2,4,2',4'-tetrahydroxy-3'-prenylchalcone	Flavonoids	Chalcones	-	3	2.06286e+06	2.18781e+06	1.99313e+06	2.68418e+06	2.0998e+06	2.0883e+06
pme1712	276.132	C11H20N2O6	[M-H]-	L-Saccharopine	Amino acids and derivatives	Amino acids and derivatives	997-68-2	3	206208	235864	231914	242683	224790	244757
pmd0130	467.301	C22H46NO7P	[M+H]+	LysoPC 14:0	Lipids	LPC	20559-16-4	1	180881	181467	184449	175793	159884	169958
CYn005159	594.101	C29H22O14	[M-H]-	Epicatechin 3,5-Digallate	Flavonoids	Flavanols	-	3	1.8572e+06	2.09619e+06	2.25655e+06	1.12443e+06	1.15726e+06	1.24001e+06
Wmkp002590	594.159	C27H30O15	[M+H]+	5,7-Dihydroxy-4-methoxyflavone-3-O-xylose-(1-6)-glucose	Flavonoids	Flavones	-	3	2.23048e+07	2.26111e+07	20943167	3.32184e+07	2.92572e+07	2.96217e+07
Wbwp008634	326.152	C20H22O4	[M+H]+	licarin A	Lignans and Coumarins	Lignans	23518-30-1	1	64115.7	85562.2	46679.8	42862.8	50172.5	51869.8
mws0836	578.142	C30H26O12	[M-H]-	Procyanidin B1	Tannins	Proanthocyanidins	20315-25-7	1	1.07806e+07	1.05769e+07	1.11247e+07	15021795	1.27033e+07	1.36635e+07
Xmbp001692	170.022	C7H6O5	[M+H]+	2,4,6-Trihydroxybenzoic acid	Phenolic acids	Phenolic acids	83-30-7	1	1.64879e+07	1.40681e+07	1.23921e+07	1.34715e+07	1.25305e+07	4.13976e+06
Zbqn002049	237.1	C12H15NO4	[M-H]-	(2-carboxyethyl)-L-phenylalanine	Amino acids and derivatives	Amino acids and derivatives	-	1	54551.7	29291.6	19196.8	38332.1	51454.6	14749.4
Wmhp000032	504.345	C30H48O6	[M+H]+	2,3,6,23-Tetrahydroxyolean-12-en-28-oic acid (Protobassic acid)	Terpenoids	Triterpene	-	3	197133	199663	217140	344947	347347	344637
WaYp005128	261.23	C14H31NO3	[M+H]+	2-Aminotetradecane-1,5,13-triol	Lipids	Sphingolipids	-	2	309428	279372	356746	681630	329660	2.99273e+06
Lcsn003955	288.063	C15H12O6	[M-H]-	Maesopsin	Flavonoids	Other Flavonoids	5989-16-2	1	1.85712e+07	1.90155e+07	1.67033e+07	9.94405e+06	1.28497e+07	8.13888e+06
CYp011707	530.397	C33H54O5	[M+H]+	2,5,8-trimethylnona-1,4,7-triene-1,9-diol 9-O-Glyceryllinolenate	Others	Others	-	3	57936.9	72220.6	74032.5	21276	10138.5	15242
pme1975	104.011	C3H4O4	[M-H]-	Malonic acid	Organic acids	Organic acids	141-82-2	3	881993	775825	807529	915547	878817	814327
pme0014	147.053	C5H9NO4	[M+H]+	L-Glutamic acid	Amino acids and derivatives	Amino acids and derivatives	56-86-0	1	2.38247e+06	2.14095e+06	2.21778e+06	2.27842e+06	2.30354e+06	2.41644e+06
Qmjp080407	290.188	C18H26O3	[M+H]+	14(15)-Bisnor-13-oxolabd-8(17),11(E)-dien-19-oic acid	Terpenoids	Sesquiterpenoids	-	1	56769.8	48645.9	37126.8	60804.3	69597.9	67576.7
mws0021	228.079	C14H12O3	[M-H]-	Resveratrol	Others	Stilbene	501-36-0	3	28340	18083.8	46656.1	50352.8	23761.1	36580.9
CYp006606	466.126	C25H22O9	[M+H]+	4-O-Cinnamoyl-5-O-caffeoylshikimic acid	Phenolic acids	Phenolic acids	-	3	2.85847e+07	3.16605e+07	3.01415e+07	5.02822e+07	4.84894e+07	3.80136e+07
Wchn006138	342.147	C20H22O5	[M-H]-	4,9-Dihydroxy-17-methoxy-2-oxatricyclo[13.2.2.13,7]icoSa-1(17),3,5,7(20),15,18-hexaen-10-one	Others	Others	-	3	1.48294e+06	1.53513e+06	1.63874e+06	1.30545e+06	1.21255e+06	1.39468e+06
pmb0863	491.301	C24H46NO7P	[M+H]+	LysoPC 16:2(2n isomer)	Lipids	LPC	-	2	92683.4	88474.4	99357.8	74035.4	67196.7	76085.7
pmb0981	347.063	C10H14N5O7P	[M+H]+	Adenosine 5'-monophosphate	Nucleotides and derivatives	Nucleotides and derivatives	61-19-8	3	779745	905993	838979	572769	718335	771155
pmp000415	446.121	C22H22O10	[M+H]+	3'-Methoxydaidzin	Flavonoids	Isoflavones	200127-80-6	3	550718	603809	579291	218509	231805	224537
Labn002107	464.117	C18H24O14	[M-H]-	galloyl xylosyl glucoside	Phenolic acids	Phenolic acids	-	2	559845	567529	574770	429295	438521	388058
HJN076	564.184	C27H32O13	[M-H]-	Pinocembrin-7-O-neohesperidoside	Flavonoids	Flavanones	13241-31-1	3	90705	81259.1	91117	50702.2	63615.4	66030.9
Lmqn000780	607.082	C17H27N3O17P2	[M-H]-	Uridine 5'-diphospho-N-acetylglucosamine	Nucleotides and derivatives	Nucleotides and derivatives	528-04-1	1	723026	703650	773050	986704	993171	1.11767e+06
Lcsp001896	309.132	C14H19N3O5	[M+H]+	Ser-Gly-Phe	Amino acids and derivatives	Amino acids and derivatives	-	2	39111.7	33003.8	35162.2	75415.6	27757.2	61233.7
mws0254	155.07	C6H9N3O2	[M+H]+	L-Histidine	Amino acids and derivatives	Amino acids and derivatives	71-00-1	2	1.13428e+07	1.18568e+07	1.11441e+07	1.05622e+07	1.09295e+07	1.11715e+07
Zbqn004681	246.1	C13H14N2O3	[M-H]-	N-acetyl-tryptophan	Amino acids and derivatives	Amino acids and derivatives	-	1	2.55606e+06	3.08278e+06	2.5506e+06	2.77061e+06	1.59661e+06	2.32839e+06
CYp006666	316.189	C16H28O6	[M+NH4]+	D-Linalool 3-Glucoside	Others	Others	-	3	220997	259864	215733	447656	511793	349386
Lmcp000282	161.105	C7H15NO3	[M+H]+	L-Carnitine	Alkaloids	Alkaloids	541-15-1	3	578542	572477	544684	476984	474217	541758
HJN110	456.36	C30H48O3	[M-H]-	3-Hydroxylup-20(29)-en-28-oic acid (Betulinic acid)	Terpenoids	Triterpene	472-15-1	3	248246	202651	692339	191416	99351.4	242939
MWSHY0098	306.074	C15H14O7	[M+H]+	Epigallocatechin	Flavonoids	Flavanols	970-74-1	1	4.58007e+06	4.86644e+06	4.82268e+06	7.32292e+06	6.98946e+06	7.69215e+06
Xmcn005741	448.231	C21H36O10	[M-H]-	patrinioside	Terpenoids	Sesquiterpenoids	-	3	7.21669e+06	6.72505e+06	5.41602e+06	1.15771e+07	1.09737e+07	1.07844e+07
Zdcp004025	472.101	C23H20O11	[M+H]+	Epigallocatechin-3-O-(3-O-methyl)gallate	Flavonoids	Flavanols	83104-87-4	2	281424	309537	302041	227187	153420	263708
HJN037	184.037	C8H8O5	[M-H]-	3,5-Dihydroxy-4-methoxybenzoic acid; 4-O-Methylgallic Acid	Phenolic acids	Phenolic acids	4319-02-2	1	440678	406390	582245	280985	191087	152244
Lmqp000427	145.074	C6H11NO3	[M+H]+	N-Methyl-Trans-4-Hydroxy-L-Proline	Amino acids and derivatives	Amino acids and derivatives	4252-82-8	3	684189	591217	518232	714629	560522	588290
Zbsp004479	418.089	C20H18O10	[M+H]+	Luteolin-8-C-arabinoside	Flavonoids	Flavones	-	2	2.6575e+06	2.67465e+06	2.98924e+06	1.83829e+06	1.79841e+06	1.73156e+06
MWStz083	196.121	C10H16N2O2	[M+H]+	Cyclo(D-Val-L-Pro)	Amino acids and derivatives	Amino acids and derivatives	27483-18-7	3	928284	906488	911702	988850	889174	919998
pme2289	286.23	C20H30O	[M+H]+	Retinol (Vitamin A1)	Others	Vitamin	68-26-8	3	106075	106786	104535	88703.3	90459.8	110762
Lhhp102923	326.152	C20H22O4	[M+H]+	(7'R,8'R)-7'8'-dihydro-7'-(5'-hydroxy-3'-methoxphenyl)-3-methoxy-8'-methyl-1-(E)-propenylbenzof-uran	Lignans and Coumarins	Lignans	-	1	676289	750743	693396	847607	732147	787599
Laxp005948	450.153	C22H26O10	[M+H]+	7,2'‑dihydroxy‑4'‑methoxy‑isoflavanol glucoside	Flavonoids	Other Flavonoids	-	2	0	0	0	230601	409873	230433
pmb3081	290.004	C6H11PO11	[M-H]-	Glucaric acid-1-Phosphate	Others	Saccharides	-	3	5.20756e+06	5.16364e+06	4.59931e+06	4.00886e+06	3.78214e+06	3.90131e+06
Cmyp002064	462.116	C22H22O11	[M+H]+	Yuanhuanin	Flavonoids	Flavones	83133-14-6	3	1.09148e+07	1.09727e+07	1.20049e+07	1.736e+07	1.44247e+07	1.60616e+07
Lmjp003090	384.106	C17H20O10	[M+H]+	Isofraxidin-7-O-glucoside	Lignans and Coumarins	Coumarins	483-91-0	3	841466	739423	769607	710632	746550	702109
Lmhp001461	228.147	C11H20N2O3	[M+H]+	L-Prolyl-L-Leucine	Amino acids and derivatives	Amino acids and derivatives	52899-07-7	2	3.61703e+06	3.37932e+06	3.50228e+06	1.83375e+06	1.86479e+06	1.82491e+06
Lmyp003348	600.111	C28H24O15	[M+H]+	Kaempferol-3-O-(6''-galloyl)galactoside	Flavonoids	Flavonols	-	1	80401325	19467903	2.11608e+07	60105.9	51680	116579
zjgp122326	285.085	C12H15NO7	[M+H]+	Pyridine-4-formyl-O-β-D-glucopyranoside	Others	Others	-	2	2.23142e+06	2.42907e+06	2.50107e+06	2.08597e+06	822737	243230
pme3163	290.04	C7H15O10P	[M-H]-	D-Sedoheptuiose 7-phosphate	Others	Saccharides	2646-35-7	3	6.93065e+06	6.72419e+06	7.48194e+06	6.01176e+06	6.70437e+06	6.26275e+06
Lmrn003201	205.074	C11H11NO3	[M-H]-	Indole-3-lactic acid	Alkaloids	Plumerane	1821-52-9	3	191671	238444	188968	61039.3	41998.3	68247.6
Lmyp003191	616.07	C27H20O17	[M+H]+	Phyllanemblinin A	Tannins	Tannin	-	2	113845	172968	186089	77431.5	41680	53370.3
Wbwp006298	416.147	C22H24O8	[M+H]+	[(1R,11R,12R,13S)-13-(hydroxymethyl)-1-(3,4,5-trimethoxyphenyl)-5,7,14-trioxatetracyclo[9.2.1.02,10.04,8]tetradeca-2,4(8),9-trien-12-yl]methanol	Lignans and Coumarins	Lignans	-	3	1.23343e+06	1.25536e+06	1.08309e+06	1.47166e+06	1.4222e+06	1.45529e+06
ZbYn009419	602.33	C30H50O12	[M+CH3COOH-H]-	3-Oleoyl sucrose	Lipids	Free fatty acids	-	2	1805.7	7853.75	5782.92	6268.95	5861.47	7026.78
Wmhn001495	484.085	C20H20O14	[M-H]-	1,4-Di-O-Galloyl-D-glucose	Phenolic acids	Phenolic acids	-	2	1.30248e+06	1.3269e+06	1.40248e+06	621608	570370	648941
Lmfn004769	586.096	C27H22O15	[M-H]-	Quercetin-3-O-(4''-O-galloyl)arabinoside	Flavonoids	Flavonols	-	2	83284.1	79362.4	61290.8	23340	22222.6	35010
Wbtn007469	300.063	C16H12O6	[M-H]-	Protogenkwanone	Flavonoids	Other Flavonoids	-	3	619185	665307	655940	334272	367878	361166
Wcsn010349	360.23	C22H32O4	[M-H]-	Moniliferanone D	Others	Others	-	3	1.34822e+07	1.40975e+07	1.44702e+07	1.7688e+07	1.84173e+07	1.77907e+07
pme0122	188.116	C8H16N2O3	[M+H]+	N6-Acetyl-L-lysine	Amino acids and derivatives	Amino acids and derivatives	692-04-6	3	338477	267485	173392	319335	207235	272476
Lmlp005572	432.106	C21H20O10	[M+H]+	Galangin-7-O-glucoside	Flavonoids	Flavones	-	1	3.46802e+07	3.24694e+07	3.52708e+07	1.29132e+08	1.12036e+08	1.26788e+08
Lmyn002764	634.081	C27H22O18	[M-H]-	Phyllanemblinin B	Tannins	Tannin	-	1	2.80566e+06	3.05633e+06	3.18606e+06	1.94011e+06	2.0243e+06	2.24022e+06
Ybnn007052	286.048	C15H10O6	[M-H]-	Norartocarpetin	Flavonoids	Flavones	520-30-9	3	4.65006e+06	4.33698e+06	4.16796e+06	2.05643e+06	2.36869e+06	2.30874e+06
Hmgn002038	638.185	C29H34O16	[M-H]-	β-Oxoacteoside	Phenolic acids	Phenolic acids	-	3	690443	561676	568152	1.50577e+06	1.25099e+06	1.20633e+06
Cmbp003767	469.152	C20H27N3O8S	[M+H]+	(E)-N5-(1-((Carboxymethyl)amino)-3-((3-(4-hydroxy-3-methoxyphenyl)allyl)thio)-1-oxopropan-2-yl)glutamine	Alkaloids	Alkaloids	-	3	665763	730034	655657	924225	984979	1.02536e+06
Lmfn005486	366.005	C15H10O9S	[M-H]-	Kaempferol-3-O-sulfonate	Flavonoids	Flavonols	-	3	3.79664e+06	3.82922e+06	3.79123e+06	1.51091e+06	1.45577e+06	1.52727e+06
MWSHY0189	432.106	C21H20O10	[M+H]+	Apigenin-7-O-glucoside(Cosmosiin)	Flavonoids	Flavones	578-74-5	1	3.74315e+07	3.2085e+07	3.71082e+07	1.23433e+08	1.02093e+08	1.23705e+08
MWS20148	432.106	C21H20O10	[M+H]+	Apigenin-4'-O-glucoside	Flavonoids	Flavones	-	1	3.74315e+07	3.2085e+07	3.71082e+07	1.23433e+08	1.02093e+08	1.23705e+08
Wacn005438	418.257	C21H38O8	[M+CH3COOH-H]-	Hydroxypentadecenoic acid glucoside	Lipids	Free fatty acids	-	1	2.19567e+06	2.09004e+06	2.22648e+06	5.55257e+06	6.75573e+06	6.13e+06
Lmhn102068	296.053	C13H12O8	[M-H]-	2-O-Caffeoylmalic acid	Phenolic acids	Phenolic acids	53755-04-7	3	21967.2	132650	30010	140549	134176	26675
Lmtn001630	313.116	C14H19NO7	[M-H]-	2-Glucosyloxy-2-phenylacetic acid amide	Alkaloids	Alkaloids	-	3	84949.8	99586.4	85222.8	99440.8	74481.9	100365
MWS1875	144.058	C10H8O	[M-H]-	2-Naphthol	Phenolic acids	Phenolic acids	135-19-3	2	151942	137208	151473	259415	246890	296436
Lmzn001582	388.173	C18H28O9	[M-H]-	5'-Glucosyloxyjasmanic acid	Phenolic acids	Phenolic acids	-	1	1.11449e+06	976631	1.0999e+06	2.79643e+06	2.43469e+06	2.21647e+06
Hmln006735	236.141	C14H20O3	[M-H]-	Canusesnol J	Terpenoids	Sesquiterpenoids	-	3	26674.9	21958.4	83140	73539.2	20590.1	12393.6
Zmyp010736	310.157	C20H22O3	[M+H]+	Myricarborin	Terpenoids	Ditepenoids	-	3	11856.1	11078.7	14309.3	10240.3	11379.5	13864
Qahn003953	262.142	C12H22O6	[M-H]-	Erigeside B	Others	Others	95632-87-4	2	420112	392692	387234	370629	515910	460610
Lmtn004049	264.136	C15H20O4	[M-H]-	Abscisic acid	Organic acids	Organic acids	21293-29-8	1	4.95754e+06	5.0437e+06	5.36145e+06	6.41559e+06	6.67554e+06	6.93587e+06
pmb0492	583.268	C34H37N3O6	[M+H]+	N',N'',N'''-p-Coumaroyl-cinnamoyl-caffeoyl spermidine	Alkaloids	Phenolamine	-	3	1.1766e+07	9.66954e+06	1.0231e+07	6.7484e+06	8.47407e+06	8.53137e+06
Waln011222	555.354	C26H54NO9P	[M-H]-	2-(2,3-dihydroxypropoxy)-3-(((2-(dimethylamino)ethoxy)(hydroxy)phosphoryl)oxy)propyl palmitate*	Lipids	LPE	-	1	88755.4	91267.2	70552.4	39262.6	64861.2	60599.3
Zbsn003878	564.148	C26H28O14	[M-H]-	Vicenin-3	Flavonoids	Flavones	59914-91-9	2	5.07488e+06	5.22304e+06	5.67265e+06	3.92964e+06	3.0397e+06	3.41713e+06
Zbqn001255	131.095	C6H13NO2	[M-H]-	propyl-L-alanine	Amino acids and derivatives	Amino acids and derivatives	-	3	540007	551090	490823	610969	549667	536300
mws1094	288.063	C15H12O6	[M-H]-	Aromadendrin (Dihydrokaempferol)	Flavonoids	Flavanonols	480-20-6	1	618203	711470	632468	387942	489047	457206
pmp000394	550.169	C26H30O13	[M+H]+	Naringenin-7-O-(2''-O-apiosyl)glucoside	Flavonoids	Flavanones	-	3	13340	89982.5	68036.1	90429.3	20005	81331.4
Lmqp000873	100.016	C4H4O3	[M+H]+	Succinic anhydride	Organic acids	Organic acids	108-30-5	3	320971	307086	264897	273138	286247	269637
Sacp009516	220.183	C15H24O	[M+H]+	isoacolamone	Terpenoids	Sesquiterpenoids	39012-15-2	1	226463	248869	393550	222957	237777	261773
MWS2091	122.073	C8H10O	[M+H]+	1-Phenylethanol	Phenolic acids	Phenolic acids	98-85-1	2	4.24266e+06	4.68264e+06	4.19749e+06	5.36102e+06	4.22981e+06	4.58833e+06
mws0376	116.011	C4H4O4	[M-H]-	Fumaric acid	Organic acids	Organic acids	110-17-8	1	5.49513e+06	4.89847e+06	5.58019e+06	7.83852e+06	7.53088e+06	6.45561e+06
Lmtn003441	312.121	C15H20O7	[M-H]-	2-Acetyl-3-hydroxyphenyl-1-O-glucoside	Phenolic acids	Phenolic acids	-	3	277378	251119	164219	165100	108587	133171
pme1936	113.059	C4H7N3O	[M+H]+	Creatinine	Organic acids	Organic acids	60-27-5	3	312365	260500	285257	301212	277154	292815
mws1326	302.043	C15H10O7	[M-H]-	Herbacetin	Flavonoids	Flavonols	527-95-7	2	253962	268822	249942	225691	221568	236034
Lagp004342	522.137	C24H26O13	[M+H]+	5,2',5'-Trihydroxy-3,7,4'-trimethoxyflavone-2'-O-β-D-glucoside	Flavonoids	Flavones	-	2	2.13351e+06	2.09927e+06	2.10141e+06	2.05046e+06	2.28843e+06	2.1698e+06
Rahp002201	316.079	C13H16O9	[M+H]+	Maplexin B (4-O-Galloyl-1,5-Anhydro-D-Glucitol)	Tannins	Tannin	-	2	494022	128619	772090	248624	203670	175970
pme1654	210.126	C12H18O3	[M-H]-	Jasmonic acid	Organic acids	Organic acids	77026-92-7	3	325741	322984	320988	1.69472e+06	2.03511e+06	1.65597e+06
MWS1900	216.136	C11H20O4	[M-H]-	Undecanedioic acid	Lipids	Free fatty acids	1852-04-6	1	182184	164342	188334	201872	187667	174662
CYn004533	714.158	C37H30O15	[M-H]-	Epiafzelechin-(4b->6)-Epicatechin 3-gallate	Tannins	Tannin	-	3	8.4782e+06	9.63468e+06	9.79302e+06	1.86504e+07	8.6569e+06	1.27668e+07
Lmsn002071	786.092	C34H26O22	[M-H]-	Tellimagrandin I	Tannins	Tannin	79786-08-6	2	306472	328453	515990	212365	164035	190510
Wccp002543	294.122	C14H18N2O5	[M+H]+	γ-Glutamylphenylalanine	Amino acids and derivatives	Amino acids and derivatives	7432-24-8	2	416781	425395	387786	348324	313926	331058
Wbmp002283	145.053	C9H7NO	[M+H]+	Α-hydroxyquinoline	Alkaloids	Alkaloids	-	1	1.34475e+07	11840677	1.25085e+07	6.71279e+06	7.1515e+06	6.45046e+06
Lmtp004382	208.074	C11H12O4	[M+H]+	Sinapinaldehyde	Phenolic acids	Phenolic acids	4206-58-0	2	666916	586797	669205	744631	771152	615740
ZBN0045	600.112	C28H24O15	[M-H]-	Kaempferol-3-O-(2''-galloyl)glucoside	Flavonoids	Flavonols	76343-90-3	3	204841	233031	243695	31218.9	14008.7	18947.1
MWSmce040	152.047	C8H8O3	[M+H]+	Isovanillin	Others	Aldehyde compounds	621-59-0	2	335308	540852	337186	432890	488146	481990
pmb0628	612.169	C27H32O16	[M+H]+	Eriodictyol-8-C-glucoside-4'-O-glucoside	Flavonoids	Flavanones	-	3	4.07503e+06	4.08036e+06	3.95764e+06	2.8537e+06	2.9595e+06	3.12695e+06
Lmmn004951	330.241	C18H34O5	[M-H]-	2-Hydroxy-4-methyl-3-undecanoyloxypentanoic acid methyl ester	Lipids	Free fatty acids	-	2	177516	189111	166895	197741	182013	189443
Lahp004593	492.127	C23H24O12	[M+H]+	Flavoyadorinin A	Flavonoids	Flavonols	-	3	61770230	54714740	64530550	52580940	3.29802e+07	47207280
pmb0736	492.127	C23H24O12	[M+H]+	Tricin-7-O-Glucoside	Flavonoids	Flavones	32769-01-0	3	61770230	54714740	64530550	52580940	3.29802e+07	47207280
mws0289	479.301	C23H46NO7P	[M+H]+	LysoPE 18:1	Lipids	LPE	89576-29-4	3	4.38619e+06	4.00909e+06	3.61523e+06	2.84641e+06	2.82514e+06	3.10706e+06
HX1251	326.152	C20H22O4	[M+H]+	Austrobailignan-5	Lignans and Coumarins	Lignans	-	3	3041.71	6549.09	3252.22	28850.6	27796.2	24440.2
Lhmp122225	252.209	C16H28O2	[M+H]+	dalodorin B	Terpenoids	Sesquiterpenoids	-	3	76117.3	99398.2	102731	110066	130869	120907
Lmwp003442	448.101	C21H20O11	[M+H]+	Amoenin	Flavonoids	Flavonols	-	2	2.88218e+06	3309695	8.40818e+06	3.35947e+06	2.2275e+06	3.3036e+06
HJN055	436.137	C21H24O10	[M-H]-	Dihydrocharcone-4'-O-glucoside	Flavonoids	Chalcones	-	1	710971	527010	553597	928642	701421	871835
pmb0508	276.159	C14H20N4O2	[M+H]+	p-Coumaroylagmatine	Alkaloids	Phenolamine	7295-86-5	1	1.18659e+07	1.18911e+07	1.17242e+07	1.0941e+07	9.83729e+06	1.05174e+07
Cmmn013275	302.225	C20H30O2	[M-H]-	Isopimaric acid	Terpenoids	Ditepenoids	5835-26-7	2	920354	994137	776063	734302	1.0982e+06	805400
mws0628	122.037	C7H6O2	[M-H]-	4-Hydroxybenzaldehyde	Others	Aldehyde compounds	123-08-0	1	754328	778362	762892	1.05375e+06	931124	931510
mws1429	224.141	C13H20O3	[M-H]-	Vomifoliol (Blumenol A)	Terpenoids	Monoterpenoids	189351-15-3	3	3333.32	5005	15005	788093	877805	743035
MWStz103	398.137	C15H22N6O5S	[M+H]+	S-(5'-Adenosyl)-L-methionine	Amino acids and derivatives	Amino acids and derivatives	29908-03-0	1	5.07802e+06	4.6729e+06	4.64169e+06	6.05383e+06	5.60297e+06	5.53112e+06
pmb2968	624.169	C28H32O16	[M-H]-	Chrysoeriol-6-C-glucoside-5-O-glucoside	Flavonoids	Flavones	-	3	390078	672449	536384	352693	207532	170014
Jmzn003343	522.21	C26H34O11	[M-H]-	Saikolignanoside A	Lignans and Coumarins	Lignans	-	2	815665	676610	718480	731880	705080	474860
Zbxn003562	466.111	C21H22O12	[M-H]-	Taxifolin-2-O-glucoside	Flavonoids	Flavanonols	-	1	2.62232e+06	2.60067e+06	2.58019e+06	3.54026e+06	3.08945e+06	2.76503e+06
Jmcp004706	418.257	C21H38O8	[M+H]+	pterodontoside E	Terpenoids	Sesquiterpenoids	-	2	727029	829477	809296	633171	565463	657625
Hmmn003584	740.216	C33H40O19	[M-H]-	Luteolin-7-O-rutinoside-5-O-rhamnoside	Flavonoids	Flavones	-	2	196868	178100	197175	28001.1	22310.6	27644.2
Hmqn003054	330.241	C18H34O5	[M-H]-	9,10,11-Trihydroxy-12-octadecenoic acid	Lipids	Free fatty acids	61911-67-9	2	39635.5	15951.8	19900	25953.2	25449.9	5436.35
MWSHC20170	270.11	C13H18O6	[M-H]-	Phenylmethyl β-L-glucopyranoside	Phenolic acids	Phenolic acids	176018-22-7	2	731999	695062	716881	729180	694104	1351385
Lmsp004166	610.153	C27H30O16	[M+H]+	Quercetin-3-O-glucoside-7-O-rhamnoside	Flavonoids	Flavonols	-	1	1.24049e+08	1.20553e+08	1.13605e+08	1.76029e+08	1.78097e+08	1.79744e+08
mws0919	432.106	C21H20O10	[M-H]-	Kaempferol-3-O-rhamnoside (Afzelin)(Kaempferin)	Flavonoids	Flavonols	482-39-3	3	157012	168715	132027	63788.9	79938.6	84203.4
Lajp002810	592.122	C30H24O13	[M+H]+	Procyanidin A4	Flavonoids	Flavanols	111466-29-6	2	444007	230815	437340	1.55138e+06	743686	424469
Wcdp006929	290.188	C18H26O3	[M+H]+	(9Z,11E,13E,15Z)-4-Oxo-9,11,13,15-Octadecatetraenoic Acid	Lipids	Free fatty acids	17699-21-7	2	277166	259073	237026	418208	518285	427415
MWS1836	182.073	C13H10O	[M+H]+	Benzophenone	Others	Ketone compounds	119-61-9	1	37170.4	188955	98870.7	93370	36886.5	61064.4
Lahp002857	594.137	C30H26O13	[M+H]+	Epicatechin-(4β->8)-epigallocatechin	Flavonoids	Flavanols	-	2	3.10467e+07	3.2084e+07	3.30649e+07	3.79729e+07	3.69729e+07	3.49422e+07
Hmcp001858	564.148	C26H28O14	[M+H]+	Kaempferol-3-O-arabinoside-7-O-rhamnoside	Flavonoids	Flavonols	-	3	156437	195347	203160	208661	205155	257312
Lakn004098	282.147	C15H22O5	[M-H]-	Dihydrophaseic acid	Terpenoids	Sesquiterpenoids	41756-77-8	2	62137.9	59921.6	72496.6	154585	104380	123526
MWS20197	448.101	C21H20O11	[M+H]+	Quercetin-3-O-rhamnoside(Quercitrin)	Flavonoids	Flavonols	522-12-3	3	8.00121e+06	7.71402e+06	6.18368e+06	7.30964e+06	7.0596e+06	7.59052e+06
Waln010192	577.338	C28H52NO9P	[M-H]-	2-(2,3-dihydroxypropoxy)-3-(((2-(dimethylamino)ethoxy)(hydroxy)phosphoryl)oxy)propyl (8E,11Z,14Z)-octadeca-8,11,14-trienoate	Lipids	LPE	-	1	282492	634210	688980	339813	112507	186979
Hmmp002169	902.269	C39H50O24	[M+H]+	Luteolin-5,7-di-O-rutinoside	Flavonoids	Flavones	-	3	267726	228884	305330	128351	158626	155048
Ymmg000003	220.183	C15H24O	[M+H]+	rosacorenol	Terpenoids	Sesquiterpenoids	-	1	62893.1	102461	100736	52169.2	53104.5	46076.6
Lcrp000359	326.152	C20H22O4	[M+H]+	Otobaphenol	Lignans and Coumarins	Lignans	10240-16-1	1	41724.3	35362.3	33218.4	6824.42	7266	2396.05
CYp012941	292.24	C19H30O2	[M+NH4]+	Linolenic Acid Methyl Ester	Lipids	Free fatty acids	301-00-8	3	1.19164e+06	1.13838e+06	1.29856e+06	1.02441e+06	1.21582e+06	1.29257e+06
Zmhn003082	358.09	C15H18O10	[M-H]-	5-O-Galloyl-methyl quinine ester	Phenolic acids	Phenolic acids	-	3	35077.6	47474.7	38420	196810	85030	93679.1
mws0474	230.152	C12H22O4	[M-H]-	Dodecanedioic aicd	Lipids	Free fatty acids	693-23-2	1	14499.5	10079	18127.2	17596.8	9383.52	7515.71
Lmsp010393	358.105	C19H18O7	[M+H]+	Eupatorin-5-methylether (3'-hydroxy-5,6,7,4'-tetramethoxyflavone)	Flavonoids	Flavones	21764-09-0	3	1.67753e+06	1.72825e+06	1.70763e+06	1.39064e+06	1.44891e+06	1.51544e+06
MWSslk254	594.159	C27H30O15	[M+H]+	Kaempferol-3-O-glucorhamnoside	Flavonoids	Flavonols	40437-72-7	1	7.14422e+07	1.3169e+08	148037004	1.25639e+08	1.39201e+06	1.8636e+06
Zblp004362	594.159	C27H30O15	[M+H]+	Kaempferol-3-O-robinobioside(Biorobin)	Flavonoids	Flavonols	17297-56-2	1	7.14422e+07	1.3169e+08	148037004	1.25639e+08	1.39201e+06	1.8636e+06
MWSHC2054	135.054	C5H5N5	[M+H]+	Adenine	Nucleotides and derivatives	Nucleotides and derivatives	73-24-5	1	320752	296933	322899	352085	287361	235588
Lmxp000939	135.054	C5H5N5	[M+H]+	Zarzissine	Alkaloids	Alkaloids	160568-14-9	1	320752	296933	322899	352085	287361	235588
Lmhp001670	230.163	C11H22N2O3	[M+H]+	L-Valyl-L-Leucine	Amino acids and derivatives	Amino acids and derivatives	3989-97-7	2	670892	722371	764680	596491	568264	615159
Wcdp010708	262.23	C18H30O	[M+H]+	Octadeca-2,9,12,15-tetraen-1-ol	Others	Others	-	2	3.18586e+06	3.94764e+06	3.31526e+06	3.22132e+06	3.28692e+06	4.54195e+06
Lmpp003930	578.142	C30H26O12	[M+H]+	Apigenin-7-O-(6''-p-Coumaryl)glucoside	Flavonoids	Flavones	-	3	1.27822e+07	1.40169e+07	1.50373e+07	5.25907e+06	8025035	7681850
mws0072	432.106	C21H20O10	[M+H]+	Apigenin-5-O-glucoside	Flavonoids	Flavones	28757-27-9	3	4.99103e+06	6.31671e+06	6.21166e+06	3.73424e+06	3969580	5691545
Zbfn013528	272.235	C16H32O3	[M-H]-	(R)-Beta-Hydroxypalmitic Acid	Lipids	Free fatty acids	-	2	727126	534303	484148	779521	517237	959832
Wbtp003341	290.079	C15H14O6	[M+H]+	(3,5-dihydroxyphenyl)-(4-hydroxy-2,6-dimethoxyphenyl)methanone	Others	Ketone compounds	-	1	12098415	7.44479e+06	13915570	7.09486e+06	8.71389e+06	7.60241e+06
Labn002716	374.085	C15H18O11	[M-H]-	galloyl acetyl glucoside	Phenolic acids	Phenolic acids	-	2	202546	194375	195035	493459	480272	494425
pmb2620	208.074	C11H12O4	[M-H]-	3,4-Dimethoxycinnamic acid	Phenolic acids	Phenolic acids	2316-26-9	3	352050	342895	291483	315994	297178	295784
Zbqp000949	203.116	C9H17NO4	[M+H]+	5-methyl 1-propyl L-glutamate	Amino acids and derivatives	Amino acids and derivatives	-	2	192599	245580	229891	173014	167530	155863
pmn001681	166.099	C10H14O2	[M-H]-	1-(4-Methoxyphenyl)-1-propanol	Phenolic acids	Phenolic acids	5349-60-0	3	2.16632e+06	2.16423e+06	2.06697e+06	1.48259e+06	1.31531e+06	1.46731e+06
CYp004149	274.179	C15H22N4O	[M+H]+	N-trans-Cinnamoyl N6-Methylagmatine	Alkaloids	Phenolamine	-	3	2.10278e+07	2.06331e+07	2.0431e+07	1.90555e+07	1.72525e+07	1.85237e+07
Lmbn001930	122.037	C7H6O2	[M-H]-	2-Hydroxybenzaldehyde (Salicylaldehyde)	Phenolic acids	Phenolic acids	90-02-8	3	128147	127295	117261	87096.3	107188	113234
Ymmg000004	218.167	C15H22O	[M+H]+	rosacorenone	Terpenoids	Sesquiterpenoids	-	3	48111.8	105307	56334.7	112831	58590.8	181790
pmb2636	336.23	C20H32O4	[M-H]-	8,15-Dihydroxy-5,9,11,13-eicosatetraenoic acid	Lipids	Free fatty acids	77667-08-4	3	51608.4	56559.2	52827	123522	73915	80610.8
Lmmn006306	294.219	C18H30O3	[M-H]-	Machilusolide D	Others	Lactones	-	1	393096	628463	236606	562231	615534	1.08878e+06
Lhmp122205	300.136	C18H20O4	[M+H]+	5-O-Methyllatifolin	Others	Others	-	3	120393	111684	56543.8	48159.3	79581.7	76329.5
pmb3093	352.079	C16H16O9	[M-H]-	Esculetin-7-O-quinic acid	Lignans and Coumarins	Coumarins	-	3	309998	288638	271829	536277	436052	470342
Lcsn002137	262.015	C9H10O7S	[M-H]-	Homovanillic acid sulfate	Organic acids	Organic acids	38339-06-9	1	2.4249e+07	2.46382e+07	2.26484e+07	2.30597e+07	1.95489e+07	2.09293e+07
Jmwn006041	520.194	C26H32O11	[M-H]-	Dehydrodiconiferylalcohol-9'-O-glucoside	Lignans and Coumarins	Lignans	-	2	488981	498878	469499	1.48194e+06	1.44543e+06	1.44385e+06
Wayn001257	293.147	C12H23NO7	[M-H]-	N-(1-Deoxy-1-fructosyl)Leucine	Nucleotides and derivatives	Nucleotides and derivatives	-	1	59357	43192.4	7128	58827.5	19912.1	13930.6
Lskp211380	372.048	C18H12O9	[M+H]+	3,4-Methylenedioxy-3',4'-dimethoxy-5'-hydroxyellagic Acid	Others	Others	-	3	118347	121978	132383	383995	385525	369312
mws0147	118.063	C5H10O3	[M-H]-	β-Hydroxyisovaleric acid	Organic acids	Organic acids	625-08-1	3	1.28021e+06	1.2562e+06	1.2304e+06	632523	667947	638117
pmn001416	452.111	C24H20O9	[M-H]-	Catechin-(7,8-bc)-4α-(3,4-dihydroxyphenyl)-dihydro-2-(3H)-one	Flavonoids	Flavanols	-	3	289627	344979	274031	994305	994188	922847
CYp004031	318.038	C15H10O8	[M+H]+	4-(2,4,6-Trihydroxybenzoyl)-3-Formyl-5-Hydroxybenzoic acid	Phenolic acids	Phenolic acids	-	3	9.60371e+07	8.87735e+07	9.43827e+07	9.75096e+07	9.0788e+07	8.32692e+07
pme2602	185.009	C3H8NO6P	[M-H]-	O-Phospho-L-serine	Amino acids and derivatives	Amino acids and derivatives	407-41-0	3	397757	296976	282940	266197	266981	400565
mws0444	153.043	C7H7NO3	[M-H]-	3-Aminosalicylic acid	Phenolic acids	Phenolic acids	570-23-0	3	31269.9	50587.2	45099.7	74149.9	49609.3	25454.7
pme1419	163.067	C6H13NO2S	[M+H]+	L-Methionine methyl ester	Amino acids and derivatives	Amino acids and derivatives	10332-17-9	3	315546	296437	248208	239873	184605	195775
Lakn002165	448.122	C18H24O13	[M-H]-	Protocatechuic acid glucosyl xyloside	Phenolic acids	Phenolic acids	-	2	233706	246917	220737	110806	117069	66905.8
Lmbn001467	159.089	C7H13NO3	[M-H]-	5-Acetamidopentanoic Acid	Organic acids	Organic acids	1072-10-2	2	2.34325e+06	2.31986e+06	2.29274e+06	3.46939e+06	3.65648e+06	3.52017e+06
Hmyp002656	221.069	C11H11NO4	[M+H]+	Methyl dioxindole-3-acetate	Alkaloids	Plumerane	57061-18-4	3	921860	965148	951228	1.18772e+06	1.22332e+06	1.22421e+06
pme2776	252.086	C10H12N4O4	[M+H]+	2'-Deoxyinosine	Nucleotides and derivatives	Nucleotides and derivatives	890-38-0	3	118435	51877.7	66279.3	66610.3	79695.6	82833.5
Zmsp000237	295.127	C11H21NO8	[M+H]+	1,4-Dideoxy-1,4-imino-(2-O-β-D-glucosyl)-D-arabinitol	Alkaloids	Pyrrole alkaloids	-	3	57075.3	31792.4	33302.1	95735.7	83579.3	77073.7
Lmgp004784	274.084	C15H14O5	[M+H]+	Apiferol	Flavonoids	Flavones	55167-29-8	1	7.33834e+06	7.13414e+06	6.54013e+06	2.84815e+06	2.88023e+06	3.03591e+06
Sazp005659	386.137	C21H22O7	[M+H]+	Comazaphilone D	Others	Others	-	3	1.75296e+06	1.63594e+06	1.76047e+06	1.58067e+06	2.12999e+06	1.8333e+06
mws0032	318.038	C15H10O8	[M+H]+	Myricetin	Flavonoids	Flavonols	529-44-2	1	2.95229e+06	1.37713e+06	1.18614e+06	2.80019e+06	2.99648e+06	2.6603e+06
Lmhp008718	505.317	C25H48NO7P	[M+H]+	LysoPC 17:2	Lipids	LPC	-	2	106828	150473	98519.2	116053	92441.7	101803
Lmmn004685	344.162	C20H24O5	[M-H]-	Nectandrin B	Lignans and Coumarins	Lignans	74683-16-2	2	5.60281e+06	5.85414e+06	5.64491e+06	5.78135e+06	6.0257e+06	6.40026e+06
Wasn002902	356.074	C15H16O10	[M-H]-	O-p-Coumaroylgalactaric acid	Phenolic acids	Phenolic acids	-	1	5.24102e+06	5.12591e+06	4.94161e+06	2.51056e+06	2.74839e+06	2.78429e+06
Wbtn007675	286.048	C15H10O6	[M-H]-	Calyxanthone	Flavonoids	Other Flavonoids	98973-45-6	3	5.70199e+06	5.3154e+06	3.65973e+06	5.47742e+06	3.86365e+06	2.14024e+06
Lczp000060	618.086	C27H22O17	[M+H]+	3-O-Galloyl-4,6-(S)-HHDP-D-glucose	Tannins	Tannin	-	2	6.05756e+06	6.71498e+06	7.11128e+06	569139	485512	534665
mws0011	372.142	C17H24O9	[M-H]-	Syringin	Phenolic acids	Phenolic acids	118-34-3	2	1.34646e+07	48033950	21530980	11109035	2.98195e+06	1.03474e+07
pma0149	340.079	C15H16O9	[M+H]+	Sinapoyl malate	Phenolic acids	Phenolic acids	92344-58-6	3	983811	1.05283e+06	968992	485854	465019	716716
Lmqn000351	326.121	C12H22O10	[M-H]-	Rutinose	Others	Saccharides	90-74-4	3	449097	424392	419130	427262	430452	387095
Hmfn000531	176.032	C6H8O6	[M-H]-	L-Ascorbic acid (Vitamin C)	Others	Vitamin	50-81-7	1	0	0	0	504790	1.48948e+06	1.35281e+06
Zbsn002779	634.081	C27H22O18	[M-H]-	1-O-Galloyl-6-O-Luteoyl-Alpha-D-Glucose	Tannins	Tannin	-	1	2.90173e+06	3.44188e+06	3.65348e+06	1.95624e+06	2.50594e+06	2.11733e+06
HX1349	132.042	C5H8O4	[M+H]+	dihydro-4-hydroxy-5-hydroxymethyl-2(3H)-furanone	Others	Others	-	3	71702.1	80706.1	60733.5	96098.4	73112.5	57009.4
Wbtn005631	406.09	C19H18O10	[M-H]-	1,3,7-trihydroxy-2-[3,4,5-trihydroxy-6-(hydroxymethyl)oxan-2-yl]xanthen-9-one	Flavonoids	Other Flavonoids	-	2	679090	746665	741108	410681	422310	608308
Lmnp002413	594.159	C27H30O15	[M+H]+	Luteolin-6-C-glucoside-7-O-rhamnoside	Flavonoids	Flavones	-	3	2.84252e+07	2.54157e+07	2.70817e+07	1.82052e+07	1.88398e+07	2.33151e+07
Lmhp010040	503.301	C25H46NO7P	[M+H]+	LysoPE 20:3	Lipids	LPE	-	3	46284.1	50875.5	48509.5	25370.9	21475.8	33982.6
pmb3074	338.1	C16H18O8	[M-H]-	5-O-p-Coumaroylquinic acid	Phenolic acids	Phenolic acids	1899-30-5	2	1.97423e+06	2.46897e+06	2.28808e+06	2.53348e+06	2.15022e+06	2.10348e+06
mws0913	448.101	C21H20O11	[M-H]-	Kaempferol-3-O-galactoside (Trifolin)	Flavonoids	Flavonols	23627-87-4	1	3.20702e+07	3.20203e+07	3.17544e+07	25938245	39049210	35870885
Hmln002597	216.04	C10H9NaO4	[M-Na]-	Sodium ferulate	Phenolic acids	Phenolic acids	24276-84-4	3	609884	619454	550793	1.0373e+06	845176	947810
mws0677	218.106	C12H14N2O2	[M+H]+	N-Acetyl-5-hydroxytryptamine	Alkaloids	Plumerane	1210-83-9	3	1.16391e+06	1.11274e+06	1.05634e+06	924658	1.15172e+06	1.20514e+06
mws0054	290.079	C15H14O6	[M-H]-	Catechin	Flavonoids	Flavanols	154-23-4	1	2.355e+06	2.63105e+06	2.26431e+06	2.7355e+06	2.55977e+06	2.6079e+06
Zmjn001813	160.074	C7H12O4	[M-H]-	Pimelic acid	Organic acids	Organic acids	111-16-0	2	32169.4	29918.3	29067.1	25519.1	29069.7	28147.5
Waln010743	579.354	C28H54NO9P	[M-H]-	1-(2,3-dihydroxypropoxy)-3-(((2-(dimethylamino)ethoxy)(hydroxy)phosphoryl)oxy)propan-2-yl (11Z,14Z)-octadeca-11,14-dienoate	Lipids	LPE	-	1	657481	727041	487637	506246	613698	526203
MWS0205	158.044	C4H6N4O3	[M-H]-	Allantoin	Organic acids	Organic acids	97-59-6	3	2.43203e+06	2.48366e+06	2.32251e+06	229665	203947	223332
MWS20202	484.085	C20H20O14	[M+H]+	1,6-Di-O-galloyl-β-D-glucose	Phenolic acids	Phenolic acids	-	1	318997	327606	302471	198308	107302	231631
Hmqp001042	236.126	C10H20O6	[M+H]+	Butyl beta-D-glucoside	Others	Saccharides	5391-18-4	3	45770	81423.1	94807.8	20494.4	58908.3	47710.5
Lcsp002417	317.195	C14H27N3O5	[M+H]+	Ser-Val-Leu	Amino acids and derivatives	Amino acids and derivatives	-	2	182876	172394	197570	171312	128830	91418.8
Zmgn004894	152.047	C8H8O3	[M-H]-	Methyl 4-hydroxybenzoate	Phenolic acids	Phenolic acids	99-76-3	3	51815.3	42677.5	43928	37614.1	55367.6	38335.3
Wasn002329	367.09	C16H17NO9	[M-H]-	Xanthurenic Acid 8-O-Glucoside	Alkaloids	Quinoline alkaloids	97451-32-6	1	2.60737e+07	2.4701e+07	2.52553e+07	4.70591e+07	4.47293e+07	4.11474e+07
Walp004906	261.23	C14H31NO3	[M+H]+	2-Aminotetradecane-1,11,13-triol	Lipids	Sphingolipids	-	2	66185.9	87921.9	128395	145080	87444.9	1191635
pme2550	174.016	C6H6O6	[M-H]-	Cis-Aconitic acid	Organic acids	Organic acids	585-84-2	3	3.1995e+07	2.71481e+07	2.52243e+07	3.72349e+07	3.25977e+07	3.61352e+07
MWSslk080	188.141	C10H20O3	[M-H]-	10-Hydroxydecanoic acid	Lipids	Free fatty acids	1679-53-4	2	13149.2	11278.8	9694.83	7342.1	8234.76	7962.95
MWS00275g	181.074	C9H11NO3	[M-H]-	DL-O-tyrosine	Amino acids and derivatives	Amino acids and derivatives	2370-61-8	2	13931.9	17082	10391.7	12638.8	11222.1	17187.2
Lmbn005172	166.063	C9H10O3	[M-H]-	2,6-Dimethoxybenzaldehyde	Others	Aldehyde compounds	3392-97-0	3	287105	201815	213500	129241	209995	161765
Lmsn004970	504.127	C24H24O12	[M-H]-	3,6-Di-O-caffeoyl glucose	Phenolic acids	Phenolic acids	-	3	290308	120055	417845	218505	490024	556418
Lhcp090207	208.146	C13H20O2	[M+H]+	(3R,6R,7E)-3-hydroxy-4,7-megastigmadien-9-one	Terpenoids	Monoterpenoids	-	3	78593.4	69077	83535.4	65272.4	75946.9	85207.3
Qmqp101736	308.235	C19H32O3	[M+H]+	Sessilifol O	Terpenoids	Sesquiterpenoids	-	3	19841.5	21915.1	21862.4	23410.8	10249.7	11002
ZBN0059	616.106	C28H24O16	[M-H]-	Quercetin-3-O-(2''-O-galloyl)galactoside	Flavonoids	Flavonols	53209-27-1	2	7.91576e+06	6.86606e+06	7.60912e+06	20181.9	14537.9	2.01067e+06
Lmsn006036	756.154	C35H32O19	[M-H]-	3-Hydroxyphloretin-4'-O-(4'',6''-di-O-galloyl)glucoside	Flavonoids	Chalcones	-	3	221036	252440	256494	312772	309736	296380
Wcgp010745	274.193	C18H26O2	[M+H]+	3-(4-hydroxycyclohex-1-en-1-yl)-4a,5-dimethyl-3,4,4a,5,6,8a-hexahydronaphthalen-1(2H)-one	Others	Others	-	3	43101.4	49687.6	29778.1	23210.9	27167.2	22984.1
Zmdn003480	538.205	C26H34O12	[M-H]-	Cycloolivil-6-O-glucoside	Lignans and Coumarins	Lignans	-	3	26675	20210.7	33436.1	38345	48345	35969.9
ZBN0138	608.138	C27H28O16	[M-H]-	Luteolin-7-O-glucuronide-5-O-rhamnoside	Flavonoids	Flavones	-	3	676678	726521	707690	447218	344072	371522
pmb2787	294.219	C18H30O3	[M-H]-	9-Oxo-10E,12Z-octadecadienoic acid	Lipids	Free fatty acids	54232-59-6	3	53856.5	46178.8	40412.5	96300.1	89605.7	87814.4
mws0262	150.016	C4H6O6	[M-H]-	L-Tartaric acid	Organic acids	Organic acids	87-69-4	3	545156	1.08645e+06	463637	814107	691736	765400
Lahp003275	746.148	C37H30O17	[M+H]+	Epigallocatechin-(4β->8)-epicatechin-3-O-gallateester	Flavonoids	Flavanols	126715-82-0	1	6.50651e+06	6.49255e+06	7.41357e+06	1.24937e+07	1.35815e+07	1.40805e+07
MWS20201	332.074	C13H16O10	[M+H]+	1-O-Galloyl-β-D-glucose	Phenolic acids	Phenolic acids	58511-73-2	1	762930	691714	867363	742922	832589	781784
pme3188	324.036	C9H13N2O9P	[M-H]-	Uridine 5'-monophosphate	Nucleotides and derivatives	Nucleotides and derivatives	58-97-9	1	1.54895e+06	1.62083e+06	1.51713e+06	1.40988e+06	1.1247e+06	1.50605e+06
MWS201471	309.169	C15H23N3O4	[M+H]+	Lys-Tyr	Amino acids and derivatives	Amino acids and derivatives	35978-98-4	3	1.32238e+06	1.35503e+06	1.37811e+06	1.06955e+06	866223	709558
pmp001311	626.148	C27H30O17	[M+H]+	6-Hydroxykaempferol-7,6-O-Diglucoside	Flavonoids	Flavonols	-	2	8.07624e+06	9.19946e+06	7.8179e+06	7.19058e+06	5.42456e+06	5.84905e+06
pmp000234	526.148	C27H26O11	[M+H]+	Salcolin A	Flavonoids	Flavones	369390-51-2	3	207909	222487	251699	100022	83226.4	90669.5
ZBN0188	626.148	C27H30O17	[M-H]-	Quercetin-3,7-Di-O-glucoside	Flavonoids	Flavonols	-	3	652384	595818	569075	390370	484231	393765
HX1274	344.162	C20H24O5	[M+H]+	Machilin D	Lignans and Coumarins	Lignans	-	1	19270.3	26513.1	20961	11423.1	6167.64	7400.43
Lmdn004051	328.152	C16H24O7	[M-H]-	Thymoquinol-5-O-β-D-glucoside	Phenolic acids	Phenolic acids	-	2	126079	90035	90171.5	119935	275393	141508
Lmsp003939	624.169	C28H32O16	[M+H]+	Isorhamnetin-3-O-galactoide-7-O-rhamnoside	Flavonoids	Flavonols	-	3	760581	715942	714185	884982	879640	873310
Lmsp004045	624.169	C28H32O16	[M+H]+	Isorhamnetin-3-O-glucoside-7-O-rhamnoside	Flavonoids	Flavonols	17331-71-4	3	760581	715942	714185	884982	879640	873310
Zbsp001807	314.064	C13H14O9	[M+H]+	Salicylacyl Glucuronide	Others	Others	-	1	8.85499e+06	8.80159e+06	9.45272e+06	8.04266e+06	7.66867e+06	7.29566e+06
Lmap001823	311.101	C14H17NO7	[M+H]+	Dhurrin	Alkaloids	Phenolamine	499-20-7	3	14645.1	12215.2	23714.1	7743.85	28340	16366.6
pme2596	183.053	C8H9NO4	[M+H]+	4-Pyridoxic acid	Others	Vitamin	82-82-6	3	640384	639170	682123	247048	402309	331830
mws1299	448.101	C21H20O11	[M+H]+	Luteolin-8-C-glucoside (Orientin)	Flavonoids	Flavones	28608-75-5	1	3.68948e+07	3.60799e+07	4.0093e+07	11723910	1.93731e+07	1.78115e+07
pma0584	307.19	C16H25N3O3	[M+H]+	Caffeoylspermidine	Alkaloids	Phenolamine	-	3	64735.5	33761.7	80774.9	63387.6	68861.1	76712.4
Zmgn002106	207.089	C11H13NO3	[M-H]-	N-Acetyl-L-phenylalanine	Amino acids and derivatives	Amino acids and derivatives	2018-61-3	1	1.16514e+06	1.10296e+06	1.0879e+06	1.37306e+06	1.56248e+06	1.14478e+06
MWSmce221	192.042	C10H8O4	[M+H]+	5,7-Dihydroxy-4-methylcoumarin	Lignans and Coumarins	Coumarins	2107-76-8	3	430642	559593	388548	200145	504480	248555
Lmrn001951	182.058	C9H10O4	[M-H]-	(S)-2-Hydroxy-3-(4-Hydroxyphenyl)Propanoic Acid	Phenolic acids	Phenolic acids	23508-35-2	3	476810	450814	453238	546919	543063	552444
Ymjm000152	272.09	C12H16O7	[M-H]-	p-Hydroxypheny-β-D-allopyranoside	Phenolic acids	Phenolic acids	-	2	429754	414242	419662	799930	643881	770035
Lcsn000341	488.174	C18H32O15	[M-H]-	3'-Fucosyllactose	Others	Saccharides	41312-47-4	2	1.32425e+07	4.95467e+06	4.72524e+06	3.18317e+06	5.78251e+06	5.09065e+06
Lmsn005704	754.138	C35H30O19	[M-H]-	3-Hydroxyphloretin-4'-O-[4'',6''-O-(S)-HHDP]-β-D-glucoside	Flavonoids	Chalcones	-	3	10884.5	4266.26	20005	8021.6	6670	8340
Lssp210081	578.142	C30H26O12	[M+H]+	Procyanidin B5	Tannins	Proanthocyanidins	12798-57-1	1	1.68578e+07	1.67319e+07	1.50349e+07	2.30788e+07	2.35952e+07	1.99458e+07
mws0976	244.07	C9H12N2O6	[M-H]-	β-Pseudouridine	Nucleotides and derivatives	Nucleotides and derivatives	1445-07-4	3	5.79066e+06	4.93967e+06	6.06056e+06	590255	495543	359285
Hmhn003067	326.1	C15H18O8	[M-H]-	Phenylpropionic acid-O-β-D-glucopyranoside	Phenolic acids	Phenolic acids	-	1	1.88803e+06	1.29907e+06	2.1678e+06	3.00004e+06	2.964e+06	3.17904e+06
Zahn007990	198.126	C11H18O3	[M-H]-	5-hydroxy-3,4-dimethyl-5-pentylfuran-2(5H)-one	Others	Others	-	2	99501.8	105395	114793	108568	92805.9	97322.2
mws0145	152.047	C8H8O3	[M-H]-	O-Anisic acid (2-Methoxybenzoic acid)	Phenolic acids	Phenolic acids	529-75-9	3	23157.6	8923.8	8340	73484.7	108846	88878.6
MWS1846	152.047	C8H8O3	[M-H]-	Phenoxyacetic acid	Phenolic acids	Phenolic acids	122-59-8	3	23157.6	8923.8	8340	73484.7	108846	88878.6
MWS1830	166.063	C9H10O3	[M+H]+	Ethylsalicylate	Phenolic acids	Phenolic acids	118-61-6	2	196060	205338	97104.8	88684.7	112898	110950
pmp001309	464.096	C21H20O12	[M+H]+	6-Hydroxykaempferol-7-O-glucoside	Flavonoids	Flavonols	-	1	2.90748e+07	2.39859e+07	2.68308e+07	2.65661e+07	2.93552e+07	1.95582e+07
MWS201465	294.122	C14H18N2O5	[M+H]+	Glu-Phe	Amino acids and derivatives	Amino acids and derivatives	20556-22-3	1	871550	841475	833492	667751	784860	677734
Lmsn004162	478.111	C22H22O12	[M-H]-	1-O-Galloyl-2-O-p-Coumaroyl-β-D-glucose	Phenolic acids	Phenolic acids	94356-18-0	2	2.88034e+06	2.02071e+06	3.35625e+06	1693345	3.11019e+06	2.54332e+06
Hmgn004139	374.137	C20H22O7	[M-H]-	Isohydroxymatairesinol	Lignans and Coumarins	Lignans	-	2	99011.2	41817.9	86773.9	62241.8	111117	65353.8
MWS1848	136.052	C8H8O2	[M-H]-	Phenyl acetate	Phenolic acids	Phenolic acids	122-79-2	3	131735	105045	121725	65020	51680	34849.6
pmb3023	450.116	C21H22O11	[M-H]-	Eriodictyol-8-C-glucoside	Flavonoids	Flavanones	1023271-51-3	3	2.55633e+07	2.34833e+07	2.78579e+07	1.16505e+07	1.09709e+07	1.21022e+07
pmb0374	135.054	C5H5N5	[M+H]+	2-Aminopurine	Nucleotides and derivatives	Nucleotides and derivatives	452-06-2	1	1.6581e+06	1.7626e+06	1.24111e+06	1.84999e+06	1.44089e+06	1.80182e+06
pmb0801	345.106	C14H19NO9	[M+H]+	4-Pyridoxic acid-O-glucoside	Others	Vitamin	-	3	254862	273977	259858	305175	277867	269108
pme2768	330.012	C14H6N2O8	[M-H]-	Pyrroloquinoline quinone	Alkaloids	Quinoline alkaloids	72909-34-3	3	277260	266578	208608	223155	130966	151621
CYn007594	468.142	C25H24O9	[M-H]-	3-Cinnamoyl-5-p-Coumaroylquinic acid	Phenolic acids	Phenolic acids	-	3	1.80151e+07	1.87244e+07	1.61552e+07	4.20069e+07	4.17044e+07	3.95912e+07
mws0914	272.068	C15H12O5	[M-H]-	3,5,7-Trihydroxyflavanone (Pinobanksin)	Flavonoids	Flavanonols	548-82-3	3	5.47552e+06	6.40871e+06	6.37601e+06	7.6841e+06	8.32434e+06	6.25397e+06
mws1506	640.2	C29H36O16	[M-H]-	Plantamajoside	Phenolic acids	Phenolic acids	104777-68-6	1	132981	84807.4	93673.1	59125.2	69602.8	90092.5
Labn006458	462.116	C22H22O11	[M-H]-	Cinnamoyl gallic acid-3-O-β-D-glucoside	Phenolic acids	Phenolic acids	-	2	4.61254e+06	4.00038e+06	4.5413e+06	1.57684e+06	1.38572e+06	1.54747e+06
mws0018	202.216	C10H26N4	[M+H]+	Spermine	Alkaloids	Alkaloids	71-44-3	3	126171	119902	119913	155881	162028	124898
Zblp002987	420.142	C21H24O9	[M+H]+	2,4,4'-Trihydroxydihydrochalcone-4-O-glucoside	Flavonoids	Chalcones	-	2	397225	230900	363800	306865	362466	363567
Wafp002310	308.137	C15H20N2O5	[M+H]+	1-O-Caffeoyllysine	Alkaloids	Phenolamine	-	3	2.99684e+06	3.45992e+06	3.08135e+06	2.63193e+06	2.01117e+06	1.5806e+06
Zmgp004718	326.152	C20H22O4	[M+H]+	1-(4-hydroxy-3-methoxyphenyl)-7-phenyl-3,5-diheptanone	Others	Ketone compounds	-	3	20069.9	28956.7	32655.9	6095.08	4648.77	8672.99
Wcdp010864	255.256	C16H33NO	[M+H]+	Hexadecanamide	Alkaloids	Alkaloids	629-54-9	1	3.85544e+07	3.85434e+07	45922108	4.32051e+07	3.37636e+07	4.69487e+07
WaYp007695	333.288	C18H39NO4	[M+H]+	2-Aminooctadecane-1,16,18,18-tetraol	Lipids	Sphingolipids	-	2	105621	109129	116926	147217	134733	141871
zjzp121616	264.136	C15H20O4	[M+H]+	5-Hydroxy-2-Carbonylcadinane-12,7-lactone (iso-2)	Terpenoids	Sesquiterpenoids	-	2	277674	207428	263268	268809	249185	265245
Zmfn000481	536.044	C14H22N2O16P2	[M-H]-	Uridine-5'-Diphosphate-D-Xylose	Nucleotides and derivatives	Nucleotides and derivatives	3616-06-6	2	2.65395e+06	3.53974e+06	3.03621e+06	4.79239e+06	4.66031e+06	6.33886e+06
Lmqp002627	182.058	C9H10O4	[M+H]+	Vanillic acid methyl ester	Phenolic acids	Phenolic acids	3943-74-6	2	1.63584e+06	1.60921e+06	1.54455e+06	1.01827e+06	870359	1.0417e+06
mws0369	304.24	C20H32O2	[M-H]-	Arachidonic Acid	Lipids	Free fatty acids	506-32-1	3	175786	71474.2	102384	174200	130583	153681
pmb0865	517.317	C26H48NO7P	[M+H]+	LysoPC 18:3(2n isomer)	Lipids	LPC	-	1	174561	177423	137323	268587	165271	254086
mws1013	178.027	C9H6O4	[M-H]-	Esculetin (6,7-Dihydroxycoumarin)	Lignans and Coumarins	Coumarins	305-01-1	2	301990	238540	253793	549921	417725	582860
pme0321	432.106	C21H20O10	[M-H]-	Kaempferol-7-O-rhamnoside	Flavonoids	Flavonols	20196-89-8	3	128565	156656	127923	160862	171214	134882
Zbnn006442	288.063	C15H12O6	[M-H]-	Eriodictyol (5,7,3',4'-Tetrahydroxyflavanone)	Flavonoids	Flavanones	552-58-9	1	629334	710123	698871	1.00598e+06	886933	927378
pmb0962	234.158	C10H22N2O4	[M+H]+	L-Lysine-Butanoic Acid	Amino acids and derivatives	Amino acids and derivatives	80407-71-2	3	506144	481571	477888	2.81873e+06	2.9372e+06	2.74102e+06
Waln003742	342.095	C15H18O9	[M-H]-	1-O-p-Coumaroyl Galactonic Acid	Phenolic acids	Phenolic acids	-	2	3.7818e+06	4.68505e+06	4.4899e+06	1311010	1.85285e+06	1.89729e+06
Lakp004475	576.127	C30H24O12	[M+H]+	Dehydrodicatechin A	Flavonoids	Flavanols	36048-23-4	2	1.08061e+06	1.67628e+06	1.24092e+06	2.78165e+06	2.11557e+06	2.75707e+06
pmb2653	650.227	C24H42O20	[M-H]-	DMelezitose O-rhamnoside	Others	Saccharides	-	3	189409	176223	176999	259868	416851	624904
Zbzp003832	564.148	C26H28O14	[M+H]+	Isovitexin-8-O-xyloside	Flavonoids	Flavones	-	2	1.44729e+07	1.1399e+07	1.39937e+07	1.03462e+07	1.21221e+07	1.40575e+07
Lmfn005487	382	C15H10O10S	[M-H]-	Quercetin-3-O-Sulfonate	Flavonoids	Flavonols	60889-05-6	3	385240	313106	353206	62991.1	109625	81524.9
Zbjp003463	564.148	C26H28O14	[M+H]+	Apigenin-6-C-(2''-xylosyl)glucoside	Flavonoids	Flavones	-	2	1.78979e+07	1.68291e+07	1.57984e+07	9.21361e+06	9.5614e+06	9.82189e+06
Zmjp003463	564.148	C26H28O14	[M+H]+	Vitexin-2''-O-xyloside	Flavonoids	Flavones	-	3	1.78979e+07	1.68291e+07	1.57984e+07	9.21361e+06	9.5614e+06	9.82189e+06
Zmhn004909	478.075	C21H18O13	[M-H]-	3,4-Digalloylshikimic acid	Phenolic acids	Phenolic acids	-	1	4.80034e+06	2.83778e+06	4.35261e+06	2.18945e+06	2.80674e+06	1.79835e+06
Yalp008047	290.225	C19H30O2	[M+H]+	Methyl 12-phenyldodecanoate	Lipids	Free fatty acids	38795-65-2	1	405553	331214	307923	383066	419082	620828
Qmdp112415	290.225	C19H30O2	[M+H]+	9,13-Epoxy-16-norlabda-13E-en-15-al(ISO)	Terpenoids	Ditepenoids	-	3	405553	331214	307923	383066	419082	620828
mws0089	448.101	C21H20O11	[M-H]-	Kaempferol-7-O-glucoside	Flavonoids	Flavonols	16290-07-6	1	2.34866e+07	2.26984e+07	2.23293e+07	3.80392e+06	3.3461e+06	3.89476e+06
Lmbn014696	302.225	C20H30O2	[M-H]-	Pimaric acid	Terpenoids	Ditepenoids	127-27-5	2	858686	894798	827757	970904	904739	923324
MWSN0157	324.136	C20H20O4	[M-H]-	Isobavachalcone	Flavonoids	Chalcones	20784-50-3	3	15091.5	9501.7	15311.1	11653.8	10755.2	10777.2
pme1651	175.063	C10H9NO2	[M+H]+	Indole-3-acetic acid (IAA)	Alkaloids	Plumerane	87-51-4	3	320845	392448	368210	381457	317038	312353
Lhhp111109	636.257	C35H40O11	[M+H]+	Schisantherin J	Lignans and Coumarins	Lignans	135432-28-9	1	32315.1	18929.4	19787.6	37981.6	81140.4	98203.8
MA10079134	256.037	C14H8O5	[M-H]-	1,2,4-Trihydroxyanthraquinone	Quinones	Anthraquinone	81-54-9	3	226850	151750	268590	139082	103375	118390
Wcgp003250	162.068	C10H10O2	[M+H]+	2-Methyl-3-hydroxyindan-1-one	Others	Others	-	2	2.84205e+06	2.76077e+06	2.67057e+06	3.10477e+06	3.11093e+06	3.62869e+06
Wagn012030	654.383	C31H58O14	[M-H]-	2-Palmitoyl-Sn-Glycerol 3-O-Diglucoside	Lipids	Glycerol ester	-	2	515236	499095	638079	385219	516051	399422
mws0823	116.047	C5H8O3	[M-H]-	3-Methyl-2-Oxobutanoic acid	Organic acids	Organic acids	759-05-7	3	295623	338583	288569	121725	277040	208532
pmb0302	125.024	C2H8NO3P	[M+H]+	2-Aminoethylphosphonate	Others	Others	2041-14-7	3	108846	91917.9	138347	159818	172928	205348
Wagp001741	428.18	C19H28N2O9	[M+H]+	N-(gamma-L-glutamyl)tyramine O-glucoside	Alkaloids	Phenolamine	-	1	134226	114367	76782.1	3.11317e+06	2.56751e+06	2.72283e+06
Lmmp002795	462.116	C22H22O11	[M+H]+	Pratensein-7-O-glucoside	Flavonoids	Isoflavones	36191-03-4	3	1.90773e+06	1.8312e+06	1.86083e+06	380272	342309	432187
mws0267	106.027	C3H6O4	[M-H]-	DL-Glyceric Acid	Organic acids	Organic acids	473-81-4	3	929795	1.2719e+06	1.04329e+06	1.44571e+06	1.23631e+06	1.18828e+06
Lmgp004731	432.106	C21H20O10	[M+H]+	Genistein-7-O-galactoside	Flavonoids	Isoflavones	-	3	2.82822e+07	2.65216e+07	2.8763e+07	1.08984e+08	1.10649e+08	9.41431e+07
mws1089	422.082	C12H23O14P	[M-H]-	Sucrose-6-phosphate	Others	Saccharides	-	3	981836	936525	1.12632e+06	1.05319e+06	1.12943e+06	902263
Hmbn002645	152.047	C8H8O3	[M-H]-	3,4-Dihydroxyacetophenone	Others	Ketone compounds	1197-09-7	3	88450.1	114497	124072	144676	119731	129815
Lmjp004816	196.11	C11H16O3	[M+H]+	Loliolide	Terpenoids	Monoterpenoids	5989-02-6	1	120106	114960	145550	250361	186888	153629
pmb0530	663.109	C21H27N7O14P2	[M+H]+	Nicotinic acid adenine dinucleotide	Nucleotides and derivatives	Nucleotides and derivatives	53-84-9	1	2.97325e+06	3.10605e+06	3.40394e+06	4.04083e+06	3.43838e+06	3.64729e+06
mws0582	321.099	C11H19N3O6S	[M+H]+	S-(Methyl)glutathione	Amino acids and derivatives	Amino acids and derivatives	2922-56-7	1	2.99877e+06	2.77101e+06	2.72249e+06	2.73915e+06	2.80631e+06	2.83922e+06
pmn001643	506.215	C26H34O10	[M-H]-	Isolariciresinol-9'-O-rhamnoside (Aviculin)	Lignans and Coumarins	Lignans	156765-33-2	3	62786.1	56482.8	57858.7	53653.8	97454.9	71981.2
Zmgn000503	134.058	C5H10O4	[M-H]-	2,3-Dihydroxy-3-Methylbutanoic Acid	Organic acids	Organic acids	1756-18-9	2	4.81528e+06	4.0912e+06	5.98599e+06	9.95944e+06	8.56457e+06	1.77794e+07
Yshs000050	454.345	C30H46O3	[M+H]+	Lupane-20(29)-en-3-on-28-oic acid	Terpenoids	Triterpene	-	3	436279	449972	512609	587505	421729	461913
WaYn005089	448.137	C22H24O10	[M-H]-	Neosakuranin	Flavonoids	Flavanones	-	2	3.83507e+07	3.57406e+07	3.69038e+07	4.76913e+07	5.02123e+07	5.67229e+07
HJAP134	580.179	C27H32O14	[M+H]+	Pinocembrin-7-O-sophoroside	Flavonoids	Flavanones	-	3	18340	24574.1	16704.1	12873.9	16675	5918.44
MWS3270	167.022	C7H5NO4	[M-H]-	Quinolinic Acid	Alkaloids	Pyridine alkaloids	89-00-9	3	2.35603e+06	1.88329e+06	1.7057e+06	1.86062e+06	1.56402e+06	1.62392e+06
Lskp211278	244.106	C10H16N2O5	[M+H]+	Oxypinnatanine A	Alkaloids	Alkaloids	-	3	7.69467e+06	8.58605e+06	8.52723e+06	6.35409e+06	5.39167e+06	5.87335e+06
Lmsn005122	462.116	C22H22O11	[M-H]-	1-O-Galloyl-6-O-Cinnamoyl-β-D-glucose	Phenolic acids	Phenolic acids	115746-69-5	2	5818185	2802310	2781915	937521	1823270	1882365
Hmbp003234	254.079	C12H14O6	[M+H]+	1-O-Caffeoylglycerol	Phenolic acids	Phenolic acids	-	3	54038.7	57551.9	18779.2	52715.1	36581.2	51604.4
Lssp210075	456.106	C23H20O10	[M+H]+	epicatechin-3-O-(3''-O-methyl)gallate	Flavonoids	Other Flavonoids	83104-86-3	3	1.9463e+06	2.14072e+06	2.12698e+06	467407	353514	290760
mws0058	300.063	C16H12O6	[M-H]-	Diosmetin (5,7,3'-Trihydroxy-4'-methoxyflavone)	Flavonoids	Flavones	520-34-3	1	521700	450641	546435	291160	456359	328823
Lazn004429	582.231	C28H38O13	[M-H]-	(2S,3R,4S,6S)-2-[4-[(1R,2R)-1,3-Dihydroxy-2-[4-[(E)-3-hydroxyprop-1-enyl]-2,6-dimethoxyphenoxy]propyl]-2,6-dimethoxyphenoxy]-6-(hydroxymethyl)oxane-3,4-diol	Lignans and Coumarins	Lignans	-	3	2.2579e+06	2.12517e+06	2.1275e+06	1.92537e+06	1.5501e+06	1.97271e+06
MWSHC2016	458.085	C22H18O11	[M-H]-	Epigallocatechin-3-O-gallate	Flavonoids	Flavanols	989-51-5	1	2.56772e+07	2.52342e+07	2.49285e+07	2.38814e+07	2.70036e+07	2.75832e+07
Lskp211249	386.173	C22H26O6	[M+H]+	epieudesmin	Lignans and Coumarins	Lignans	-	2	1.19746e+06	1.17255e+06	1.1291e+06	1.1946e+06	1.32873e+06	1.37596e+06
mws1333	342.116	C12H22O11	[M-H]-	Melibiose	Others	Saccharides	585-99-9	1	2.83495e+07	2.47417e+07	3.32568e+07	2.29999e+07	2.1494e+07	2.05747e+07
Lmcp001538	180.065	C7H8N4O2	[M+H]+	Theobromine	Alkaloids	Alkaloids	83-67-0	1	9.77798e+06	9.47363e+06	9.42535e+06	7.32561e+06	8.04318e+06	7.81169e+06
Hmbp002730	286.048	C15H10O6	[M+H]+	Isoscutellarein	Flavonoids	Flavones	41440-05-5	1	1.07803e+06	1.11417e+06	856361	566313	227818	468913
Zbjn008081	300.063	C16H12O6	[M-H]-	Kaempferide (3,5,7-Trihydroxy-4'-methoxyflavone)	Flavonoids	Flavonols	491-54-3	1	53121.7	60992.8	60978.1	21591.6	19804	19579.2
WaYp007548	229.241	C14H31NO	[M+H]+	2-Aminotetradecan-1-ol	Lipids	Sphingolipids	-	2	7090.91	25468.7	18036.4	22186.1	25934.8	45201.1
Wasn002095	358.09	C15H18O10	[M-H]-	3-O-(3-O-Methylgalloyl) Quinic acid	Phenolic acids	Phenolic acids	-	2	1.98529e+06	2.03828e+06	1.94873e+06	2.90871e+06	2.79666e+06	2.48123e+06
pmb0142	164.047	C9H8O3	[M+H]+	Caffeic aldehyde	Phenolic acids	Phenolic acids	141632-15-7	3	89870.8	72125.7	87730.6	218336	223030	208422
mws1417	161.048	C9H7NO2	[M-H]-	Indole-3-carboxylic acid	Alkaloids	Plumerane	771-50-6	3	38437.5	62971.3	50162.5	48345	40210.7	76082.6
MWS1787	93.0578	C6H7N	[M+H]+	2-Picoline; 2-Methylpyridine	Alkaloids	Pyridine alkaloids	109-06-8	3	589289	557895	476553	168629	151814	174562
Lmhp008440	437.254	C20H40NO7P	[M+H]+	LysoPE 15:1	Lipids	LPE	-	3	24383.7	22442.9	33393.9	27861.8	19148.8	18800.3
pma0675	152.047	C8H8O3	[M+H]+	o-Anisic acid	Phenolic acids	Phenolic acids	579-75-9	3	66685	54016.2	81695	137657	83067.1	134424
mws1660	564.148	C26H28O14	[M+H]+	Schaftoside	Flavonoids	Flavones	51938-32-0	2	674754	698376	674842	421646	422574	445869
mws1454	478.147	C23H26O11	[M-H]-	Persicoside	Flavonoids	Flavanones	28978-03-2	3	1.98488e+06	1.87197e+06	1.80461e+06	656002	551181	876492
pmn001716	448.101	C21H20O11	[M-H]-	Carthamone	Flavonoids	Chalcones	86579-00-2	1	3.18531e+07	3.40117e+07	3.19083e+07	5269070	3.40477e+07	3.88013e+07
pmb0645	626.185	C28H34O16	[M+H]+	Hesperetin-6-C-glucoside-7-O-glucoside	Flavonoids	Flavonols	-	3	1.32655e+06	468047	1.0752e+06	890276	998088	455525
pmp001135	594.137	C30H26O13	[M+H]+	Biondnoid I	Flavonoids	Flavonols	142750-32-1	1	2.4129e+07	2.45606e+07	3.05334e+07	1.44742e+06	549800	777388
pmp001080	608.174	C28H32O15	[M+H]+	Diosmetin-7-O-Neohesperidoside (Neodiosmin)	Flavonoids	Flavones	38665-01-9	1	2.1012e+06	1.70516e+06	2.26714e+06	1.15912e+06	1.04619e+06	943278
MWS3144	159.126	C8H17NO2	[M-H]-	8-Aminooctanoic Acid	Organic acids	Organic acids	1002-57-9	3	33582.7	33124.6	23541.9	12634	16352.5	14518
pmb0883	481.317	C23H48NO7P	[M+H]+	LysoPE 18:0	Lipids	LPE	69747-55-3	3	43300.9	35490.7	52930.7	18551.1	26000.5	14320.5
CYp006174	462.21	C21H34O11	[M+NH4]+	2,7-Dimethylocta-2,4-Dienal-8-ol 8-O-(beta-D-Xylopyranosyl)-beta-D-glucopyranoside	Others	Others	-	3	451837	406525	447136	281754	239308	221094
MWS2010	226.059	C9H10N2O5	[2M-H]-	3-nitro-L-tyrosine	Amino acids and derivatives	Amino acids and derivatives	621-44-3	3	96190	133400	83829.5	91844.6	98212.3	82973.4
Lmmp002463	624.169	C28H32O16	[M+H]+	Sexangularetin-3-O-glucoside-7-O-rhamnoside	Flavonoids	Flavonols	-	3	499509	481429	466182	630891	477995	557114
mws1293	564.127	C29H24O12	[M+H]+	Theaflavin	Tannins	Proanthocyanidins	4670-05-7	1	4.42168e+06	4.00593e+06	4.28636e+06	1.21857e+07	1.08302e+07	1.21395e+07
pmb0623	624.169	C28H32O16	[M+H]+	Chrysoeriol-6-C-glucoside-7-O-glucoside	Flavonoids	Flavones	-	3	173149	444818	474377	420585	516127	709620
mws4176	236.116	C12H16N2O3	[M+H]+	L-Alanyl-L-Phenylalanine	Amino acids and derivatives	Amino acids and derivatives	3061-90-3	3	177451	189966	187961	133282	158811	190037
Lmlp003024	438.211	C20H30O7N4	[M+H]+	N'-p-Coumaroylagmatine-glucoside	Alkaloids	Phenolamine	-	3	291179	244758	339969	222735	163401	303731
Lmgp005640	478.111	C22H22O12	[M+H]+	Isorhamnetin-3-O-Galactoside; Cacticin	Flavonoids	Flavonols	6743-92-6	2	1.51141e+06	1.36929e+06	1.47825e+06	286602	248900	251330
CYn005203	336.048	C15H12O9	[M-H]-	Digallic Acid Methyl	Phenolic acids	Phenolic acids	-	1	1.57729e+07	1.66832e+07	1.69109e+07	7.18462e+06	7.50468e+06	7.33341e+06
pmb0631	580.143	C26H28O15	[M+H]+	Orientin-6-C-arabinoside	Flavonoids	Flavones	-	3	756583	667057	778035	561894	563724	473806
Yaln005580	586.241	C31H38O11	[M-H]-	23-Hydroxytoonacilide	Terpenoids	Triterpene	-	3	3.85317e+06	4.07585e+06	2247605	3.79809e+06	1944860	3.7481e+06
Zbqp003444	216.147	C10H20N2O3	[M+H]+	(S)-4-amino-5-oxo-5-(pentylamino)pentanoic acid	Amino acids and derivatives	Amino acids and derivatives	-	1	6496610	7.97692e+06	6823030	3.75069e+06	3512810	3.90247e+06
mws0884	329.053	C10H12N5O6P	[M-H]-	Cyclic 3',5'-Adenylic acid	Nucleotides and derivatives	Nucleotides and derivatives	60-92-4	1	570.17	862.974	99010.5	99396	2119.98	910.724
Lmnn002886	478.147	C23H26O11	[M-H]-	1'-O-(3,4-Dihydroxyphenethyl)-O-caffeoyl-glucoside	Phenolic acids	Phenolic acids	-	3	175593	249820	156462	313038	339440	223484
Lssp210188	376.152	C20H24O7	[M+H]+	(7'R)-7'-Hydroxylariciresinol	Others	Others	-	1	229182	191204	295565	203578	231502	236013
HX1372	376.152	C20H24O7	[M+H]+	guaiacylglycerol-β-coniferyl ether	Lignans and Coumarins	Lignans	-	3	229182	191204	295565	203578	231502	236013
Lafp004228	370.199	C19H30O7	[M+H]+	(6R,9R)-3-Oxo-α-ionol-β-D-glucoside	Terpenoids	Sesquiterpenoids	-	3	81695	71261.9	79487.4	129705	141740	143469
Qmyp101114	370.199	C19H30O7	[M+H]+	9-O-β-D-Glucoside of 3-hydroxy-7,8-didehydro-β-ionol	Terpenoids	Sesquiterpenoids	-	2	81695	71261.9	79487.4	129705	141740	143469
NK10264324	126.032	C6H6O3	[M+H]+	Phloroglucinol; 1,3,5-Benzenetriol	Phenolic acids	Phenolic acids	108-73-6	3	866059	811588	838362	403910	883217	916058
Li512111	520.122	C24H24O13	[M-H]-	Isorhamnetin-3-O-(6''-acetylglucoside)	Flavonoids	Flavonols	-	3	72740.1	65212.6	67722.6	91970.1	109538	97822.6
Lahp004470	442.09	C22H18O10	[M+H]+	5,7,3',4',5'-Pentahydroxyflavan-7-gallate	Flavonoids	Other Flavonoids	-	2	8.34314e+06	5.58822e+06	6.09161e+06	6.09106e+06	4201080	4.39899e+06
Lmqn005782	194.058	C10H10O4	[M-H]-	4,5,8-Trihydroxy-α-tetralone	Quinones	Quinones	-	1	1.0301e+06	1.07315e+06	966817	1.21462e+06	1.15814e+06	1.30982e+06
MWStz091	168.09	C8H12N2O2	[M+H]+	Cyclo(L-Ala-L-Pro)	Amino acids and derivatives	Amino acids and derivatives	36357-32-1	3	24159.2	27185.5	17961	11670	19529.7	21658.3
Hmbp001276	168.042	C8H8O4	[M+H]+	Gallacetophenone	Phenolic acids	Phenolic acids	528-21-2	3	653315	676818	666089	785122	1.07965e+06	1.12538e+06
MWSmce682	150.053	C5H10O5	[M-H]-	DL-Xylose	Others	Saccharides	25990-60-7	2	882179	873561	813623	498065	497406	437244
mws1499	150.053	C5H10O5	[M-H]-	D-Arabinose	Others	Saccharides	10323-20-3	2	882179	873561	813623	498065	497406	437244
mws0898	164.084	C10H12O2	[M+H]+	Isoeugenol	Phenolic acids	Phenolic acids	97-54-1	3	53580.1	45880.3	31914.6	26935.5	18692.7	47923.9
Zmhn001036	434.121	C21H22O10	[M-H]-	Choerospondin	Flavonoids	Flavanones	81202-36-0	2	2.35066e+06	2.2905e+06	1.96346e+06	3.29064e+06	4.49128e+06	4.25037e+06
Lmdp006732	300.063	C16H12O6	[M+H]+	Scutellarein-4'-methyl ether (5,6,7-Trihydroxy-4'-methoxyflavone)	Flavonoids	Flavones	6563-66-2	3	51431.3	47257.4	17226.4	30612.6	38076.1	35617.4
Zmcn004206	772.185	C36H36O19	[M-H]-	kaempferol-3-caffeoyldiglucoside	Flavonoids	Flavonols	-	2	844244	932302	1.02818e+06	832235	731772	885253
MWS1850	138.068	C8H10O2	[M+H]+	2-Phenoxyethanol	Phenolic acids	Phenolic acids	122-99-6	2	96678.4	162449	112337	177546	130432	155820
CYn005375	882.164	C44H34O20	[M-H]-	3-O-Galloylepiafzelechin-(4beta->6)-Epigallocatechin-3-O-Gallate	Tannins	Tannin	-	3	54578.9	78112.7	82331.7	79334.9	74383.2	95780.8
Lmmn002274	522.21	C26H34O11	[M-H]-	Isolariciresinol-9'-O-glucoside	Lignans and Coumarins	Lignans	63358-12-3	2	1.29426e+06	740976	1.26814e+06	1.01911e+06	1.38829e+06	1.2337e+06
Ysjn001064	146.022	C5H6O5	[M-H]-	3-Oxopentanedioic acid	Organic acids	Organic acids	542-05-2	2	158321	172637	162767	231093	150031	172747
WaYn003112	440.168	C21H28O10	[M-H]-	Erythro-Guaiacylglycerol-β-threo-syringylglycerol Ether	Lignans and Coumarins	Lignans	1313434-74-0	1	851286	788234	803305	590283	491429	513645
pme3083	165.043	C8H7NO3	[M-H]-	2-(Formylamino)benzoic acid	Phenolic acids	Phenolic acids	3342-77-6	3	205320	395666	197397	303069	218048	238809
Zbbn005905	340.131	C20H20O5	[M-H]-	(2S)-Abyssinone II	Flavonoids	Flavanones	-	3	1.22561e+06	1.21368e+06	1.14398e+06	1.58122e+06	1.37549e+06	1.50709e+06
pme2292	88.1	C4H12N2	[M+H]+	Putrescine	Alkaloids	Alkaloids	110-60-1	3	48403.4	53229.8	46764	47987.3	46055.6	48736.6
Wayn007155	578.142	C30H26O12	[M-H]-	Luteolin 5-O-p-coumaroyl rhamnoside	Flavonoids	Flavones	-	2	510709	463876	519393	43349.2	42767.5	40391.7
HJKP000649	135.068	C8H9NO	[M+H]+	N-benzylformamide	Alkaloids	Alkaloids	6343-54-0	2	8.15172e+06	7.98142e+06	5.48571e+06	6.59207e+06	3.89406e+06	4.253e+06
pmb2640	200.178	C12H24O2	[M-H]-	Dodecanoic acid (Lauric acid)	Lipids	Free fatty acids	143-07-7	2	175440	153355	176060	198207	150301	214121
Wcfn006909	330.074	C17H14O7	[M-H]-	(2Z)-4,6-Dihydroxy-2-[(4-Hydroxy-3,5-Dimethoxyphenyl)Methylidene]-1-Benzofuran-3-One	Others	Others	-	3	1.74452e+06	1.72905e+06	1.79147e+06	636943	575840	571738
Lmsn005754	462.116	C22H22O11	[M-H]-	1-O-Galloyl-2-O-Cinnamoyl-β-D-glucose	Phenolic acids	Phenolic acids	56994-83-3	1	4.77824e+06	4.53108e+06	4.79009e+06	1.51717e+06	1.61829e+06	1.55219e+06
Hmcn001884	464.096	C21H20O12	[M-H]-	6-Hydroxyluteolin 5-glucoside	Flavonoids	Flavones	-	2	1.33038e+06	1.42522e+06	2996200	1.62945e+06	1.55721e+06	1.52762e+06
Zasn010461	270.256	C17H34O2	[M-H]-	Pentadecanoic acid,14-methyl-,methyl ester	Others	Others	5129-60-2	3	1.26117e+06	1.32005e+06	1.36059e+06	1.22405e+06	1.3507e+06	1.30447e+06
pmb3012	462.116	C22H22O11	[M-H]-	Chrysoeriol-7-O-glucoside	Flavonoids	Flavones	19993-32-9	3	180177	141884	131735	959978	642191	650037
Zbyn004414	788.106	C34H28O22	[M-H]-	1,2,4,6-tetra-O-galloyl-β-D-glucose	Phenolic acids	Phenolic acids	-	2	1.19463e+06	1.15742e+06	1.20074e+06	229010	253158	209167
mws4175	176.032	C6H8O6	[M-H]-	D-Glucurono-6,3-lactone	Others	Saccharides	32449-92-6	2	2.57398e+06	7715255	2.89336e+06	1366530	243312	236226
MWSmce709	129.058	C9H7N	[M+H]+	Isoquinoline	Alkaloids	Isoquinoline alkaloids	119-65-3	2	1706335	1.66187e+06	1.70731e+06	1.04046e+06	1.11963e+06	867285
Labn003679	328.116	C15H20O8	[M-H]-	(E)-caffeyl alcohol 4-O-β-D-glucopyranoside	Phenolic acids	Phenolic acids	-	1	1.29333e+06	1.30766e+06	1.30876e+06	2.2113e+06	1.85699e+06	1.92362e+06
WaYn006941	810.31	C42H50O16	[M-H]-	Hedyotisol B	Lignans and Coumarins	Lignans	95839-45-5	1	63584.2	51141	52193	73972.9	96065.6	78474.7
Labn007184	446.121	C22H22O10	[M-H]-	4-Hydroxybenzoyl caffeoyl rhamnoside	Phenolic acids	Phenolic acids	-	1	381553	311176	340778	41663.2	31380.1	35185.4
Lmhp001732	262.132	C14H18N2O3	[M+H]+	L-Prolyl-L-Phenylalanine	Amino acids and derivatives	Amino acids and derivatives	13589-02-1	2	147534	149693	148644	121164	135706	109850
Wcfp008029	301.298	C18H39NO2	[M+H]+	Dihydrosphingosine	Lipids	Sphingolipids	764-22-7	2	8771.28	12582.9	10920.7	13190.3	14111.7	10960.6
Hmpp002612	610.153	C27H30O16	[M+H]+	Luteolin-7-O-gentiobioside	Flavonoids	Flavones	-	3	2.35721e+06	2.07629e+06	1.98146e+06	1.40139e+06	2.1454e+06	2.0227e+06
MWSHC20125	336.084	C16H16O8	[M-H]-	5-O-Caffeoylshikimic acid	Phenolic acids	Phenolic acids	73263-62-4	2	454383	406175	326185	380515	312015	361801
pme1611	434.121	C21H22O10	[M-H]-	Isohemiphloin	Flavonoids	Flavanones	3682-02-8	1	1.37018e+07	1.09832e+07	1.35514e+07	9.23659e+06	1.68302e+07	1.33728e+07
Lmsn004321	494.106	C22H22O13	[M-H]-	1-O-Caffeoyl-3-O-galloyl-β-D-glucose	Phenolic acids	Phenolic acids	-	2	915011	422089	1.19845e+06	631670	1.39685e+06	427157
MWS2430	242.225	C15H30O2	[M-H]-	13-methylmyristic acid	Lipids	Free fatty acids	2485-71-4	2	4.79275e+06	4.90694e+06	4.94934e+06	5.05579e+06	4.96982e+06	2.62459e+06
mws0609	345.047	C10H12N5O7P	[M-H]-	Guanosine 3',5'-cyclic monophosphate	Nucleotides and derivatives	Nucleotides and derivatives	7665-99-8	2	236669	235517	211559	223894	190799	181793
Wasn003258	294.132	C12H22O8	[M-H]-	Glucosyl 2-Hydroxy-4-Methylpentanoic Acid	Organic acids	Organic acids	-	1	5.19262e+06	5.31253e+06	5.38378e+06	7.50358e+06	7.4141e+06	7.77901e+06
pme1184	267.097	C10H13N5O4	[M+H]+	2'-Deoxyguanosine	Nucleotides and derivatives	Nucleotides and derivatives	961-07-9	3	1.25003e+06	1.25476e+06	1.1973e+06	1.03447e+06	1.04197e+06	905910
Lmyp004084	152.12	C10H16O	[M+H]+	Perillyl alcohol	Terpenoids	Monoterpenoids	57717-97-2	2	4.32643e+06	4.95572e+06	4.04597e+06	5.19232e+06	3.14606e+06	4.09041e+06
Zmzp002265	642.143	C27H30O18	[M+H]+	artemisidin A	Flavonoids	Flavones	-	3	655627	569916	422678	379250	377948	358644
Wasn001627	296.111	C11H20O9	[M-H]-	Glucosyl 2,3-Dihydroxy-2-Methylbutanoic Acid	Organic acids	Organic acids	-	1	431147	464028	440051	489986	458317	439398
pme3732	243.085	C9H13N3O5	[M+H]+	Cytidine	Nucleotides and derivatives	Nucleotides and derivatives	65-46-3	2	1.16214e+06	699432	802401	695459	672532	689613
Wagp004859	408.142	C20H24O9	[M+H]+	Columbianetin Glucopyranoside	Lignans and Coumarins	Coumarins	55836-35-6	2	7.70001e+06	7.98405e+06	7.94977e+06	1.00116e+07	8.4375e+06	9.95121e+06
Lcmp122918	344.162	C20H24O5	[M+H]+	shonanin	Lignans and Coumarins	Lignans	-	2	102462	202607	132120	263195	166561	203015
Wajp004095	594.159	C27H30O15	[M+H]+	Apigenin-7-O-Gentiobioside	Flavonoids	Flavones	-	3	2.97384e+07	2.66545e+07	2.97788e+07	1.91388e+07	1.76952e+07	1.80497e+07
Wasn006237	588.111	C27H24O15	[M-H]-	4-Benzoyl-3,6-Di-O-Beta-D-Galloylglucose	Phenolic acids	Phenolic acids	-	2	995163	1.01768e+06	970836	519190	546286	538969
Lmxn006423	151.009	C7H5NOS	[M-H]-	2(3H)-Benzothiazolone	Alkaloids	Alkaloids	934-34-9	1	85987.9	88392.8	89152.1	152066	99094.2	113423
pmb0998	363.058	C10H14N5O8P	[M+H]+	Guanosine 5'-monophosphate	Nucleotides and derivatives	Nucleotides and derivatives	85-32-5	2	1.59823e+06	1.44749e+06	1.32569e+06	614500	685540	1.15364e+06
pmb3079	301.056	C8H16NO9P	[M-H]-	N-Acetyl-D-glucosamine-1-phosphate	Others	Saccharides	6866-69-9	3	919737	1.0168e+06	855967	600744	1.29563e+06	1.11138e+06
Lmhp003162	786.222	C34H42O21	[M+H]+	Chrysoeriol-6,8-di-C-glucoside-4'-O-glucoside	Flavonoids	Flavones	-	3	99995.1	68083.6	25993.8	82806.9	195629	231158
Wafn005121	422.215	C19H34O10	[M-H]-	1-Octen-3-Ol-3-O-Beta-D-Xylopyranosyl(1→6)-Beta-D-Glucopyranoside	Others	Others	150995-11-2	2	212372	229468	185054	103771	102403	109033
Lmtn002796	450.116	C21H22O11	[M-H]-	Aromadendrin-7-O-glucoside	Flavonoids	Flavanonols	28189-90-4	1	1.6582e+07	1.71776e+07	1.529e+07	6.58337e+06	6.91978e+06	7.69524e+06
Lmsn003409	478.111	C22H22O12	[M-H]-	1-O-Galloyl-6-O-p-Coumaroyl-β-D-glucose	Phenolic acids	Phenolic acids	-	3	423457	685876	705695	489285	381374	361831
Walp007095	229.241	C14H31NO	[M+H]+	2-Amino-7-methyltridecan-1-ol	Lipids	Sphingolipids	-	2	15601.9	18566.4	18480.7	19382.3	25118.2	47068.9
MWS5209	117.079	C5H11NO2	[2M+H]+	N-Methyl-α-aminoisobutyric acid	Amino acids and derivatives	Amino acids and derivatives	2566-34-9	3	432652	451282	361509	2.4894e+06	2.31316e+06	2.39539e+06
pmb0885	290.188	C18H26O3	[M+H]+	4-Oxo-9Z,11Z,13E,15E-Octadecatetraenoic Acid	Lipids	Free fatty acids	-	3	77772	78285	72253.7	116166	139383	149769
Zajp007311	372.121	C20H20O7	[M+H]+	3',4',5',5,7-Pentamethoxyflavone	Flavonoids	Flavones	53350-26-8	3	29438.1	33573.7	39543.4	68909	59632.9	57029.9
Jmwn002494	326.1	C15H18O8	[M-H]-	(2E)-3-[4-(β-D-glucopyranoside)-phenylacrylic]-acid	Phenolic acids	Phenolic acids	-	1	382216	416972	392267	343394	373969	338171
Lmsn002288	504.148	C21H28O14	[M-H]-	1-O-Caffeoyl-(6-O-glucosyl)-β-D-glucose	Phenolic acids	Phenolic acids	-	2	170052	151443	151428	254851	225032	222687
CYp004001	260.164	C14H20N4O	[M+H]+	N-trans-Cinnamoylagmatine	Alkaloids	Phenolamine	-	3	1.69048e+06	2.08512e+06	1.80858e+06	1.42408e+06	1.21003e+06	1.35439e+06
Cmsp004086	302.079	C16H14O6	[M+H]+	Dihydrokaempferide	Flavonoids	Flavanonols	137225-59-3	2	9.19241e+07	9.60579e+07	1.0922e+08	1.04754e+08	1.08348e+08	1.06024e+08
Wayn006301	409.994	C16H10O11S	[M-H]-	3,4-Dimethylellagic acid 4'-sulfate	Tannins	Tannin	-	3	347608	340709	336196	230141	194940	217538
Wmzn000227	146.058	C6H10O4	[M-H]-	2,2-Dimethylsuccinic acid	Organic acids	Organic acids	597-43-3	2	282960	370085	307630	406344	383309	396448
Lcgn000234	340.079	C15H16O9	[M-H]-	davidioside C	Phenolic acids	Phenolic acids	-	3	7.81783e+06	7.08765e+06	7.61766e+06	1.3975e+07	1.30855e+07	1.31961e+07
Zaxn005783	316.24	C21H32O2	[M-H]-	Methyl neoabietate	Terpenoids	Ditepenoids	3310-97-2	2	131600	204145	235392	151398	91259.8	102641
Ladp002110	205.037	C10H7NO4	[M+H]+	4-hydroxy-2-oxo-1,2-dihydroquinoline-3-carboxylic acid	Alkaloids	Quinoline alkaloids	73776-24-6	1	8.75623e+06	9.80583e+06	1.05441e+07	1.39607e+07	1.88606e+07	1.56007e+07
Wasn004683	466.111	C21H22O12	[M-H]-	Protocatechuic acid 1-O-(Glucosylvanilloyl)	Phenolic acids	Phenolic acids	-	2	3.02602e+07	3.26252e+07	2.92826e+07	3.94095e+07	3.16735e+07	3.88978e+07
pme0088	286.048	C15H10O6	[M-H]-	Luteolin (5,7,3',4'-Tetrahydroxyflavone)	Flavonoids	Flavones	491-70-3	1	1.33028e+06	1.42884e+06	1.32253e+06	568880	496298	529875
ZBN0071	286.048	C15H10O6	[M-H]-	Scutellarein (5,6,7,4'-Tetrahydroxyflavone)	Flavonoids	Flavones	529-53-3	1	1.33028e+06	1.42884e+06	1.32253e+06	568880	496298	529875
Lmbn002737	120.058	C8H8O	[M-H]-	3-Methylbenzaldehyde	Others	Aldehyde compounds	620-23-5	1	4.14074e+06	3.89357e+06	1.71125e+06	2.53617e+06	2.27214e+06	2.53294e+06
pme3285	274.084	C15H14O5	[M+H]+	Afzelechin (3,5,7,4'-Tetrahydroxyflavan)	Flavonoids	Flavanols	2545-00-8	2	1.52832e+06	2.43204e+06	1.67037e+06	1.26626e+06	1.25692e+06	1.66038e+06
Lmfn001209	636.096	C27H24O18	[M-H]-	1,3,6-Tri-O-galloyl-β-D-glucose	Phenolic acids	Phenolic acids	18483-17-5	2	4.6319e+07	3.79949e+07	4.08392e+07	4.89956e+06	7.64737e+06	7.40363e+06
Lmmp002080	192.126	C11H16N2O	[M+H]+	N-(4-Aminobutyl)benzamide	Alkaloids	Alkaloids	5692-23-9	3	374202	367389	339086	353658	347313	371337
MWS2040	95.9881	CH4O3S	[M-H]-	Methanesulfonic acid	Organic acids	Organic acids	75-75-2	3	5.77333e+06	5.37061e+06	4.71497e+06	2.47125e+06	2.25453e+06	1.91817e+06
Lmsn006063	614.127	C29H26O15	[M-H]-	1,6-Di-O-galloyl-2-O-Cinnamoyl-β-D-glucose	Phenolic acids	Phenolic acids	94356-17-9	1	822051	776688	727540	168865	192168	206609
CYp002734	616.154	C28H28N2O14	[M+H]+	1-O-Glutamoyl-4-O-Galloyl-5-O-caffeoylshikimic acid	Phenolic acids	Phenolic acids	-	3	281281	308868	577916	224461	619846	449541
Cmhn002756	786.092	C34H26O22	[M-H]-	1,3-Di-O-galloyl-4,6-(S)-HHDP-β-D-glucose; Heterophylliin A	Tannins	Tannin	87687-52-3	2	343855	443966	466884	285611	191570	199803
MWS5206	182.058	C9H10O4	[M-H]-	4-Hydroxyphenyllactic Acid	Phenolic acids	Phenolic acids	306-23-0	3	136119	131663	134831	66718.1	144710	123147
Layp005485	205.11	C12H15NO2	[M+H]+	N-(2-hydroxyethyl)-N-methyl-3-phenylacrylamide	Alkaloids	Alkaloids	-	3	40178.7	40180.8	48671.3	42201.1	67728.1	38770.8
MWSmce690	176.032	C6H8O6	[M-H]-	Erythorbic Acid; Isoascorbic Acid	Others	Vitamin	89-65-6	2	2.11188e+07	2.69816e+07	2.49785e+07	5.06413e+06	255419	216850
Labp005049	430.126	C22H22O9	[M+H]+	Dalbergin glucoside	Lignans and Coumarins	Coumarins	-	2	243950	191254	227042	382788	469282	394715
pmp001287	119.073	C8H9N	[M+H]+	N-Benzylmethylene isomethylamine	Alkaloids	Alkaloids	-	1	1.05138e+06	1.11945e+06	1.02986e+06	1.07059e+06	1.08862e+06	1.00855e+06
Yalp007553	348.184	C22H24N2O2	[M+H]+	(E)-3-phenyl-N-[4-[[(E)-3-phenylprop-2-enoyl]amino]butyl]prop-2-enamide	Alkaloids	Alkaloids	-	3	407339	398694	346092	207755	201825	183383
Lman002731	342.095	C15H18O9	[M-H]-	Grevilloside F	Phenolic acids	Phenolic acids	1094004-50-8	1	1.18223e+07	1.11879e+07	1.19674e+07	1.78934e+07	1.89084e+07	1.67404e+07
MWSmce495	282.147	C15H22O5	[M-H]-	Octyl gallate	Phenolic acids	Phenolic acids	1034-01-1	3	1467.48	1744.09	1205.79	2366.94	1380.06	1926.85
Zbn006783	302.045	C15H10O7	[M-H]-	5,6-Dihydroxylucidin	Quinones	Anthraquinone	-	3	198555	187822	170735	178218	205898	194007
Zmjp004875	346.069	C17H14O8	[M+H]+	5,6,3',4'-Tetrahydroxy-3,7-dimethoxyflavone	Flavonoids	Flavones	-	3	83365	124833	120226	135367	99312.7	133218
CYn002543	426.047	C14H18O13S	[M-H]-	Methylgallic Acid 3-(6''-Sulfate)Glucoside	Phenolic acids	Phenolic acids	-	3	7.22931e+06	7.44479e+06	6.9307e+06	5.39899e+06	4.69625e+06	4.68057e+06
MWSslk002	432.106	C21H20O10	[M+H]+	Sophoricoside	Flavonoids	Isoflavones	152-95-4	3	2.81864e+07	2.14606e+07	2.76302e+07	1.13318e+08	1.17667e+08	1.05833e+08
mws0256	117.079	C5H11NO2	[M+H]+	L-Valine	Amino acids and derivatives	Amino acids and derivatives	72-18-4	1	5.06734e+06	5.27176e+06	5.50998e+06	4.50166e+06	5.03068e+06	4.7896e+06
Zmdp000972	135.035	C4H9NO2S	[M+H]+	S-Methyl-L-cysteine	Amino acids and derivatives	Amino acids and derivatives	1187-84-4	2	6.8204e+06	7.08891e+06	5.00757e+06	6.25423e+06	3.91717e+06	4.10225e+06
Wasn003817	362.158	C16H26O9	[M-H]-	Glucosyl 5,8-dihydroxy-2,6-dimethylocta-2,6-dienoic acid	Others	Others	-	2	587882	504344	535149	426907	427486	413568
CYn005309	594.101	C29H22O14	[M-H]-	Epicatechin 3',5-Digallate	Flavonoids	Flavanols	-	3	2.2012e+06	1.85639e+06	2.38606e+06	1.32241e+06	1.17467e+06	1.10058e+06
MWS20172	126.032	C6H6O3	[M+H]+	5-Hydroxymethylfurfural	Others	Aldehyde compounds	67-47-0	3	503804	444608	440136	173209	528763	461830
Zmhn001703	332.074	C13H16O10	[M-H]-	5-O-Galloyl-D-hamamelose	Phenolic acids	Phenolic acids	-	1	9.82533e+06	8.51738e+06	1.90528e+07	3.20658e+07	3.77939e+07	3.5322e+07
MWSmce686	198.053	C9H10O5	[M-H]-	Danshensu; Salvianic Acid A	Phenolic acids	Phenolic acids	76822-21-4	3	0	0	0	25110.2	27769.2	33340
pme0436	578.142	C30H26O12	[M-H]-	Procyanidin B3	Tannins	Proanthocyanidins	23567-23-9	1	4.15971e+06	4.09123e+06	4.20199e+06	6.16586e+06	5.65901e+06	5.86256e+06
mws2608	221.09	C8H15NO6	[M+H]+	N-Acetyl-D-galactosamine	Others	Saccharides	1811-31-0	3	204180	203918	177954	319166	241592	251272
Lazn006001	586.241	C31H38O11	[M-H]-	Dihydrobuddlenol B	Lignans and Coumarins	Lignans	-	1	3.68734e+06	3.65797e+06	3.84204e+06	3.17696e+06	1853660	3.617e+06
Lmhp009129	481.317	C23H48NO7P	[M+H]+	LysoPC 15:0(2n isomer)	Lipids	LPC	-	1	108598	179979	151662	76144	99535.9	121680
CYn002305	346.09	C14H18O10	[M-H]-	Methyl 3-O-Beta-Glucopyranosyl-Gallate	Phenolic acids	Phenolic acids	-	3	256440	331396	312342	538231	385714	383807
Lcsp002261	305.138	C15H19N3O4	[M+H]+	Thr-Trp	Amino acids and derivatives	Amino acids and derivatives	186761-42-2	2	879348	932675	963743	1.0941e+06	1.07253e+06	1.12148e+06
mws0277	192.063	C7H12O6	[M-H]-	Quinic Acid	Organic acids	Organic acids	77-95-2	1	1.5921e+06	1.55315e+06	2.16676e+06	1.9628e+06	2.05189e+06	1.9672e+06
pmb0782	85.0891	C5H11N	[M+H]+	Piperidine	Alkaloids	Piperidine alkaloids	110-89-4	3	1.0667e+06	980941	711811	1.14137e+06	629369	835229
Zmbn004194	190.084	C8H14O5	[M-H]-	(R)-2-hydroxy-2-isobutylsuccinic acid	Others	Others	-	3	7.19065e+06	6.8761e+06	6.50686e+06	1.14199e+07	1.15418e+07	1.18895e+07
CYp002384	464.143	C21H24N2O10	[M+H]+	3'-O-Methyl-6-hydroxygallocatechin 3-O-(glutamine ester)	Flavonoids	Flavanols	-	3	435994	221788	339194	74581.5	1.09608e+06	3.44117e+06
CYp002232	464.143	C21H24N2O10	[M+H]+	4'-O-Methyl-6-hydroxygallocatechin 3-O-(glutamine ester)	Flavonoids	Flavanols	-	3	435994	221788	339194	74581.5	1.09608e+06	3.44117e+06
Hmjp004736	486.116	C24H22O11	[M+H]+	Epigallocatechin-3-O-(3,5-O-dimethyl)gallate	Flavonoids	Flavanols	-	3	36565.6	29817.1	64462.1	20210.7	57563.9	61563
pmb0880	481.317	C23H48NO7P	[M+H]+	LysoPE 18:0(2n isomer)	Lipids	LPE	-	3	44731.1	38468.5	42344.8	26209.9	24384.8	31405.5
Zbdp002220	332.111	C14H20O9	[M+H]+	2,6-Dimethoxypydroquinone-1-O-glucoside	Flavonoids	Other Flavonoids	-	2	278274	204006	305527	468403	377615	484560
MWS1882	133.037	C4H7NO4	[M-H]-	Iminodiacetic acid	Organic acids	Organic acids	142-73-4	3	1.59267e+06	1.37591e+06	1.35946e+06	1.29421e+06	1.17223e+06	1.30074e+06
Zmzn003953	310.214	C18H30O4	[M-H]-	13(s)-hydroperoxy-(9z,11e,15z)-octadecatrienoic acid	Lipids	Free fatty acids	67597-26-6	1	1.09441e+07	1.18461e+07	1.04541e+07	1.2017e+07	1.09111e+07	1.239e+07
Lmqp007445	390.095	C19H18O9	[M+H]+	5,7,4'-Trihydroxy-3,6,3',5'-Tetramethoxyflavone	Flavonoids	Flavones	-	3	52000.4	60963.2	74249.9	76715.1	51129.8	60100.5
pmp000682	520.194	C26H32O11	[M+NH4]+	Matairesinol-4'-O-glucoside (Matairesinoside)	Lignans and Coumarins	Lignans	23202-85-9	3	106874	54544.1	73699.4	95084.8	73309.8	57428.8
Wbtn006077	406.09	C19H18O10	[M-H]-	Lancerin; 4-C-Glucosyl-1,3,7-Trihydroxyxanthone	Flavonoids	Other Flavonoids	81991-99-3	3	723311	781744	769588	468224	442892	953693
Lmgp004959	638.185	C29H34O16	[M+H]+	Tricin-7-O-neohesperidoside	Flavonoids	Flavones	53766-40-8	3	760365	479541	407093	378313	408925	319180
Hmgp003086	638.185	C29H34O16	[M+H]+	Tricin-7-O-rutinoside	Flavonoids	Flavones	-	3	760365	479541	407093	378313	408925	319180
CYp001167	228.147	C11H20N2O3	[M+H]+	(6-amino-3-oxohexan-2-yl)proline	Amino acids and derivatives	Amino acids and derivatives	-	3	870889	798527	856006	563824	656314	556333
pme1201	274.084	C15H14O5	[M-H]-	Phloretin	Flavonoids	Chalcones	60-82-2	1	403322	442975	451081	648931	693543	875532
Lssp210056	464.096	C21H20O12	[M+H]+	Quercetin3-O-galactoside	Flavonoids	Other Flavonoids	-	1	2.83635e+07	3.1275e+07	2.936e+07	2.14896e+07	2.30849e+07	3.36857e+07
MWSmce220	178.048	C6H10O6	[M-H]-	D-Glucono-1,5-lactone	Others	Saccharides	90-80-2	3	246943	1.3374e+06	897825	1.18331e+06	1.16077e+06	1.16124e+06
pme2253	178.048	C6H10O6	[M-H]-	L-Gulono-1,4-Lactone	Others	Saccharides	1128-23-0	3	246943	1.3374e+06	897825	1.18331e+06	1.16077e+06	1.16124e+06
MWSmce466	136.052	C8H8O2	[M-H]-	4-Hydroxyacetophenone	Others	Ketone compounds	99-93-4	3	92086.2	133400	184423	103765	48549.3	82390.9
Zbqn004177	245.036	C9H11NO5S	[M-H]-	N-(sulfonyl)phenylalanine	Amino acids and derivatives	Amino acids and derivatives	-	2	297658	259656	337070	232268	217019	205870
Zbqp003189	216.147	C10H20N2O3	[M+H]+	Val-Val	Amino acids and derivatives	Amino acids and derivatives	3918-94-3	1	743930	653428	684207	979666	1.01037e+06	925241
Lmln001856	480.09	C21H20O13	[M-H]-	5,7-Dihydroxy-4-oxo-2-(3,4,5-trihydroxyphenyl)-4H-chromen-3-yl-alloside	Others	Others	-	1	3.74955e+06	3.74757e+06	3.81344e+06	3.75589e+06	2.8768e+06	4.28023e+06
pmb3114	562.148	C30H26O11	[M-H]-	Epicatechin-epiafzelechin	Flavonoids	Flavanols	-	1	2.47181e+06	2.96833e+06	2.77821e+06	3.27846e+06	3.74166e+06	3.32456e+06
Wdtp010604	382.199	C20H30O7	[M+H]+	3,4,5-trihydroxy-6-(4-octylphenoxy)oxane-2-carboxylic acid	Phenolic acids	Phenolic acids	-	3	96850.5	108766	102444	121975	81809.8	131241
pmf0293	270.292	C18H38O	[M-H]-	1-Octadecanol	Lipids	Free fatty acids	112-92-5	3	1.82905e+06	1.83943e+06	1.68658e+06	2.12418e+06	2.01198e+06	2.11014e+06
pmb3101	176.069	C7H12O5	[M-H]-	2-Isopropylmalic Acid	Organic acids	Organic acids	49601-06-1	1	6.91861e+07	6.6097e+07	6.80796e+07	5.34892e+07	5.27221e+07	5.32858e+07
MWSHY0008	432.106	C21H20O10	[M+H]+	Apigenin-6-C-glucoside (Isovitexin)	Flavonoids	Flavones	38953-85-4	1	3.59689e+07	3.69296e+07	3.73716e+07	1.28542e+07	1.15726e+07	1.16728e+07
pmp001244	266.139	C14H20NO4+	[M]+	Caffeoylcholine	Alkaloids	Phenolamine	87189-10-4	3	183339	63992	307228	131527	172603	187452
Lmmn001294	332.111	C14H20O9	[M-H]-	Koaburaside	Phenolic acids	Phenolic acids	41653-73-0	2	832890	918241	903022	1.20913e+06	1.09398e+06	1.10368e+06
Zmdp000376	129.09	C5H11N3O	[M+H]+	4-Guanidinobutanal	Others	Aldehyde compounds	-	3	1.07668e+07	1.05252e+07	1.07077e+07	1.39543e+07	1.37288e+07	1.22518e+07
Zmmp000635	129.079	C6H11NO2	[M+H]+	(2S)-2-amino-4-methyl-4-pentenoic acid	Amino acids and derivatives	Amino acids and derivatives	-	1	1.07668e+07	1.05252e+07	1.07077e+07	1.39543e+07	1.37288e+07	1.22518e+07
Hmmp002121	468.069	C23H16O11	[M+H]+	Isorhamnetin-3-O-gallate	Flavonoids	Flavonols	-	3	1.39037e+07	1.45703e+07	1.34067e+07	20780500	1.55614e+07	1.64806e+07
Lmfn001893	306.074	C15H14O7	[M-H]-	Leucocyanidin	Flavonoids	Flavones	27015-21-0	1	776940	806430	873672	1.07375e+06	864651	937024
CYn003531	418.184	C19H30O10	[M+CH3COO]-	2-[4-(3-Hydroxypropyl)-2-methoxyphenoxy]-1,3-propanediol 1-glucoside	Phenolic acids	Phenolic acids	-	3	3940455	3195460	4214815	2552680	2298405	631010
Ymjm000113	478.205	C21H34O12	[M-H]-	Kanokoside B	Terpenoids	Terpene	-	1	3940455	3195460	4214815	2552680	2298405	631010
Wcfn003850	400.173	C19H28O9	[M-H]-	Corchoionoside B	Others	Others	189344-54-5	3	475378	480091	453552	1.52822e+06	1.50934e+06	1.68002e+06
ZBN0161	784.076	C34H24O22	[M-H]-	Casuariin	Tannins	Tannin	79786-04-2	3	10005	11670	13340	3235.79	11611.1	5005
Hmsn002272	328.116	C15H20O8	[M-H]-	Demethyl coniferin	Phenolic acids	Phenolic acids	-	2	3.19315e+07	3.09323e+07	3.27033e+07	3.96016e+07	4.12853e+07	3.99864e+07
Qmqp101742	636.257	C35H40O11	[M+H]+	Chloramultilide D	Terpenoids	Sesquiterpenoids	1000995-49-2	3	40946.3	14472	15910.6	39664.4	84836.4	85995.7
Labn006638	406.126	C20H22O9	[M-H]-	Salicyloylsalicin	Phenolic acids	Phenolic acids	-	2	571498	548543	527721	235891	255936	288230
Zblp004317	205.074	C11H11NO3	[M+H]+	(S)-3-(2-oxopropyl)-3-hydroxyindolin-2-one	Alkaloids	Plumerane	-	3	950142	911707	866982	940093	951614	812349
Zjyp102913	220.183	C15H24O	[M+H]+	Isocyperol	Terpenoids	Sesquiterpenoids	20085-00-1	1	44536.1	66493.2	157625	188702	85631.9	87734.6
CYn005355	426.095	C22H18O9	[M-H]-	Epiafzelechin 3-O-gallate	Flavonoids	Flavanols	108907-43-3	3	1.63696e+07	1.43083e+07	1.5164e+07	7.18827e+06	6.89124e+06	7.13033e+06
pmn001515	326.064	C14H14O9	[M-H]-	3-Galloylshikimic acid	Phenolic acids	Phenolic acids	110082-91-2	1	699915	734827	675753	402111	372298	415181
mws1505	284.105	C17H16O4	[M-H]-	Phenethyl caffeate	Phenolic acids	Phenolic acids	104594-70-9	3	5877.16	3985.22	15383.8	11135.2	11583.6	12849.9
Yamn006257	520.194	C26H32O11	[M-H]-	(E)-2-(4-(3-(hydroxymethyl)-5-(2-hydroxyvinyl)-7-methoxy-2,3-dihydrobenzofuran-2-yl)-2,6-dimethoxyphenoxy)-6-methyltetrahydro-2H-pyran-3,4,5-triol	Lignans and Coumarins	Lignans	-	3	517239	494241	511276	1.363e+06	1.12404e+06	1.37996e+06
Zaln004057	336.084	C16H16O8	[M-H]-	4-caffeoylshikimic acid	Phenolic acids	Phenolic acids	-	2	502159	525827	381717	267840	242338	388870
Zaln004082	336.085	C16H16O8	[M-H]-	3-O-caffeoylshikimic acid	Phenolic acids	Phenolic acids	-	2	502159	525827	381717	267840	242338	388870
Lmqn000432	334.067	C9H19O11P	[M-H]-	1-(sn-Glycero-3-phospho)-1D-myo-inositol	Others	Saccharides	-	2	9.7774e+06	1.22054e+07	1.11884e+07	1.08766e+07	1.04718e+07	1.03198e+07
MWS20203	786.092	C34H26O22	[M-H]-	Tercatain	Tannins	Tannin	103744-87-2	2	321261	400674	369003	150617	193141	178793
CYp004980	550.299	C26H46O12	[M+NH4]+	3,7,11-trimethyldodeca-3,7-diene-1,10,11-triol 10-O-(beta-D-Xylopyranosyl)-beta-D-glucopyranoside	Others	Others	-	3	131514	233530	97652.2	90596.8	88698.6	124256
Lmhp002832	548.153	C26H28O13	[M+H]+	Chrysin-6-C-arabinoside-8-C-glucoside	Flavonoids	Flavones	185145-33-9	3	232812	213448	180916	169958	193778	186964
Lmyn006011	678.383	C33H58O14	[M-H]-	Gingerglycolipid B	Lipids	Glycerol ester	88168-90-5	1	148029	94648.4	95401.5	114507	87937.6	128033
MWSN0003	254.058	C15H10O4	[M-H]-	Chrysin	Flavonoids	Flavones	480-40-0	3	50585.2	55412.2	57086.5	65554.2	33212.6	40836.2
Hmhn006723	302.079	C16H14O6	[M-H]-	Disporopsin	Flavonoids	Flavones	-	3	1.24291e+06	1.1104e+06	1.07575e+06	1.37495e+06	1.38167e+06	1.41755e+06
Xmsn002700	466.111	C21H22O12	[M-H]-	Taxifolin-3'-O-glucoside	Flavonoids	Flavanonols	31106-05-5	3	3.42457e+07	3.06897e+07	2.93897e+07	4.21278e+07	3.42e+07	4.20744e+07
pmb0636	580.143	C26H28O15	[M+H]+	Orientin-7-O-arabinoside	Flavonoids	Flavones	-	3	256395	331156	295865	194198	226589	168250
ML10172161	104.011	C3H4O4	[M-H]-	Hydroxypyruvic acid	Organic acids	Organic acids	1113-60-6	3	245532	257048	252535	181871	172799	159722
Lmbn000193	104.011	C3H4O4	[M-H]-	Tartronate semialdehyde	Organic acids	Organic acids	2480-77-5	3	245532	257048	252535	181871	172799	159722
Lmsn003805	508.122	C23H24O13	[M-H]-	1-O-Galloyl-4-O-Feruloyl-β-D-glucose	Phenolic acids	Phenolic acids	-	3	427550	458801	455581	0	0	0
Lahn004994	716.195	C34H36O17	[M-H]-	Homoeriodictyol salicyl apiosyl glucoside	Flavonoids	Flavanones	-	2	561774	549125	606264	939290	633923	728734
Cmyn001328	340.079	C15H16O9	[M-H]-	Daphnin	Lignans and Coumarins	Coumarins	486-55-5	1	6.24953e+06	6.11166e+06	6.5278e+06	33731305	25993845	28059330
mws1015	340.079	C15H16O9	[M-H]-	Esculin	Lignans and Coumarins	Coumarins	531-75-9	1	6.24953e+06	6.11166e+06	6.5278e+06	33731305	25993845	28059330
MWS0274	166.063	C9H10O3	[M-H]-	DL-3-Phenyllactic acid	Organic acids	Organic acids	828-01-3	3	276526	240205	308670	190534	225114	146745
pmf0132	140.011	C6H4O4	[M+H]+	Coumalic acid	Phenolic acids	Phenolic acids	500-05-0	3	263942	261989	203862	104242	49186.1	284222
MWSHC20189	358.142	C20H22O6	[M-H]-	Epipinoresinol	Lignans and Coumarins	Lignans	24404-50-0	1	5.1309e+06	5.42767e+06	5.02071e+06	7.03335e+06	6.33817e+06	7.21444e+06
pma2987	141.09	C6H11N3O	[M+H]+	Histidinol	Alkaloids	Alkaloids	501-28-0	3	8.62329e+06	9.13156e+06	8.07125e+06	9.48056e+06	8.70481e+06	8.73399e+06
ZBN0191	934.238	C42H46O24	[M-H]-	kaempferol-3-caffcoyldiglucoside-7-glucoside	Flavonoids	Flavonols	-	3	1.4922e+06	1.43288e+06	1.45198e+06	1.01433e+06	913167	925422
Hmyp002315	302.043	C15H10O7	[M+H]+	3,5,7,4'-Tetrahydroxy-Coumaronochromone	Others	Chromone	-	1	5.9687e+07	6.05329e+07	6.31519e+07	6.03007e+07	4.91811e+07	6.62857e+07
Waln010449	553.338	C26H52NO9P	[M-H]-	1-(2,3-dihydroxypropoxy)-3-(((2-(dimethylamino)ethoxy)(hydroxy)phosphoryl)oxy)propan-2-yl (E)-hexadec-9-enoate	Lipids	LPE	-	1	43923.9	52395.5	54462.4	41563.9	39799.5	48197.7
Lmmp001410	252.147	C13H20N2O3	[M+H]+	Dihydrocaffeoylputrescine	Alkaloids	Phenolamine	-	2	84568.5	27499.7	49666.6	44331.5	47612.5	64606.6
Wasn005592	436.101	C20H20O11	[M-H]-	2-Galloyl-6-O-Benzoyl Glucose	Phenolic acids	Phenolic acids	-	2	1.61923e+06	1.57444e+06	1.45651e+06	72799.2	164525	188380
mws1078	137.048	C7H7NO2	[M+H]+	Anthranilic Acid	Phenolic acids	Phenolic acids	118-92-3	3	339636	325406	299547	272543	271182	271682
Wasn006585	448.231	C21H36O10	[M-H]-	Geranyl 3-O-xylopyranosyl-glucopyranoside	Others	Others	-	2	6.26636e+06	6.11563e+06	6.23383e+06	1.16241e+07	1.30093e+07	1.11878e+07
pmb0532	348.047	C10H13N4O8P	[M+H]+	Inosine 5'-monophosphate	Nucleotides and derivatives	Nucleotides and derivatives	131-99-7	3	2.61923e+06	2.44373e+06	2.52224e+06	2.00524e+06	1.9675e+06	2.28378e+06
Zmhn002574	624.169	C28H32O16	[M-H]-	Rhamnazin 3-Glucosyl-Arabinofuranoside	Flavonoids	Flavonols	-	3	321627	362517	311904	774129	582497	682752
WaYn005746	340.131	C20H20O5	[M-H]-	(E)-3-[(2S,3S)-2-(4-hydroxy-3-methoxyphenyl)-7-methoxy-3-methyl-2,3-dihydro-1-benzofuran-5-yl]prop-2-enal	Phenolic acids	Phenolic acids	-	3	1.11991e+06	1.22348e+06	1.09958e+06	1.44367e+06	1.43356e+06	1.43665e+06
Zbfn002690	300.084	C13H16O8	[M-H]-	1-(4-Hydroxybenzoyl)Glucose; 25545-07-7	Phenolic acids	Phenolic acids	-	1	3.33334e+07	3.31395e+07	3.48222e+07	2.43507e+07	2.56554e+07	22142272
HJAP120	624.169	C28H32O16	[M+H]+	Rhamnetin-3-O-Rutinoside	Flavonoids	Flavonols	-	3	322166	298603	420721	414792	501040	304980
Zblp004717	624.169	C28H32O16	[M+H]+	3'-methoxyquercetin-3-O-L-rhamnosyl(1→2)-glucopyranoside	Flavonoids	Flavonols	-	3	322166	298603	420721	414792	501040	304980
MWSHY0064	624.169	C28H32O16	[M+H]+	Isorhamnetin-3-O-neohesperidoside	Flavonoids	Flavonols	55033-90-4	3	322166	298603	420721	414792	501040	304980
Lmjp003655	462.116	C22H22O11	[M+H]+	6-C-MethylKaempferol-3-glucoside	Flavonoids	Flavones	-	1	1.23292e+07	1.29032e+07	1.22474e+07	1.92363e+07	1.54161e+07	1.87917e+07
pmp000013	506.142	C24H26O12	[M+H]+	Eupatilin-7-O-glucoside	Flavonoids	Flavones	-	3	128815	177224	166447	127208	45668.7	120055
Lmyn006227	270.053	C15H10O5	[M-H]-	Galangin (3,5,7-Trihydroxyflavone)	Flavonoids	Flavones	548-83-4	1	568096	581526	608134	486286	471893	520385
Lmfn003630	450.08	C20H18O12	[M-H]-	Myricetin-3-O-xyloside	Flavonoids	Flavonols	-	1	1.86504e+07	1.78069e+07	1.91007e+07	5.91075e+06	8.31601e+06	8.02145e+06
Lmmp003091	610.153	C27H30O16	[M+H]+	Quercetin-3-O-(4''-O-glucosyl)rhamnoside	Flavonoids	Flavonols	59262-54-3	1	3.21812e+07	3.5771e+07	3.92504e+07	7.21629e+07	6.68127e+07	5.01561e+07
MWSCX001	142.027	C6H6O4	[M+H]+	5-hydroxymaltol	Others	Ketone compounds	1073-96-7	3	39249.8	38697.7	27640.5	55015	58350	122047
Wcdn000881	291.095	C11H17NO8	[M-H]-	N-Fructosyl Pyroglutamate	Amino acids and derivatives	Amino acids and derivatives	-	1	378295	448037	434544	355509	296074	299812
Lcsp002647	317.174	C17H23N3O3	[M+H]+	Ile-Trp	Amino acids and derivatives	Amino acids and derivatives	13589-06-5	2	103043	58898.5	49214.2	45466.3	52756.7	76271.4
Zbqn002456	267.074	C12H13NO6	[M-H]-	N-(3,4,5-trihydroxycinnamicacid)-alanine	Amino acids and derivatives	Amino acids and derivatives	-	1	923006	972385	977701	817416	842673	890232
pme2380	146.022	C5H6O5	[M-H]-	α-Ketoglutaric acid	Organic acids	Organic acids	328-50-7	3	1.29503e+06	1.16437e+06	1.51505e+06	2.02335e+06	1.44077e+06	1.23146e+06
ZBN0102	522.101	C23H22O14	[M-H]-	Myricetin-3-O-(6''-acetyl)glucoside	Flavonoids	Flavonols	-	3	55651.2	46063.9	43227.3	98315.4	83539.5	60020
pmn001710	522.137	C24H26O13	[M-H]-	Rosmarinic acid-3'-O-glucoside	Phenolic acids	Phenolic acids	910028-78-3	3	419920	354746	356905	705298	642711	690306
pme1730	118.027	C4H6O4	[M-H]-	D-Erythronolactone	Organic acids	Organic acids	15667-21-7	3	1.5338e+06	1.37183e+06	1.36689e+06	2.16592e+06	2.12306e+06	1.95288e+06
HX1254	326.152	C20H22O4	[M+H]+	trans-1,2-dihydrodehydroguaiaretic acid	Lignans and Coumarins	Lignans	-	1	82297.8	81474	78694.1	90123.6	74054.6	67523.5
Waln006120	424.231	C19H36O10	[M-H]-	Octyl 6-O-Alpha-L-Arabinopyranosyl-Beta-D-Glucopyranoside	Others	Others	168288-07-1	2	1.7835e+06	1.74815e+06	1.74902e+06	1.29512e+06	1.25253e+06	1.38754e+06
MWS0813	129.043	C5H7NO3	[M-H]-	5-Oxoproline	Amino acids and derivatives	Amino acids and derivatives	149-87-1	1	109250	116830	87705.3	100213	79115.7	122366
Lmyn002540	369.106	C16H19NO9	[M-H]-	Dioxindole-3-acetyl-3-O-glucoside	Alkaloids	Plumerane	-	3	214665	242162	237943	413519	403704	389919
mws1668	186.032	C11H6O3	[M+H]+	Angelicin	Lignans and Coumarins	Coumarins	523-50-2	1	403102	405697	440917	594905	494083	369540
mws1562	362.121	C15H22O10	[M-H]-	Catalpol	Terpenoids	Monoterpenoids	2415-24-9	2	239205	228503	184452	125356	136474	124736
CYp012052	600.418	C40H56O4	[M+H]+	Violaxanthin	Others	Others	126-29-4	3	106426	127787	132581	93720.2	87968.1	112129
Lmhn001386	300.048	C12H12O9	[M-H]-	Vnilloyltartaric acid	Phenolic acids	Phenolic acids	-	2	165591	142639	153342	136250	162041	128796
mws4052	101.048	C4H7NO2	[M+H]+	1-Aminocyclopropane-1-carboxylic acid	Organic acids	Organic acids	22059-21-8	3	677298	727236	862645	670254	930165	1.07524e+06
MWSslk056	238.07	C9H10N4O4	[M+H]+	Acefylline; Theophylline-7-acetic acid	Alkaloids	Alkaloids	652-37-9	3	151155	158741	139649	137492	159291	127510
Lmgn000160	132.054	C4H8N2O3	[M-H]-	3-Ureidopropionic Acid	Organic acids	Organic acids	462-88-4	3	26816.9	29803.9	29788.9	38248.7	31279.4	34753.3
Wafn002319	516.148	C22H28O14	[M-H]-	4-O-(3'-O-alpha-D-Glucopyranosyl)caffeoylquinic acid	Phenolic acids	Phenolic acids	1401352-63-3	2	352356	378506	323936	693926	735576	780496
pmb0069	121.053	C7H7NO	[M+H]+	Benzamide	Alkaloids	Alkaloids	55-21-0	3	270848	245167	208904	2.32162e+06	2.36525e+06	2.36903e+06
MWStz205	244.121	C14H16N2O2	[M+H]+	Cyclo(D-Phe-L-Pro)	Amino acids and derivatives	Amino acids and derivatives	26488-24-4	3	39420.4	23160.7	11670	27862	9118.35	3313.47
Zbjn003700	456.106	C23H20O10	[M-H]-	Epicatechin-3-(3''-O-methyl)gallate	Flavonoids	Flavanols	-	2	941440	966351	1.67779e+06	2.27684e+06	2.04606e+06	1.3664e+06
Lmfn001158	468.09	C20H20O13	[M-H]-	Ginnalin A (2,6-Di-O-Galloyl-1,5-Anhydro-D-Glucitol)	Tannins	Tannin	-	2	2.33745e+06	2.54521e+06	2.84509e+06	729393	696117	830644
Cmdn003997	610.211	C25H38O17	[M-H]-	6'-O-α-D-galactosylbarlerin	Terpenoids	Monoterpenoids	927691-89-2	2	508790	402240	1.08945e+06	1.90104e+06	1.89539e+06	947851
Cmdn004285	610.211	C25H38O17	[M-H]-	6'-O-β-D-glucosylbarlerin	Terpenoids	Monoterpenoids	927691-88-1	2	508790	402240	1.08945e+06	1.90104e+06	1.89539e+06	947851
WaYn006966	584.226	C31H36O11	[M-H]-	Ficusesquilignan B	Lignans and Coumarins	Lignans	-	1	294749	243831	285038	271096	293939	256046
Lmdp003509	434.085	C20H18O11	[M+H]+	Quercetin-3-O-xyloside (Reynoutrin)	Flavonoids	Flavonols	549-32-6	2	1.12387e+06	1.08086e+06	941303	896850	758722	868461
Wbtp004961	302.043	C15H10O7	[M+H]+	1,2,4,5-tetrahydroxy-7-(hydroxymethyl)anthracene-9,10-dione	Flavonoids	Other Flavonoids	-	1	13233125	1.70907e+07	1.609e+07	2.13588e+07	1.05126e+07	2.29835e+07
Wbtn006715	302.043	C15H10O7	[M-H]-	1,2,4,5,8-pentahydroxy-6-methylanthracene-9,10-dione	Flavonoids	Other Flavonoids	-	2	3.79586e+06	3.8179e+06	3.48781e+06	4.0498e+06	4.26947e+06	3.97943e+06
pme3514	302.043	C15H10O7	[M-H]-	Morin	Flavonoids	Flavonols	480-16-0	3	3.79586e+06	3.8179e+06	3.48781e+06	4.0498e+06	4.26947e+06	3.97943e+06
Wasn000495	312.106	C11H20O10	[M-H]-	6-O-alpha-L-arabinopyranosyl-D-glucopyranose	Others	Saccharides	14116-69-9	2	4.94027e+06	5.06289e+06	5.2908e+06	4.75473e+06	4.07892e+06	4.86046e+06
Zahp005545	277.131	C15H19NO4	[M+H]+	(E)-1-(3-(m-tolyl)acryloyl)pyrrolidin-3-yl acetate	Alkaloids	Alkaloids	-	3	764887	760377	684933	177172	172066	168709
CYp006135	448.231	C21H36O10	[M+NH4]+	3,7-Dimethyl-2,6-Octadienyl 6-O-(beta-D-Xylopyranosyl)-beta-D-glucopyranoside	Others	Others	-	3	9.0044e+06	7.97492e+06	6.78881e+06	2.58176e+07	1.87232e+07	1.53353e+07
MWSslk038	173.105	C8H15NO3	[M+H]+	6-Acetamidohexanoic acid	Organic acids	Organic acids	57-08-9	3	358502	200516	349734	500246	355391	345721
Lmgp002593	122.037	C7H6O2	[M+H]+	3-hydroxybenzaldehyde	Phenolic acids	Phenolic acids	100-83-4	2	2.31409e+06	2.69309e+06	2.74913e+06	3.32321e+06	3.23347e+06	2.49402e+06
Zmln000899	344.111	C15H20O9	[M-H]-	Syringaldehyde-4-O-glucoside	Phenolic acids	Phenolic acids	-	2	587254	568346	464594	483636	549312	795585
pmb2507	214.024	C5H11O7P	[M-H]-	2-Deoxyribose-1-phosphate	Nucleotides and derivatives	Nucleotides and derivatives	17210-42-3	3	398908	467435	475800	431952	401398	591230
Hmmp002447	724.221	C33H40O18	[M+H]+	Apigenin-7-O-rutinoside-4'-O-rhamnoside	Flavonoids	Flavones	-	3	64372.3	98844.5	51680	120150	91176.2	86795
Qmyp101308	220.183	C15H24O	[M+H]+	Anhydro-β-rotunol	Terpenoids	Sesquiterpenoids	-	2	236033	208026	229590	134500	71690	78312.3
MWSHY0067	610.153	C27H30O16	[M+H]+	Quercetin-3-O-rutinoside (Rutin)	Flavonoids	Flavonols	153-18-4	1	9.06033e+07	63833040	6.79382e+07	1.24323e+08	1.60155e+08	1.17851e+08
pma0461	276.209	C18H28O2	[M+H]+	14,15-Dehydrocrepenynic acid	Lipids	Free fatty acids	4154-44-3	3	464991	432102	487490	591786	545286	529379
Zmgp004060	462.116	C22H22O11	[M+H]+	paratensein-7-O-glucoside	Flavonoids	Isoflavones	-	3	9.94275e+06	9.28268e+06	8.99342e+06	1.54187e+07	1.79824e+07	1.50451e+07
Wcfp003211	218.094	C13H14O3	[M+H]+	1,1'-(6-hydroxy-2,3-dihydro-1H-indene-2,5-diyl)bis(ethan-1-one)	Terpenoids	Sesquiterpenoids	-	3	1.26274e+06	1573650	1.20019e+06	1.4138e+06	1.27244e+06	1.30657e+06
Hmln002355	550.205	C27H34O12	[M-H]-	5'-Methoxymatairesinoside	Lignans and Coumarins	Lignans	1691201-82-7	3	78026.8	41680	89297.5	73663.4	96964.4	50586.9
Lmmn003398	490.111	C23H22O12	[M-H]-	Kaempferol-3-O-(6''-O-acetyl)glucoside	Flavonoids	Flavonols	-	1	614853	683888	597901	23996875	1.37524e+07	1.72599e+07
Zbsp005030	462.116	C22H22O11	[M+H]+	Tricin-5-O-arabinoside	Flavonoids	Flavones	-	3	59597.6	58733.4	67047.3	48705.7	35117	42167.9
Zbzp003271	594.159	C27H30O15	[M+H]+	Isovitexin-7-O-glucoside(Saponarin)	Flavonoids	Flavones	20310-89-8	1	1.14709e+07	9.82592e+06	9.53361e+06	5.08958e+06	7.33478e+06	5.0174e+06
Lcsn002223	388.173	C18H28O9	[M-H]-	2-[(1R,2R)-3-oxo-2-[(Z)-5-[3,4,5-trihydroxy-6-(hydroxymethyl)oxan-2-yl]oxypent-2-enyl]cyclopentyl]acetic acid	Lipids	Free fatty acids	-	1	598087	584643	558269	995630	1.02485e+06	985065
mws0133	122.048	C6H6N2O	[M+H]+	Nicotinamide	Others	Vitamin	98-92-0	2	595147	474072	642955	965472	1.39935e+06	1.28165e+06
Wmmn000117	464.117	C18H24O14	[M-H]-	mudanoside B	Phenolic acids	Phenolic acids	203511-37-9	2	695290	680038	724595	441869	462913	473428
Hmgp002327	187.063	C11H9NO2	[M+H]+	3-amino-2-naphthoic acid	Alkaloids	Alkaloids	-	1	1.70811e+06	1.92714e+06	1.86538e+06	922221	863819	871247
Zmhn002155	542.142	C27H26O12	[M-H]-	Galloyl-piceid	Others	Stilbene	-	2	337564	375427	383540	4671.53	11336	8045.36
Lmsp004137	288.063	C15H12O6	[M+H]+	3,4,2',4',6'-Pentahydroxychalcone	Flavonoids	Chalcones	73692-51-0	2	3.68122e+06	4.62593e+06	4.35815e+06	7.45653e+06	5.45969e+06	4.68998e+06
Zajp002650	594.159	C27H30O15	[M+H]+	Vitexin-7-O-glucoside	Flavonoids	Flavones	-	2	1.67262e+07	1.60554e+07	16561068	1.23552e+07	1.01471e+07	1.08508e+07
Lmcp004369	330.074	C17H14O7	[M+H]+	Quercetin-3',4'-dimethyl ether	Flavonoids	Flavonols	3306-29-4	1	1.01901e+06	1.12108e+06	1.25667e+06	607048	312710	261910
mws0282	204.09	C11H12N2O2	[M-H]-	L-Tryptophan	Amino acids and derivatives	Amino acids and derivatives	73-22-3	1	152529	200898	206277	75458.9	74265.1	74236.6
Lhdp120302	388.21	C19H32O8	[M+H]+	Lauroside E	Terpenoids	Monoterpenoids	-	3	70977	48808.6	80025	141740	137682	106710
HJAP104	106.042	C7H6O	[M+H]+	Benzaldehyde	Others	Aldehyde compounds	100-52-7	1	1.14824e+07	12627552	1.24509e+07	3.91503e+06	4.59642e+06	3.06774e+06
Waln002419	342.095	C15H18O9	[M-H]-	1'-O-Galactoyl p-Coumaric acid	Phenolic acids	Phenolic acids	-	2	7.58968e+06	6.96465e+06	7.25573e+06	4.69145e+06	4.71047e+06	4.86632e+06
Qmxp082605	360.157	C20H24O6	[M+H]+	Sculponeatin A	Terpenoids	Ditepenoids	85287-60-1	2	500893	357559	609760	180754	199630	195020
pme0241	122.037	C7H6O2	[M+H]+	Benzoic acid	Phenolic acids	Phenolic acids	65-85-0	3	217421	216147	282374	146745	241270	127999
CYn007481	352.025	C15H12O8S	[M-H]-	Naringenin 7-Sulfate	Flavonoids	Flavanones	-	3	3.93189e+06	3.60427e+06	3.42041e+06	4.32882e+06	3.60438e+06	3.47327e+06
Zmxn110201	332.111	C14H20O9	[M-H]-	2,6-Dimethoxy-4-hydroxyphenol-1-O-ß-D-glucopyranoside	Others	Others	-	3	140190	72387.8	126163	173108	241817	148947
mws1295	716.138	C36H28O16	[M+H]+	Theaflavin-3'-Gallate	Tannins	Proanthocyanidins	28543-07-9	1	310653	328520	325992	730242	515500	701139
mws1294	716.138	C36H28O16	[M+H]+	Theaflavin-3-gallate	Tannins	Proanthocyanidins	30462-34-1	1	310653	328520	325992	730242	515500	701139
mws4193	168.079	C9H12O3	[M-H]-	Homovanillic alcohol; 4-Hydroxy-3-methoxyphenethanol	Phenolic acids	Phenolic acids	2380-78-1	3	51623.8	44715.8	21981.7	59620.7	55152.6	47396
Zbfn008434	516.33	C27H48O9	[M-H]-	1-O-Linoleoyl-3-O-galactopyranosyl-L-glycerol	Lipids	Glycerol ester	-	1	64227.7	29994.7	77430.4	46435.8	44951.3	25320.9
Lmqn000213	666.222	C24H42O21	[M-H]-	Stachyose	Others	Saccharides	470-55-3	3	86558.7	90125.2	96359.9	120335	152623	129722
Zbqn006065	286.048	C15H10O6	[M-H]-	3,5,7,2'-Tetrahydroxyflavone; Datiscetin	Flavonoids	Flavones	480-15-9	1	1.52163e+06	1.63078e+06	1.63963e+06	657218	682695	667119
Zbsp005056	402.095	C20H18O9	[M+H]+	Apigenin-6-C-arabinoside	Flavonoids	Flavones	-	1	1.36741e+07	1.35546e+07	1.45671e+07	7.63236e+06	7497390	5.14161e+06
MWSslk225	132.058	C9H8O	[M+H]+	1-Indanone	Others	Ketone compounds	83-33-0	2	106904	74039.2	170036	71251.8	155441	51148.7
Hmln000659	332.074	C13H16O10	[M-H]-	3-O-Galloyl-D-glucose	Phenolic acids	Phenolic acids	-	1	9.72756e+06	2.24929e+07	1.92711e+07	3.20383e+07	3.77443e+07	2.87538e+07
pmb3056	356.111	C16H20O9	[M-H]-	Homovanilloylquinic acid	Phenolic acids	Phenolic acids	-	3	1.80749e+06	1.74731e+06	1.80282e+06	3.49695e+06	3.34478e+06	3.50667e+06
Lajp002668	898.196	C45H38O20	[M+H]+	Catechin-(4α->8)-Gallocatechin-(4α->8)-Gallocatechin	Flavonoids	Flavanols	-	2	22691.6	37174.8	27320.9	56493.9	181790	86130.8
Lmlp003161	264.147	C14H20N2O3	[M+H]+	N-Feruloylputrescine	Alkaloids	Phenolamine	501-13-3	2	1.10309e+06	950392	930278	816018	1.49371e+06	1.15415e+06
Lmqn006260	302.043	C15H10O7	[M-H]-	2',3',4',5,7-Pentahydroxyflavone	Flavonoids	Flavones	-	1	3.7124e+06	3.63702e+06	3.3872e+06	4.23054e+06	4.05974e+06	4.12493e+06
MWS20147	448.101	C21H20O11	[M+H]+	Luteolin-3'-O-glucoside	Flavonoids	Flavones	-	3	62543915	68917425	4.29932e+07	8883885	9073650	10934595
Wasn001007	338.085	C12H18O11	[M-H]-	Isoascorbic acid 2-O-glucoside	Others	Vitamin	-	2	4923695	1.70321e+06	3480360	2.36918e+06	5148095	2.7889e+06
Wbtn006810	288.063	C15H12O6	[M-H]-	6,7-dihydroxy-1,3-dimethoxyxanthen-9-one	Flavonoids	Other Flavonoids	-	1	2.25906e+06	2.37727e+06	2.26278e+06	3.25161e+06	3.23146e+06	3.36132e+06
pmp001285	148.016	C8H4O3	[M+H]+	Phthalic anhydride	Phenolic acids	Phenolic acids	85-44-9	1	6.94664e+06	8.68382e+06	6.22767e+06	8.65119e+06	7.06547e+06	6.84656e+06
Wayn006883	594.137	C30H26O13	[M-H]-	Quercetin 7-O-p-coumaroyl rhamnoside	Flavonoids	Flavonols	-	2	839346	763334	786961	12160.3	11125.9	10771.9
mws2125	167.982	C3H5O6P	[M-H]-	Phosphoenolpyruvate	Organic acids	Organic acids	138-08-9	3	2.94821e+06	2.59594e+06	3.14248e+06	3.0847e+06	2.95592e+06	2.90992e+06
Lmbn001162	340.079	C15H16O9	[M-H]-	Esculetin-7-O-glucoside	Lignans and Coumarins	Coumarins	-	1	5.97616e+06	5.83219e+06	6.06938e+06	33050165	25985900	28011030
pma1840	250.144	C14H20NO3+	[M]+	4-Coumaroylcholine	Alkaloids	Phenolamine	-	3	269560	391934	418556	247007	148944	114101
Jmwn002172	316.116	C14H20O8	[M-H]-	3,4-dihydroxyphenylethanol-β-D-glucopyranoside	Phenolic acids	Phenolic acids	-	3	135077	137880	150236	171755	137521	184663
pma1751	285.085	C12H15NO7	[M+H]+	N-(beta-D-Glucosyl)nicotinate	Others	Vitamin	-	3	2.88594e+06	3.24435e+06	3.18917e+06	2.87885e+06	947796	245672
Qmyp101401	292.204	C18H28O3	[M+H]+	11,12-O-Isopropyfidenesolajiangxin F	Terpenoids	Sesquiterpenoids	-	1	45394.2	9615.03	6585.29	13886.3	9136.26	11417.2
Lmbn002072	160.074	C7H12O4	[M-H]-	2-Propylsuccinic acid	Organic acids	Organic acids	618-57-5	2	16711.7	29918.3	14081.7	35744.1	33470.4	28147.5
Lajp004824	432.142	C22H24O9	[M+H]+	Medicarpinglucoside	Others	Alcohol compounds	-	3	2.469e+07	2.19548e+07	2.54434e+07	9.63269e+07	1.10339e+08	8.80423e+07
Zmxn003874	586.241	C31H38O11	[M-H]-	7,8-Dihydro-Buddlenol B(threo)	Phenolic acids	Phenolic acids	-	1	3.9885e+06	3.93169e+06	3.88785e+06	3.43621e+06	3.78279e+06	3.83667e+06
Hmsn002598	302.1	C13H18O8	[M-H]-	Salirepin	Phenolic acids	Phenolic acids	26652-12-0	1	615375	606953	734661	539716	526556	640726
MWS2413	131.058	C5H9NO3	[M-H]-	N-acetyl-beta-alanine	Amino acids and derivatives	Amino acids and derivatives	3025-95-4	2	147064	161725	152229	133350	135307	163670
Lmbn003970	330.241	C18H34O5	[M-H]-	9,12,13-TriHOME; 9(S),12(S),13(S)-Trihydroxy-10(E)-octadecenoic acid	Lipids	Free fatty acids	97134-11-7	2	10811.4	28686.5	28176.6	19999.2	24829.3	16797.7
Cmrn003275	348.178	C16H28O8	[M-H]-	Kankanoside E	Terpenoids	Monoterpenoids	-	3	573235	697556	721261	397418	410595	373867
MWSslk252	594.195	C28H34O14	[M-H]-	Didymin (Isosakuranetin-7-O-rutinoside)	Flavonoids	Flavanones	14259-47-3	2	1.83232e+07	1.82576e+07	1.9734e+07	2.28736e+06	2.69492e+06	2.43967e+06
Lmhp009187	439.27	C20H42NO7P	[M+H]+	LysoPE 15:0	Lipids	LPE	-	3	30722.3	29157.8	23136.7	32113.3	11500.1	26176.7
Hagn002504	356.09	C19H16O7	[M-H]-	5,7,5'-Trimethoxy-3',4'-methylenedioxyflavonoid	Flavonoids	Flavones	-	2	1.39115e+07	1.364e+07	1.28084e+07	8.84262e+06	8.85378e+06	8.41914e+06
Lmhn001477	312.048	C13H12O9	[M-H]-	2-Caffeoyl-L-tartaric acid (Caftaric acid)	Phenolic acids	Phenolic acids	67879-58-7	3	531940	491952	577830	520345	473459	466429
Zmyn005252	286.251	C17H34O3	[M-H]-	3-Hydroxy-palmitic acid methyl ester	Lipids	Free fatty acids	51883-36-4	3	154376	135830	152485	164361	142375	141424
pme2651	743.076	C21H28N7O17P3	[M-H]-	NADP (Nicotinamide adenine dinucleotide phosphate)	Nucleotides and derivatives	Nucleotides and derivatives	53-59-8	3	771703	765609	813343	904332	486030	490550
pmf0367	178.027	C9H6O4	[M-H]-	5,7-Dihydroxychromone	Others	Chromone	31721-94-5	2	44368.1	18340	19207.2	26408.8	21013	28340
MWSmce328	516.127	C25H24O12	[M+H]+	Isochlorogenic acid C	Phenolic acids	Phenolic acids	57378-72-0	1	657231	334014	443337	474961	311179	334293
Lmfn004235	360.084	C18H16O8	[M-H]-	Myricetin-3,7,3'-trimethyl ether	Flavonoids	Flavonols	-	3	13340	13340	7937.3	23340	27176.7	21675
Ljmp121502	264.136	C15H20O4	[M+H]+	Mansonone Q	Terpenoids	Sesquiterpenoids	-	3	143122	143942	170914	139427	134305	150407
Wcdn001824	316.079	C13H16O9	[M-H]-	2-Hydroxy-5-[3,4,5-Trihydroxy-6-(Hydroxymethyl)Oxan-2-Yl]Oxybenzoic Acid	Others	Others	-	3	2.90765e+07	3.08862e+07	3.12671e+07	3.32001e+07	2.9698e+07	2.85866e+07
Lmsn004090	478.111	C22H22O12	[M-H]-	1-O-Galloyl-3-O-p-Coumaroyl-β-D-glucose	Phenolic acids	Phenolic acids	-	2	3.11142e+06	2.69882e+06	3.41946e+06	1.49443e+06	3.11877e+06	1978655
Wbwn005757	342.147	C20H22O5	[M-H]-	(2r,3r,4s)-6-hydroxy-4-(4-hydroxy-3-methoxyphenyl)-7-methoxy-2,3-dimethyl-3,4-dihydro-2h-naphthalen-1-one	Lignans and Coumarins	Lignans	-	3	5.15215e+06	5.05288e+06	5.34588e+06	7017140	4.79644e+06	4.70249e+06
HJN074	592.158	C31H28O12	[M-H]-	Procyanidin A6	Tannins	Proanthocyanidins	-	3	132603	61685	95035	590955	375751	422461
Lmtn000940	346.09	C14H18O10	[M-H]-	1-O-(3,4-Dihydroxy-5-methoxy-benzoyl)-glucoside	Phenolic acids	Phenolic acids	-	2	1.36169e+06	1.33084e+06	1.32986e+06	3.32637e+06	3.28978e+06	3.21191e+06
Zblp003511	302.079	C16H14O6	[M+H]+	5,7,4'-Trihydroxy-8-methylflavonoid	Flavonoids	Flavonols	-	3	893906	759151	789967	840178	793856	679271
Hmgp002036	478.111	C22H22O12	[M+H]+	Nepetin-7-O-glucoside(Nepitrin)	Flavonoids	Flavones	569-90-4	2	8896290	7699430	8058520	673899	1.98129e+06	1634330
Latp011219	148.088	C10H12O	[M+H]+	3,5-Dimethyl-2,3-dihydrobenzofuran	Others	Others	-	2	2.87002e+07	2.54219e+07	3.19204e+07	2.9376e+07	2.19109e+07	1.72621e+07
pmb0489	396.19	C19H28N2O7	[M+H]+	N-Glucosyl-p-coumaroylputrescine	Alkaloids	Phenolamine	-	3	109906	89761.4	97729.5	116338	137130	128606
pme3007	404.002	C9H14N2O12P2	[M-H]-	Uridine 5'-diphosphate	Nucleotides and derivatives	Nucleotides and derivatives	27821-45-0	3	368312	456134	426083	351129	436676	406214
Hmmp001310	187.063	C11H9NO2	[M+H]+	3-Indoleacrylic acid	Alkaloids	Plumerane	1204-06-4	1	1.95243e+06	2.01142e+06	2.0594e+06	1.07222e+06	1.0212e+06	977267
Lahp001956	187.063	C11H9O2N	[M+H]+	Pyran[3,4-b]indole-2-ketone	Alkaloids	Plumerane	-	1	1.95243e+06	2.01142e+06	2.0594e+06	1.07222e+06	1.0212e+06	977267
pma0134	120.042	C4H8O4	[M+H]+	D-Threose	Others	Saccharides	95-43-2	3	2.2659e+06	2.2546e+06	2.35554e+06	1.08955e+07	1.02157e+07	1.10853e+07
Hmmn002544	356.111	C16H20O9	[M-H]-	Ferulic acid-4-O-glucoside	Phenolic acids	Phenolic acids	117405-51-3	3	467507	461841	518810	585838	514689	487733
Zmdn002400	452.132	C21H24O11	[M-H]-	Epicatechin-3'-O-β-D-glucopyranoside	Flavonoids	Flavanols	-	1	5.91118e+06	5.58813e+06	6.05013e+06	4.83411e+06	4.60453e+06	3.87815e+06
Zmdn002353	452.132	C21H24O11	[M-H]-	Epicatechin-6-C-β-D-glucopyranoside	Flavonoids	Flavanols	-	3	5.91118e+06	5.58813e+06	6.05013e+06	4.83411e+06	4.60453e+06	3.87815e+06
Saln000462	522.174	C25H30O12	[M-H]-	7-O-coumaroyl-loganic acid	Terpenoids	Monoterpenoids	-	3	184733	106343	217257	0	0	0
Hmln002996	640.2	C29H36O16	[M-H]-	β-Hydroxyacteoside	Phenolic acids	Phenolic acids	95587-86-3	2	132792	79754.6	135802	86871.9	138156	127210
Lmfn001344	468.09	C20H20O13	[M-H]-	Maplexin C (2,3-Di-O-Galloyl-1,5-Anhydro-D-Glucitol)	Phenolic acids	Phenolic acids	-	2	1.07908e+06	1.17565e+06	1.15258e+06	479848	420280	495637
Lmmn003663	330.095	C14H18O9	[M-H]-	5-Glucosyloxy-2-Hydroxybenzoic acid methyl ester	Phenolic acids	Phenolic acids	-	1	1.92924e+07	1.28952e+07	2.39154e+07	1.37975e+07	1.2158e+07	1.3024e+07
pmn001378	520.194	C26H32O11	[M-H]-	Pinoresinol-4-O-glucoside	Lignans and Coumarins	Lignans	41607-20-9	1	419025	752746	448426	612763	570593	1.25632e+06
HJN094	730.153	C37H30O16	[M-H]-	Galloylprocyanidin B4	Tannins	Proanthocyanidins	-	2	2.86327e+06	3129010	3.23401e+06	4.72165e+06	6.26444e+06	6.50546e+06
Hmcp002207	478.111	C22H22O12	[M+H]+	Isorhamnetin-7-O-glucoside (Brassicin)	Flavonoids	Flavonols	6743-96-0	1	8.45755e+06	3.72565e+06	4.04456e+06	1.55822e+06	1.92814e+06	1.77127e+06
Hmgp002148	478.111	C22H22O12	[M+H]+	Nepetin-7-O-alloside*	Flavonoids	Flavones	-	2	8.45755e+06	3.72565e+06	4.04456e+06	1.55822e+06	1.92814e+06	1.77127e+06
Zbfn003572	458.142	C20H26O12	[M-H]-	2-O-caffeoyl-5-O-(5-(hydroxymethyl)tetrahydrofuran-2-ol)-glucose	Phenolic acids	Phenolic acids	-	2	1.94136e+06	2.1758e+06	2.48492e+06	2.36065e+06	3.03835e+06	3.0411e+06
Zmjp004852	508.122	C23H24O13	[M+H]+	5,6,3',4'-Tetrahydroxy-3,7-dimethoxyflavone-6-O-glucoside	Flavonoids	Flavones	-	3	187071	155144	137603	203819	127587	156234
Wagp004981	508.122	C23H24O13	[M+H]+	Limocitrin 3-Glucoside	Flavonoids	Flavones	-	3	187071	155144	137603	203819	127587	156234
Hmtn001120	316.116	C14H20O8	[M-H]-	5-(2-Hydroxyethyl)-2-O-glucosylphenol	Phenolic acids	Phenolic acids	-	2	2.60467e+07	2.62005e+07	2.64999e+07	2.80295e+07	2.53164e+07	2.28744e+07
pme0220	224.141	C13H20O3	[M+H]+	Methyl jasmonate	Organic acids	Organic acids	1211-29-6	3	24314	47742.6	30052.3	104966	126340	78528.3
Wcdp003593	578.142	C30H26O12	[M+H]+	2-(3,4-dihydroxyphenyl)-4-[2-(3,4-dihydroxyphenyl)-3,5,7-trihydroxy-3,4-dihydro-2h-1-benzopyran-8-yl]-3,4-dihydro-2h-1-benzopyran-3,5,7-triol	Others	Others	-	3	855900	824758	661898	914835	922821	994741
Lmyp004318	594.137	C30H26O13	[M+H]+	Kaempferol-3-O-(6''-p-Coumaroyl)galactoside	Flavonoids	Flavonols	-	3	2.68675e+07	2.74404e+07	3.16622e+07	6.23291e+06	5.85511e+06	5.19151e+06
pmb2947	866.206	C45H38O18	[M-H]-	Catechin-catechin-catechin	Flavonoids	Flavanols	-	2	1.06094e+07	9.62594e+06	1.15435e+07	1.59734e+07	1.72155e+07	1.49986e+07
Wafn003070	372.106	C16H20O10	[M-H]-	Hydroxyferulic acid glucoside	Phenolic acids	Phenolic acids	-	2	0	0	0	2.08903e+07	2.69869e+07	3.33766e+07
pmn001519	336.048	C15H12O9	[M-H]-	Galloyl Methyl gallate	Phenolic acids	Phenolic acids	-	1	5.38729e+06	5.66283e+06	6.21407e+06	2.84324e+06	2.50119e+06	2.3917e+06
Lmgp003989	498.116	C25H22O11	[M+H]+	Dicaffeoylshikimic acid	Phenolic acids	Phenolic acids	-	1	13655395	1.06639e+07	7.84781e+06	6.44821e+06	6.07855e+06	7.45713e+06
Xmmn006031	448.231	C21H36O10	[M-H]-	Borneol 7-O-[β-D-apiofuranosyl-(1→6)]-β-D-glucopyranoside	Terpenoids	Monoterpenoids	88700-35-0	1	5.56865e+06	5.23731e+06	5.0896e+06	9.31261e+06	9.40545e+06	9.04176e+06
Wayn004373	616.106	C28H24O16	[M-H]-	Tricetin 5-(4''-galloylrhamnoside)	Flavonoids	Flavones	-	2	6.3892e+06	5.92661e+06	6.26071e+06	28430.2	20939.1	21675
mws0467	166.063	C9H10O3	[M-H]-	3-(4-Hydroxyphenyl)-propionic acid	Phenolic acids	Phenolic acids	501-97-3	3	142783	152006	126061	92142.6	115211	156595
CYp004227	530.164	C23H30O14	[M+H]+	5-O-(4'-[Beta-D-Glucopyranosyl]-Trans-Feruloyl)Quinic Acid	Phenolic acids	Phenolic acids	-	3	14884877	1.6011e+07	1.40204e+07	2.4479e+07	2.73356e+07	2.31603e+07
Zmmp002106	119.07	C3H9N3O2	[M+H]+	4-methyl-1,5,2,3-dioxadiazinan-2-amine	Nucleotides and derivatives	Nucleotides and derivatives	-	2	152890	154139	146469	153172	150614	149715
Zbsn002848	634.081	C27H22O18	[M-H]-	Isostrictinin	Tannins	Tannin	87392-62-9	1	2.77729e+06	3.8827e+06	3.48839e+06	2.32834e+06	2.38984e+06	2.54984e+06
Lcsn000628	634.081	C27H22O18	[M-H]-	Sanguiin H5	Tannins	Tannin	-	1	2.77729e+06	3.8827e+06	3.48839e+06	2.32834e+06	2.38984e+06	2.54984e+06
pmp000238	580.143	C26H28O15	[M+H]+	Luteolin-6-C-arabinoside-7-O-glucoside	Flavonoids	Flavones	-	3	501106	609361	655337	310345	212336	437340
Zbpn005555	436.137	C21H24O10	[M-H]-	Phloretin-4'-O-glucoside (Trilobatin)	Flavonoids	Chalcones	4192-90-9	1	3.87827e+06	3.35142e+06	4.02718e+06	6994212	6.15925e+06	8.00904e+06
MWSmce052	456.36	C30H48O3	[M-H]-	3-Hydroxyurs-12-en-28-oic acid (3-Epiursolic acid)	Terpenoids	Triterpene	989-30-0	3	263728	284039	329924	163076	137333	330216
Lafp007563	218.167	C15H22O	[M+H]+	Costal	Terpenoids	Sesquiterpenoids	-	3	115479	50035.7	72942.3	118252	75042.1	115338
ZbWp001588	309.121	C15H19NO6	[M+H]+	3-(((S)-1-carboxy-2-phenylethyl)amino)-2,5-dihydroxycyclopentane-1-carboxylic acid	Others	Others	-	1	233542	113147	242767	100233	203115	226771
Hmln008119	198.126	C11H18O3	[M-H]-	Robinlin	Terpenoids	Terpene	-	2	83031.6	78751	97266.5	94458.5	89299.5	78112.8
pmn001534	788.107	C34H28O22	[M-H]-	1,2,3,6-Tetra-O-galloyl-β-D-glucose	Phenolic acids	Phenolic acids	79886-50-3	2	1.22404e+06	1.25069e+06	1.28408e+06	246811	144512	206427
Lmfn003035	326.1	C15H18O8	[M-H]-	6-O-p-Coumaroyl-β-D-glucose	Phenolic acids	Phenolic acids	114297-65-3	1	47744250	46032635	46346395	3.74372e+07	48754730	53690455
Jmbn003691	312.121	C15H20O7	[M-H]-	3,4-dihydroxy-allylbenzene-3-O-β-D-glucopyranoside	Phenolic acids	Phenolic acids	-	2	346112	374531	355430	125248	161175	282159
Lmgn000224	146.022	C5H6O5	[M-H]-	2-Methyl-3-oxosuccinic acid	Organic acids	Organic acids	-	2	347722	364959	351940	412482	326029	321626
Lcyp000107	332.074	C13H16O10	[M+H]+	Stellarin	Phenolic acids	Phenolic acids	-	2	434693	428225	474669	480996	490548	578025
Zmhp004034	464.096	C21H20O12	[M+H]+	Rhodiolgin	Flavonoids	Flavonols	94696-39-6	1	1.0126e+08	9.21518e+07	1.0891e+08	1.03357e+08	1.00435e+08	9.90637e+07
Hagn007569	402.132	C21H22O8	[M-H]-	5,6,7,3',4',5'-hexanmethoxyflavone	Flavonoids	Flavones	-	2	46289	79473.1	47413.8	32802.3	31411	81525.4
CYp004478	302.043	C15H10O7	[M+H]+	4-(2,6-Dihydroxybenzoyl)-3-Formyl-5-Hydroxybenzoic acid	Phenolic acids	Phenolic acids	127448-92-4	3	8.87757e+07	8.666e+07	6.95907e+07	8.00208e+07	8.1469e+07	7.94186e+07
Cmsp005051	522.21	C26H34O11	[M+H]+	Isolariciresinol-9-O-glucoside	Lignans and Coumarins	Lignans	-	3	28849.6	51316	41680	41698.8	45010	31887.1
pme2758	163.048	C5H9NO5	[M-H]-	4-Hydroxy-L-glutamic acid	Amino acids and derivatives	Amino acids and derivatives	3913-68-6	3	460963	384347	146247	346787	372717	331077
Lmbn001981	138.032	C7H6O3	[M-H]-	2,5-Dihydroxybenzaldehyde	Others	Aldehyde compounds	1194-98-5	3	1.07039e+06	946618	1539955	987380	935604	1518055
CYn004876	490.111	C23H22O12	[M-H]-	4-Galloyl-5-p-Coumaroylquinic acid	Phenolic acids	Phenolic acids	-	3	2.08733e+07	2.23135e+07	2.24548e+07	1.79579e+07	1.73073e+07	2.03873e+07
CYn004760	490.111	C23H22O12	[M-H]-	3-Galloyl-5-p-Coumaroylquinic acid	Phenolic acids	Phenolic acids	-	3	2.08733e+07	2.23135e+07	2.24548e+07	1.79579e+07	1.73073e+07	2.03873e+07
Lmmp102001	218.167	C15H22O	[M+H]+	1-Cis-5-cis-germacrone	Terpenoids	Sesquiterpenoids	-	2	18146.1	21156.6	22893.8	34068.8	25349.9	30664.1
MWSHC2067	138.032	C7H6O3	[M+H]+	Protocatechualdehyde	Others	Aldehyde compounds	139-85-5	2	4.20839e+06	3.61955e+06	3.90794e+06	5.42989e+06	4.45895e+06	3.91289e+06
ZBN0093	772.206	C33H40O21	[M-H]-	Kaempferol-3-O-sophorotrioside	Flavonoids	Flavonols	80714-53-0	3	136397	156951	142893	33551.6	30709.9	60597.7
pmn001583	610.153	C27H30O16	[M-H]-	Quercetin-3-O-robinobioside	Flavonoids	Flavonols	52525-35-6	1	1.30107e+08	1.1828e+08	1.32218e+08	8.43629e+07	1.21065e+08	1.14023e+08
pmn001640	450.08	C20H18O12	[M-H]-	Myricetin-3-O-arabinoside	Flavonoids	Flavonols	132679-85-7	1	2.10243e+07	1.93331e+07	2.00926e+07	6.22253e+06	9.27895e+06	7.94229e+06
Lmtn002997	494.106	C22H22O13	[M-H]-	Mearnsetin-3-O-glucoside	Flavonoids	Flavones	-	2	526584	338852	360611	307000	278475	289644
Cmwn005967	290.079	C15H14O6	[M-H]-	Mikanolide	Terpenoids	Sesquiterpenoids	17928-61-9	3	131469	127608	135332	161688	161720	143484
Lczn000055	336.048	C15H12O9	[M-H]-	Digallic acid methyl ester	Phenolic acids	Phenolic acids	-	1	1.57827e+07	1.76459e+07	1.67491e+07	7.45239e+06	7.53162e+06	7.23295e+06
Lahp003147	218.142	C13H18N2O	[M+H]+	N,N-cinnamoylbutanediamine	Alkaloids	Phenolamine	-	2	1.78307e+07	2.19355e+07	1.71697e+07	2.43296e+07	2.44885e+07	1.56743e+07
Hajp003548	468.127	C21H24O12	[M+H]+	(3,4-dihydroxyphenethyl alcohol 4-O-D-(6'-O-galloyl)-glucopyranoside	Phenolic acids	Phenolic acids	-	2	256407	380594	242501	226985	341656	306287
Lmyn001269	610.154	C27H30O16	[M-H]-	Kaempferol-3-O-sophoroside	Flavonoids	Flavonols	19895-95-5	3	680591	735623	724345	1.31718e+06	1.205e+06	1.01986e+06
MWSmce230	184.037	C8H8O5	[M-H]-	Methyl gallate	Phenolic acids	Phenolic acids	99-24-1	1	3.83086e+06	3959515	3.55101e+06	1.07713e+06	1.29777e+06	1.50602e+06
Zmpn003368	294.219	C18H30O3	[M-H]-	13S-Hydroxy-9Z,11E,15Z-octadecatrienoic acid	Lipids	Free fatty acids	87984-82-5	3	55826.3	74659.3	171750	132925	208056	124269
Lmsn004901	368.365	C24H48O2	[M-H]-	Tetracosanoic Acid (Lignoceric acid)	Lipids	Free fatty acids	557-59-5	3	122570	115306	105237	99789.4	113295	82334.6
Lmdp003110	288.063	C15H12O6	[M+H]+	2,6,7,4'-Tetrahydroxyisoflavanone	Flavonoids	Dihydroisoflavones	-	3	9.88138e+06	7.82106e+06	1970205	9.09267e+06	7.17367e+06	1.03142e+07
MWSmce341	278.152	C16H22O4	[M+H]+	Butyl isobutyl phthalate	Phenolic acids	Phenolic acids	17851-53-5	3	8.53216e+06	9.99099e+06	1.29042e+07	6.95399e+06	1.16805e+07	6.84792e+06
Zmhn000563	344.111	C15H20O9	[M-H]-	Syringic acid 4-O-rhamnoside	Lignans and Coumarins	Lignans	-	3	30384.6	26433.9	38345	63535.9	45005.9	78918.4
mws1167	132.006	C4H4O5	[M-H]-	Oxalacetic acid	Organic acids	Organic acids	328-42-7	3	327784	329426	281765	193873	406775	438537
Lmsn002887	312.084	C14H16O8	[M-H]-	1-O-Caffeoyl-β-D-xylose	Phenolic acids	Phenolic acids	-	1	1.71793e+07	1.73509e+07	1.81948e+07	1.11182e+07	1.07731e+07	1.04021e+07
MWSmce314	133.053	C8H7NO	[M+H]+	Oxindole	Alkaloids	Plumerane	59-48-3	1	105214	96858.4	106064	123902	95199.6	124634
CYp003672	274.179	C15H22N4O	[M+H]+	N-cis-Cinnamoyl N6-Methylagmatine	Alkaloids	Phenolamine	-	3	1.22432e+07	1.14093e+07	1.18091e+07	9.46796e+06	1.04542e+07	1.15478e+07
Zblp003803	274.084	C15H14O5	[M+H]+	2,4,2',5'-Tetrahydroxydihydrochalcone	Flavonoids	Chalcones	-	3	102740	266624	173217	191782	97814.4	95035
Lmdn003756	194.058	C10H10O4	[M-H]-	Methyl caffeate	Phenolic acids	Phenolic acids	3843-74-1	1	26035.4	24716	10005	58270.1	53694.1	48719.1
Lmmp002963	624.169	C28H32O16	[M+H]+	6-C-Methylquercetin-3-O-rutinoside	Flavonoids	Flavonols	-	2	715353	746003	760613	990328	904638	991787
Zmgn000447	185.993	C3H7O7P	[M-H]-	3-Phospho-D-glyceric acid	Others	Saccharides	820-11-1	3	1.73706e+07	1.34325e+07	1.31279e+07	1.87566e+07	1.57815e+07	1.50787e+07
pmp001045	330.132	C15H22O8	[M+H]+	Bartsioside	Terpenoids	Monoterpenoids	62133-72-6	2	5.2616e+06	4.55971e+06	4.59925e+06	3.39157e+06	3.45548e+06	3.49466e+06
Wmyn000212	454.111	C20H22O12	[M-H]-	4-hydroxy-3-methoxyphenyl 1-O-β-D-(6'-O-galloyol)-glucopyranoside	Phenolic acids	Phenolic acids	-	1	2.03404e+07	1.93961e+07	1.8977e+07	340710	340713	329884
Lmbn001754	176.069	C7H12O5	[M-H]-	3-Isopropylmalic Acid	Organic acids	Organic acids	921-28-8	1	6.3646e+07	6.25435e+07	6.12678e+07	4.57192e+07	4.4899e+07	45612060
Zmgn001448	176.069	C7H12O5	[M-H]-	2-Propylmalic Acid	Organic acids	Organic acids	-	1	6.3646e+07	6.25435e+07	6.12678e+07	4.57192e+07	4.4899e+07	45612060
Lmfn001337	636.096	C27H24O18	[M-H]-	1,2,3-Tri-O-galloyl-β-D-glucose	Phenolic acids	Phenolic acids	-	2	4.54508e+07	3.57379e+07	4.98169e+07	4.11875e+06	7.33759e+06	5.80317e+06
Sacn001940	376.137	C16H24O10	[M-H]-	8-Epiloganic acid	Terpenoids	Monoterpenoids	82509-41-9	2	37528.2	52360.2	29358.5	40564.4	45053.9	41926.6
Zahn005590	360.157	C20H24O6	[M-H]-	(7'S,8R,8'R)-3,5'-dimethoxy-3',4,9'-trihydroxy-7',9-epoxy-8,8'-lignan	Lignans and Coumarins	Lignans	-	3	576818	601556	1.0493e+06	453244	558869	373791
ZBN0153	934.259	C39H50O26	[M-H]-	Kaempferol-3-O-sophorotrioside-7-O-glucoside	Flavonoids	Flavonols	-	3	1.49568e+06	1.61777e+06	1.50497e+06	1.04092e+06	838571	933751
pme0309	184.037	C8H8O5	[M-H]-	3-O-Methylgallic Acid	Phenolic acids	Phenolic acids	3934-84-7	1	3.83988e+06	3818540	3428465	1.0773e+06	1.25246e+06	1.36249e+06
pmn001647	866.206	C45H38O18	[M-H]-	Procyanidin C2	Tannins	Proanthocyanidins	37064-31-6	1	5.20984e+06	6.56821e+06	6.73811e+06	7.64706e+06	6.37178e+06	6.0302e+06
Wcgn012576	336.23	C20H32O4	[M-H]-	14-hydroxy-14-(hydroxymethyl)-5,9-dimethyltetracyclo[11.2.1.01,10.04,9]hexadecane-5-carboxylic acid	Terpenoids	Ditepenoids	-	3	1.95903e+06	993759	2.21205e+06	2.40774e+06	1.13575e+06	3.22091e+06
pmn001646	866.206	C45H38O18	[M-H]-	Procyanidin C1	Tannins	Proanthocyanidins	37064-30-5	2	6.05155e+06	7.24412e+06	7.59516e+06	8.21108e+06	8.13403e+06	7.2201e+06
pme3140	176.047	C10H8O3	[M-H]-	6-Hydroxy-4-methylcoumarin	Lignans and Coumarins	Coumarins	2373-31-1	3	86258.3	122078	116720	132263	69462.8	96705
MWSHY0141	162.032	C9H6O3	[M+H]+	7-Hydroxy-4-chromone	Others	Chromone	59887-89-7	3	1.15814e+06	891446	861130	1336245	810640	753339
Waln011704	581.369	C28H56NO9P	[M-H]-	1-(2,3-dihydroxypropoxy)-3-(((2-(dimethylamino)ethoxy)(hydroxy)phosphoryl)oxy)propan-2-yl (Z)-14-Octadecenoic Acid	Lipids	LPE	-	1	232521	126215	224735	165910	194614	146499
Lmln001951	596.138	C26H28O16	[M-H]-	Quercetin-3-O-(6''-O-arabinosyl)glucoside	Flavonoids	Flavonols	-	3	78239.1	68881.4	56137.3	28340	57827.5	72580
Wcdp004275	229.241	C14H31NO	[M+H]+	Lauramine oxide	Others	Others	1643-20-5	1	52267.1	59837.3	49302.6	55096.9	46685.7	87788
WaYp004929	308.09	C15H16O7	[M+H]+	3-O-(p-coumaroyl) 3-Hydroxy-3-methylglutaric acid	Phenolic acids	Phenolic acids	-	1	1.28222e+07	1.25216e+07	1.15826e+07	9.96869e+06	1.01149e+07	6.17513e+06
pme1738	137.071	C7H9N2O	[M+H]+	3-Carbamyl-1-methylpyridinium;(1-Methylnicotinamide)	Alkaloids	Pyridine alkaloids	1005-24-9	3	54593.9	56588.5	38963.4	58949.3	51809.4	56868.9
pme0253	173.105	C8H15NO3	[M+H]+	N-Acetyl-L-leucine	Amino acids and derivatives	Amino acids and derivatives	1188-21-2	3	30558.7	41680	29643.6	70457.6	23398.8	80479.8
HJN086	450.116	C21H22O11	[M-H]-	Eriodictyol-3'-O-glucoside	Flavonoids	Flavanones	-	3	3.395e+06	3887355	3.72817e+06	1.75302e+07	2.45486e+07	2.14108e+07
Lmmn004625	450.116	C21H22O11	[M-H]-	Dihydrokaempferol-7-O-glucoside	Flavonoids	Flavanonols	-	1	3.395e+06	3887355	3.72817e+06	1.75302e+07	2.45486e+07	2.14108e+07
MWSmce707	132.079	C6H12O3	[M+H]+	Ethyl 3-hydroxybutyrate	Organic acids	Organic acids	5405-41-4	3	1.99047e+06	1.75891e+06	1.79433e+06	2.3144e+06	2.12615e+06	2.41592e+06
pmp000577	460.116	C26H20O8	[M+H]+	Acacetin-7-O-glucuronide	Flavonoids	Flavones	-	3	149692	118580	132752	122625	110401	111765
mws0264	342.116	C12H22O11	[M-H]-	D-Trehalose	Others	Saccharides	99-20-7	1	436450	538097	482092	407597	376229	471314
mws1515	192.151	C13H20O	[M+H]+	α-Ionone	Others	Ketone compounds	127-41-3	3	102199	109228	123910	166265	168503	116778
Lhbp111734	360.157	C20H24O6	[M+H]+	Isolariciresinol	Lignans and Coumarins	Lignans	548-29-8	1	218909	259778	247481	202483	205583	132374
HJAP024	610.154	C27H30O16	[M+H]+	Kaempferol-6,8-di-C-glucoside	Flavonoids	Flavonols	-	2	1786135	1774325	1159710	968285	862610	1183235
CYp005774	478.241	C22H38O11	[M+NH4]+	3,7-Dimethyl-2,6-octadienyl 6-O-(Beta-D-Glucopyranosyl)-Beta-D-glucopyranoside	Others	Others	-	3	288043	556224	305455	961451	975316	969201
pmp001201	161.105	C7H15NO3	[M+H]+	5-Aminocycloheptane-1,2,3-triol	Alkaloids	Alkaloids	-	3	99857.6	38315.9	42832.9	126299	39519.9	88847.2
Zbln001290	332.111	C14H20O9	[M-H]-	β-Hydroxy-(3,4-dihydroxyphenylethanolyl)-glucoside	Phenolic acids	Phenolic acids	-	2	7.13174e+07	7.3337e+07	7.14936e+07	6.90423e+07	7.16553e+07	6.79833e+07
Hmyn006303	594.28	C27H47O12P	[M-H]-	LysoPI 18:3	Lipids	Glycerol ester	-	3	7391.75	5934.53	12750.3	10277.2	8832.69	9715.25
Sakn005461	520.194	C26H32O11	[M-H]-	alaschanioside C	Lignans and Coumarins	Lignans	157543-21-0	3	110886	146124	96173.4	84697.5	133462	126316
pme0422	194.058	C10H10O4	[M-H]-	Isoferulic Acid	Phenolic acids	Phenolic acids	25522-33-2	3	166010	206709	67455.1	196376	158641	184435
mws0014	194.058	C10H10O4	[M-H]-	Ferulic acid	Phenolic acids	Phenolic acids	537-98-4	3	166010	206709	67455.1	196376	158641	184435
Wayn002083	327.131	C15H21NO7	[M-H]-	N-(1-Deoxy-1-fructosyl)Phenylalanine	Nucleotides and derivatives	Nucleotides and derivatives	-	1	15473.2	25952.8	20813.2	105391	105368	119750
Laxp005049	302.043	C15H10O7	[M+H]+	Bracteatin	Flavonoids	Other Flavonoids	3260-50-2	3	7.88314e+07	7.00886e+07	6.71768e+07	7.41253e+07	7.86176e+07	6.49226e+07
Hmcn002743	418.163	C22H26O8	[M-H]-	Lirioresinol A	Lignans and Coumarins	Lignans	-	1	264014	233842	237871	270348	288981	297023
ZBN0148	478.111	C22H22O12	[M-H]-	Laricitrin-3-O-rhamnoside	Flavonoids	Flavonols	-	3	255630	235200	315503	149815	185125	123368
pme1086	307.084	C10H17N3O6S	[M-H]-	Glutathione reduced form	Amino acids and derivatives	Amino acids and derivatives	70-18-8	2	1.01682e+07	1.21688e+07	1.48655e+07	1.43008e+07	6.64781e+06	5.44621e+06
pmb0618	626.185	C28H34O16	[M+H]+	Hesperetin-8-C-glucoside-3'-O-glucoside	Flavonoids	Flavonols	-	3	5884145	4.61375e+06	2.95214e+06	3.21347e+06	2.47129e+06	2.46998e+06
ZBN0013	622.132	C31H26O14	[M-H]-	Apigenin-7-O-(2''-feruloyl)glucuronide	Flavonoids	Flavones	-	3	18897.5	29027	29565.8	190377	123928	138752
mad2394	502.111	C24H22O12	[M-H]-	Sinapoyl-p-coumaroyltartaric acid	Phenolic acids	Phenolic acids	-	3	987271	956919	882048	1.10442e+06	1.09264e+06	1.02882e+06
MWSHY0124	256.074	C15H12O4	[M+H]+	Pinocembrin (Dihydrochrysin)	Flavonoids	Flavanones	480-39-7	3	13061.7	10342.8	13130.3	11921.1	8173.86	9351.35
Xmyp004678	726.201	C32H38O19	[M+H]+	Kaempferol-3-O-(2''-O-xylosyl-6''-O-rhamnosyl)glucoside	Flavonoids	Flavonols	-	3	135170	132819	136371	188958	130830	130385
Lmxn008846	198.126	C11H18O3	[M-H]-	Hydroxydihydrobovolide	Others	Lactones	6067-11-4	2	88692	96954.7	103401	97628.6	78971.3	93605.5
Lazn006735	584.226	C31H36O11	[M-H]-	Erythro-Guaiacylglycerol-β-O-4'-dehydrodisinapyl Ether	Lignans and Coumarins	Lignans	613684-55-2	1	2.38011e+06	2.49328e+06	2.14537e+06	2.40035e+06	2.11331e+06	2.22583e+06
Jmgn005927	288.063	C15H12O6	[M-H]-	2-hydroxynaringenin	Flavonoids	Flavanones	-	1	4.65479e+06	5.3458e+06	5.23544e+06	1.08056e+07	1.00181e+07	9.33403e+06
Lmcp004714	342.11	C19H18O6	[M+H]+	6-Hydroxy-7-Methoxy-2-[2-(3'-Hydroxy-4'-Methoxyphenyl)Ethyl]Chromone	Others	Chromone	-	2	312751	311778	314959	35693.7	42644.7	33036.6
Zmgn000173	150.053	C5H10O5	[M-H]-	D-Ribose	Others	Saccharides	50-69-1	2	929775	895714	792404	1.13719e+06	1.08102e+06	1.22475e+06
Labn004865	434.121	C21H22O10	[M-H]-	Hydroxy isoliquiritigenin glucoside	Flavonoids	Chalcones	-	3	5.98326e+06	5.81306e+06	6.49455e+06	1.25413e+07	1.38154e+07	1.35481e+07
Yacn003968	207.089	C11H13NO3	[M-H]-	Cantleyine	Alkaloids	Alkaloids	30333-81-4	3	1.14666e+06	1.1754e+06	1.10864e+06	1.09797e+06	1.38704e+06	1.337e+06
Lajp005753	492.127	C23H24O12	[M+H]+	5,3'-dihydroxy-6,7,4'-trimethoxyflavone-8-O-β-D-glucoside	Flavonoids	Flavones	-	1	6.074e+06	5.41695e+06	5.64572e+06	6.42912e+06	4.76611e+06	6.36817e+06
Lmhp206353	492.127	C23H24O12	[M+H]+	Tricin-4'-O-glucoside	Flavonoids	Flavones	-	3	6.074e+06	5.41695e+06	5.64572e+06	6.42912e+06	4.76611e+06	6.36817e+06
mws0704	141.019	C2H8NO4P	[M-H]-	O-Phosphorylethanolamine	Alkaloids	Alkaloids	1071-23-4	3	1.05151e+06	1.16979e+06	1.01428e+06	196421	106473	122477
Zmcp102201	204.079	C12H12O3	[M+H]+	Senkyunolide B	Others	Lactones	93236-67-0	1	8.70755e+06	9.45314e+06	8.74848e+06	9.6158e+06	6.60828e+06	8.12032e+06
Zmcp102202	204.079	C12H12O3	[M+H]+	Senkyunolide C	Others	Lactones	-	1	8.70755e+06	9.45314e+06	8.74848e+06	9.6158e+06	6.60828e+06	8.12032e+06
MWSslk208	302.225	C20H30O2	[M-H]-	Kaurenoic Acid	Terpenoids	Ditepenoids	6730-83-2	2	412906	479851	729558	428554	354959	469568
Cmsp003083	520.194	C26H32O11	[M+H]+	Dehydrodiconiferyl alcohol-4-O-glucoside	Lignans and Coumarins	Lignans	107870-88-2	3	262045	477816	225423	142276	271707	212030
pmb3045	506.106	C23H22O13	[M-H]-	Tricin-7-O-Glucuronide	Flavonoids	Flavones	-	3	100540	100600	113924	30084.9	30302.8	51195.8
pmb0426	218.142	C13H18N2O	[M+H]+	N,N-Dimethyl-5-methoxytryptamine	Alkaloids	Plumerane	1019-45-0	3	1.86446e+06	1.8536e+06	1.8757e+06	1.99987e+06	1.99162e+06	1.99504e+06
MWSmce001	180.042	C9H8O4	[M+H]+	5-Acetylsalicylic acid	Phenolic acids	Phenolic acids	13110-96-8	3	166027	184510	181790	329135	163430	141887
mws0055	372.121	C20H20O7	[M+H]+	Tangeretin (4',5,6,7,8-Pentamethoxyflavone)	Flavonoids	Flavones	481-53-8	3	62301.7	52640.5	71491.6	128254	81395.3	78729.2
pme0183	151.049	C5H5N5O	[M+H]+	Isoguanine	Nucleotides and derivatives	Nucleotides and derivatives	3373-53-3	3	328593	481348	396302	217361	426288	456282
Wasn005073	466.111	C21H22O12	[M-H]-	Protocatechuic acid 4-O-(2''-O-Vanilloyl)Glucoside	Phenolic acids	Phenolic acids	-	3	15597.1	15005	19394.1	16675	18520.1	11670
Cmyp007180	180.115	C11H16O2	[M+H]+	Dihydroactinidiolide	Others	Lactones	17092-92-1	2	408427	258489	420376	416177	375917	205112
Ymjm000148	300.121	C14H20O7	[M-H]-	Salidroside	Phenolic acids	Phenolic acids	10338-51-9	1	6.70837e+06	7.20987e+06	7.49449e+06	4.25321e+06	4.47722e+06	4.73361e+06
mws1589	504.169	C18H32O16	[M-H]-	D-Panose	Others	Saccharides	33401-87-5	2	1.60035e+06	1.16331e+06	1.35111e+06	2.20554e+06	1.72104e+06	1.83691e+06
CYn003645	368.111	C17H20O9	[M+H]+	3-O-Feruloylquinic acid	Phenolic acids	Phenolic acids	1899-29-2	3	2.26876e+06	2.35336e+06	2.46959e+06	1.33614e+06	1.26231e+06	1.10524e+06
Lakn003294	344.111	C15H20O9	[M-H]-	2-β-D-Glucopyranosyloxy-5-hydroxyphenylacetic acidmethylester	Phenolic acids	Phenolic acids	-	1	1.10521e+06	1.15712e+06	1.22123e+06	2.15987e+06	2.09672e+06	2.25691e+06
Lahp003986	434.121	C21H22O10	[M+H]+	3,4-Dihydro-4-(4'-hydroxyphenyl)-5,7-dihydroxycoumarin glucoside	Lignans and Coumarins	Coumarins	-	1	992072	1.35742e+06	1.29188e+06	1.3378e+06	1.07826e+06	1.37301e+06
MWSmce564	218.167	C15H22O	[M+H]+	Germacrone	Terpenoids	Sesquiterpenoids	6902-91-6	3	28210.8	19232.4	42277.7	41861.4	26091	57472
Zmxp005324	360.157	C20H24O6	[M+H]+	Dihydrodehydrodiconiferyl alcohol	Lignans and Coumarins	Lignans	126253-41-6	1	65345	119185	56148.2	154853	107569	103366
CYn005193	624.112	C30H24O15	[M-H]-	Epigallocatechin 3-O-gallate 3'-O-(3-O-Methyl)Gallate	Flavonoids	Flavanols	-	3	107264	112868	90654.8	42412.8	55013.2	154078
Hmhn002787	444.2	C21H32O10	[M-H]-	(1'R,3R,5R,8'S)-Dihydrophaseic acid-O-β-D-glucoside	Phenolic acids	Phenolic acids	-	3	165294	167374	145254	346758	332721	344996
Zajn002491	452.132	C21H24O11	[M-H]-	catechin-4-β-D-galactopyranoside	Flavonoids	Flavanols	-	1	5.77201e+06	6.54069e+06	6.48339e+06	5.85178e+06	5.24202e+06	5.77671e+06
Hmmn003964	360.142	C16H24O9	[M-H]-	7-Deoxyloganic acid	Terpenoids	Monoterpenoids	22487-36-1	1	1.08353e+06	707084	869146	557073	678797	781052
mws1474	344.09	C18H16O7	[M+H]+	5,7-Dihydroxy-3',4',5'-trimethoxyflavone	Flavonoids	Flavones	18103-42-9	3	93008.6	111455	88936	187667	168685	166475
Lmdp002381	226.084	C11H14O5	[M+H]+	Genipin	Terpenoids	Monoterpenoids	6902-77-8	2	14819.9	21675	19914.7	23192.2	41680	30010
pme2598	168.042	C8H8O4	[M-H]-	3,4-Dihydroxybenzeneacetic acid	Phenolic acids	Phenolic acids	102-32-9	3	1.16895e+06	1.33926e+06	1.55606e+06	1.57211e+06	1.08766e+06	1.14702e+06
pmb0168	699.484	C38H70NO8P	[M+H]+	PC(16:1/14:1)	Lipids	PC	-	3	24349.9	19908.5	74235.8	17554.3	29248.7	11605.2
pmc0066	332.052	C10H13N4O7P	[M+H]+	2'-Deoxyinosine-5'-monophosphate	Nucleotides and derivatives	Nucleotides and derivatives	3393-18-8	3	1.08923e+07	1.14401e+07	1.24048e+07	9.63735e+06	1.13747e+07	1.11002e+07
Lmlp002205	196.11	C11H16O3	[M+H]+	Isololiolide	Terpenoids	Terpene	38274-00-9	2	29176.9	36461.7	31010.5	46268.4	21414.9	30288.1
pmb2871	316.079	C13H16O9	[M-H]-	1-O-Gentisoyl-β-D-glucoside	Phenolic acids	Phenolic acids	23445-11-6	1	3.15728e+07	3.1687e+07	3.19268e+07	1.19913e+07	2.85422e+07	9.97602e+06
pmn001367	316.079	C13H16O9	[M-H]-	Protocatechuic acid-4-O-glucoside	Phenolic acids	Phenolic acids	-	1	3.15728e+07	3.1687e+07	3.19268e+07	1.19913e+07	2.85422e+07	9.97602e+06
mws2523	422.082	C12H23O14P	[M-H]-	Trehalose 6-phosphate	Others	Saccharides	4484-88-2	2	1.36199e+06	1.0653e+06	1.34998e+06	1.30072e+06	1.26194e+06	1.09427e+06
CYn003753	914.154	C44H34O22	[M-H]-	Theasinensin D	Tannins	Tannin	-	3	3.6094e+07	3.56366e+07	3.37837e+07	2.57603e+07	3.03561e+07	2.77329e+07
Lmmp003042	168.042	C8H8O4	[M+H]+	Protocatechuic Acid Methyl Ester	Phenolic acids	Phenolic acids	2150-43-8	2	1.50325e+07	1.46941e+07	1.5281e+07	2.23595e+07	2.2176e+07	2.37156e+07
MWSHY0050	594.159	C27H30O15	[M+H]+	Kaempferol-3-O-rutinoside(Nicotiflorin)	Flavonoids	Flavonols	17650-84-9	1	2.02865e+07	4.15169e+07	4.52456e+07	1.08218e+07	1.94343e+07	1.36321e+07
CYp001290	344.074	C14H16O10	[M+H]+	3-Galloylquinic acid	Phenolic acids	Phenolic acids	17365-11-6	3	7683059	1.00593e+07	3.01527e+06	3.63651e+06	3.55751e+06	9.10791e+06
mws0520	223.084	C11H13NO4	[M+H]+	N-Acetyl-L-tyrosine	Amino acids and derivatives	Amino acids and derivatives	537-55-3	3	107371	90586.7	95563.1	77602.9	99874.6	70598
Hagn002801	386.1	C20H18O8	[M-H]-	5,6,7,5'-tetramethoxy-3',4'-methylenedioxyflavonoid	Flavonoids	Flavones	-	3	584310	1.11548e+06	1.12124e+06	242341	96557.3	233660
Ymmg000006	282.147	C15H22O5	[M-H]-	Rugosic acid A	Others	Others	-	2	40624.9	62317.6	52574.7	105544	101186	104373
Labp004779	537.221	C26H35NO11	[M+H]+	6,7-di-O-methyl-N-deacetylisoipecosidic acid	Alkaloids	Isoquinoline alkaloids	-	3	154034	157625	154021	157562	160394	105161
Zbdn001947	302.1	C13H18O8	[M-H]-	Isotachioside	Phenolic acids	Phenolic acids	31427-08-4	1	1.0073e+07	1.03915e+07	9.93076e+06	1.11768e+07	1.03486e+07	1.06396e+07
mws0921	150.068	C9H10O2	[M-H]-	p-Coumaryl alcohol	Phenolic acids	Phenolic acids	3690-05-9	3	37666.4	16675	17265.6	24623.2	27941.2	28181.1
Lmcn005735	624.205	C29H36O15	[M-H]-	Methylhesperidin	Flavonoids	Flavanones	11013-97-1	3	402484	334717	422472	797161	696586	651757
Yajn003045	444.2	C21H32O10	[M-H]-	Ebuloside	Terpenoids	Monoterpenoids	-	1	66042.8	79581.3	123390	198132	204910	171063
Smgp104547	546.221	C27H34N2O10	[M+H]+	3β-Isodihydrocadambine	Alkaloids	Plumerane	62014-69-1	2	107645	159428	252473	228285	328852	184674
CYn006138	850.174	C44H34O18	[M-H]-	Epiafzelechin-(4b->6)-Epiafzelechin 3,3'-Digallate	Tannins	Tannin	-	3	7.692e+06	7.70512e+06	7.8637e+06	2.11555e+06	2.1117e+06	2.02894e+06
pmb0660	756.19	C36H36O18	[M+H]+	Isoorientin-7-O-(6''-p-coumaroyl)glucoside	Flavonoids	Flavones	-	3	134796	103651	172119	92923.1	110045	96629.8
Lmyn003971	522.21	C26H34O11	[M-H]-	Dihydrodehydrodiconiferyl alcohol-4-O-glucoside	Lignans and Coumarins	Lignans	-	1	911384	818214	1.17325e+06	1.11637e+06	1.37442e+06	1.2491e+06
pme0057	135.035	C4H9NO2S	[M+H]+	L-Homocysteine	Amino acids and derivatives	Amino acids and derivatives	6027-13-0	3	37457.7	44901.1	29063.3	20705.2	53350	21906.4
mws0093	180.079	C10H12O3	[M-H]-	Coniferyl alcohol	Phenolic acids	Phenolic acids	458-35-5	3	246655	264960	249912	122164	176780	245166
Yaap005268	610.132	C30H26O14	[M+H]+	Prodelphinidin B	Flavonoids	Other Flavonoids	86631-36-9	3	1.72116e+07	1.95474e+07	1.87462e+07	966688	941450	924590
Zmjp000624	167.058	C8H9NO3	[M+H]+	Pyridoxal	Others	Vitamin	66-72-8	3	105961	94769.3	91150.7	90292	78507.3	64814.6
WaYn005957	584.226	C31H36O11	[M-H]-	Hedyotol C	Lignans and Coumarins	Lignans	97465-79-7	1	2.11029e+06	2.09826e+06	2.10869e+06	2.7392e+06	2.61003e+06	2.72052e+06
Zmhp002730	626.148	C27H30O17	[M+H]+	6-Hydroxykaempferol-6,7-O-Diglucoside	Flavonoids	Flavonols	-	2	663210	435670	773770	352105	373830	134283
Lmsn005333	462.116	C22H22O11	[M-H]-	4-O-Galloyl-1-O-Cinnamoyl-β-D-glucose	Phenolic acids	Phenolic acids	-	2	6.3197e+06	4.6829e+06	4.8262e+06	1.30911e+06	1.51593e+06	1.29971e+06
Wbmn005986	652.237	C31H40O15	[M-H]-	Isomartynoside	Phenolic acids	Phenolic acids	94410-22-7	2	0	0	0	1.90106e+06	2.46128e+06	1.67767e+06
HJAP026	624.169	C28H32O16	[M+H]+	Chrysoeriol-6-C-glucoside-4'-O-glucoside	Flavonoids	Flavones	-	3	305330	343755	368815	347095	345425	201815
Zbyn004323	576.11	C26H24O15	[M-H]-	2,6-di-O-galloylarbutin	Lignans and Coumarins	Coumarins	-	1	1.68176e+06	1.71581e+06	1.37471e+06	1.59163e+06	841581	1.39583e+06
Lmsn000381	342.116	C12H22O11	[M-H]-	D-Maltose	Others	Saccharides	69-79-4	1	619699	748686	748626	430565	542995	545599
mws5038	342.116	C12H22O11	[M-H]-	Isomaltulose	Others	Saccharides	13718-94-0	1	619699	748686	748626	430565	542995	545599
MWSmce264	154.063	C8H10O3	[M-H]-	Hydroxytyrosol	Phenolic acids	Phenolic acids	10597-60-1	3	44268.8	40983.6	36834.2	48203.5	58655.2	53411.6
mws0341	132.079	C6H12O3	[M-H]-	2-Hydroxyisocaproic acid	Organic acids	Organic acids	20312-37-2	3	165969	176410	136574	156160	150102	171426
Wasn002449	462.137	C19H26O13	[M-H]-	Protocatechuic acid 1-O-Rutinoside	Phenolic acids	Phenolic acids	-	2	237707	236059	221074	112454	110148	89820.1
mws0275	134.022	C4H6O5	[M-H]-	L-Malic acid	Organic acids	Organic acids	97-67-6	1	1.80691e+06	2.15307e+06	2.01728e+06	2.31087e+06	2.38807e+06	2.21949e+06
ZBN0303	490.111	C23H22O12	[M-H]-	Kaempferol-3-O-(2''-O-acetyl)glucoside	Flavonoids	Flavonols	-	3	777940	793948	797066	1.5407e+07	1.87369e+07	1.6716e+07
mws0920	302.043	C15H10O7	[M-H]-	Tricetin (5,7,3',4',5'-Pentahydroxyflavone)	Flavonoids	Flavones	520-31-0	1	3.30254e+07	3.6857e+07	3.63753e+07	1.612e+07	1.74986e+07	1.71279e+07
pme3193	117.043	C4H7NO3	[M-H]-	N-Acetyl-L-glycine	Amino acids and derivatives	Amino acids and derivatives	543-24-8	3	107152	121497	95418.9	179778	185108	175051
Waln011009	579.354	C28H54NO9P	[M-H]-	2-(2,3-dihydroxypropoxy)-3-(((2-(dimethylamino)ethoxy)(hydroxy)phosphoryl)oxy)propyl (11Z,14Z)-octadeca-11,14-dienoate	Lipids	LPE	-	1	2.41647e+06	1.7728e+06	1.44702e+06	1.74627e+06	790697	1.98828e+06
Lszp210009	374.231	C19H34O7	[M+H]+	Linarionoside A	Others	Others	-	3	211830	114083	332685	205525	220569	254712
Lmnn102603	388.173	C18H28O9	[M-H]-	Nuezhengalaside	Terpenoids	Monoterpenoids	-	3	1.15539e+06	1.20403e+06	1.2162e+06	2.23599e+06	2.50103e+06	2.4268e+06
MWSN0090	594.158	C27H30O15	[M-H]-	Luteolin-7-O-neohesperidoside (Lonicerin)	Flavonoids	Flavones	25694-72-8	3	1.45383e+07	1.41155e+07	1.41876e+07	4.38067e+06	3.97155e+06	4.59315e+06
HJN092	410.184	C23H26N2O5	[M-H]-	p-Coumaroylferuloylputrescine	Alkaloids	Phenolamine	-	3	43650.5	63291.8	46468.1	71681.9	47471.8	26935.8
MWS5238	164.084	C10H12O2	[M+H]+	4-Phenylbutyric acid	Organic acids	Organic acids	1821-12-1	3	451269	498212	453063	696247	683959	567770
CYp006719	330.168	C16H26O7	[M+NH4]+	2,7-Dimethylocta-2,4-Dienal-8-ol 8-O-B-D-Glucopyranoside	Others	Others	-	3	334873	360634	318723	87440.3	78220.9	84282.8
Lmmp001947	480.09	C21H20O13	[M+H]+	Gossypetin-3-O-glucoside	Flavonoids	Flavonols	-	1	1.3816e+08	1.90395e+08	1.87525e+08	241594018	1.75387e+08	2.01325e+08
CYn003683	458.085	C22H18O11	[M-H]-	3-Dehydroshikimic Acid 5-(3-Methylsalicyloyl)Gallate	Phenolic acids	Phenolic acids	-	3	9.44207e+06	9.95218e+06	9.88697e+06	6.54645e+06	6.60682e+06	6.32402e+06
mws0046	580.179	C27H32O14	[M-H]-	Naringenin-7-O-Neohesperidoside(Naringin)	Flavonoids	Flavanones	10236-47-2	2	8.77012e+06	7.7022e+06	8.18595e+06	4.95155e+06	6.66669e+06	7.05381e+06
pme1216	123.032	C6H5NO2	[M-H]-	2-Picolinic acid	Organic acids	Organic acids	98-98-6	3	870392	871600	797839	1.38402e+06	1.37817e+06	3357460
Lmfn001258	468.09	C20H20O13	[M-H]-	Maplexin D (2,4-Di-O-Galloyl-1,5-Anhydro-D-Glucitol)	Phenolic acids	Phenolic acids	1355573-86-2	2	490162	393686	383474	0	0	0
Zblp002068	449.108	C21H21O11+	[M]+	Cyanidin-3-O-glucoside	Flavonoids	Anthocyanidins	47705-70-4	2	1.76657e+07	1.77648e+07	1.71973e+07	3.09241e+07	2.83087e+07	2.09632e+07
Wafn003834	464.226	C21H36O11	[M-H]-	Hydroxygeranyl 6-O-xylopyranosyl-glucopyranoside	Others	Others	-	2	1420385	1223570	1253835	710608	1850280	482490
Lkmp122412	264.136	C15H20O4	[M+H]+	Hydroxysantamarin	Terpenoids	Sesquiterpenoids	-	3	133589	124539	138872	105594	108038	117913
Zmjp009119	374.1	C19H18O8	[M+H]+	Chrysosplenetin (5,4'-Dihydroxy-3,6,7,3'-tetramethoxyflavone)	Flavonoids	Flavones	603-56-5	3	41234.7	38804.3	31520.2	58610.9	45226.2	64411.9
pmb2855	308.122	C11H20N2O8	[M-H]-	L-Glutamine-O-glycoside	Amino acids and derivatives	Amino acids and derivatives	-	3	328919	328494	306531	357022	249540	240412
mad1424	426.043	C17H14O13	[M+H]+	Ditartaroyl-hydroxycoumarin	Lignans and Coumarins	Coumarins	-	3	1.60851e+06	2885615	1.93472e+06	3.08814e+06	2.79675e+06	1.68898e+06
Lmlp002990	594.159	C27H30O15	[M+H]+	Isosaponarin(Isovitexin-4'-O-glucoside)	Flavonoids	Flavones	19416-87-6	1	1.98353e+06	1.8289e+06	1.91103e+06	1.27102e+06	1.35816e+06	1.05047e+06
Hmmp002073	902.269	C39H50O24	[M+H]+	Apigenin-7-O-rutinoside-4'-O-Sophoroside	Flavonoids	Flavones	-	3	240895	221632	228768	124730	147808	182767
MWSslk013	462.116	C22H22O11	[M+H]+	Tectoridin	Flavonoids	Isoflavones	611-40-5	3	9.06603e+06	1.00553e+07	1.02517e+07	1.42488e+07	1.79687e+07	1.60443e+07
Zblp003097	302.079	C16H14O6	[M+H]+	5,7,4'-Trihydroxy-6-methylflavonoid	Flavonoids	Flavonols	-	3	5.12722e+06	4.24766e+06	4.56627e+06	4.43626e+06	5.27795e+06	4.87045e+06
Lmdp002969	480.09	C21H20O13	[M+H]+	Myricetin-3-O-galactoside	Flavonoids	Flavonols	15648-86-9	1	1.64516e+07	1.02303e+07	1.10164e+07	1.3737e+07	1.39777e+07	1.16628e+07
mws0597	191.058	C10H9NO3	[M-H]-	5-Hydroxyindole-3-acetic acid	Alkaloids	Plumerane	54-16-0	3	248846	236223	171509	237201	289055	297024
Hmcp003783	210.079	C13H10N2O	[M+H]+	1-Acetyl-β-carboline	Alkaloids	Plumerane	-	3	25998.1	16552.4	19191.5	5139.47	7793.63	7192.79
Rfmb087	312.23	C18H32O4	[M-H]-	9-Hydroxy-13-oxo-10-octadecenoic Acid	Lipids	Free fatty acids	-	3	36801.4	38203	39669.6	49472.9	42602.3	44239.4
Wcfp004977	290.09	C14H14N2O5	[M+H]+	Malonyltryptophan	Amino acids and derivatives	Amino acids and derivatives	-	1	380217	377491	264906	142670	149367	158649
Zmpn000095	262.045	C6H15O9P	[M-H]-	Sorbitol-6-phosphate	Others	Saccharides	20479-58-7	3	342141	835605	164201	638937	611753	520347
Lmsn002247	300.084	C13H16O8	[M-H]-	1-O-Salicyloyl-β-D-glucose	Phenolic acids	Phenolic acids	60517-74-0	1	735237	799020	768135	1.13901e+06	1.15919e+06	1.19409e+06
MWSHC2022	360.106	C15H20O10	[M-H]-	Glucosyringic acid	Phenolic acids	Phenolic acids	33228-65-8	2	564039	493519	563974	728714	715541	377932
Ypgn004474	390.132	C20H22O8	[M-H]-	Resveratroloside	Others	Stilbene	38963-95-0	2	4544735	4553335	4520650	2508575	6409455	5603140
pmb3075	320.09	C16H16O7	[M-H]-	3-O-p-Coumaroylshikimic acid	Phenolic acids	Phenolic acids	-	3	553593	538790	198245	516570	217968	273600
mws1038	278.13	C11H22N2O4S	[M-H]-	Pantetheine	Alkaloids	Alkaloids	496-65-1	1	1.05014e+07	1.01535e+07	9.86245e+06	7.29283e+06	7.80523e+06	9.19608e+06
Lcsn000630	248.032	C12H8O6	[M-H]-	Rubusin A	Lignans and Coumarins	Coumarins	-	1	20005	16675	28850.6	26056.8	17297.3	24276
mws0982	125.095	C6H11N3	[M+H]+	1-Methylhistamine	Alkaloids	Alkaloids	501-75-7	3	65122.3	84975.8	73284	67886.2	66391.9	72584.4
CYp007030	468.142	C25H24O9	[M+H]+	4-Cinnamoyl-5-p-Coumaroylquinic acid	Phenolic acids	Phenolic acids	-	3	2.36497e+06	4.23892e+06	2.564e+06	4.9239e+06	5.78105e+06	6.07318e+06
Lahp003435	916.17	C44H36O22	[M+H]+	1-[5,7-Dihydroxy-3-(3,4,5-trihydroxybenzoyloxy)-2-(3,4,5-trihydroxyphenyl)-3,4-dihydro-2H-1-benzopyran-8-yl]-3-(2,4,6-trihydroxyphenyl)-1-(3,4,5-trihydroxyphenyl)propan-2-yl3,4,5-trihydroxybenzoate	Flavonoids	Flavanols	121795-66-2	1	1.87396e+06	1.15023e+06	886344	1.05438e+06	1.07463e+06	897652
Wbtn006721	286.048	C15H10O6	[M-H]-	6,8-dihydroxy-3-methyl-9-oxoxanthene-1-carboxylic acid	Others	Ketone compounds	-	1	1.82834e+06	1.71967e+06	1.74176e+06	702296	637103	680196
Yaan002980	484.085	C20H20O14	[M-H]-	2,3-di-O-galloyl--d-glucose	Phenolic acids	Phenolic acids	-	1	2.73135e+06	245215	2.90589e+06	1.1931e+06	1.04091e+06	968279
Lmfp003403	480.09	C21H20O13	[M+H]+	Quercetagetin-7-O-glucoside(Quercetagitrin)	Flavonoids	Flavonols	548-75-4	1	2.12993e+08	118661778	2.46137e+08	1.91849e+08	1.63843e+08	101381575
Lssp210087	358.142	C20H22O6	[M+H]+	Matairesinol	Lignans and Coumarins	Lignans	580-72-3	2	1.20912e+06	1.11577e+06	1.51214e+06	1.12793e+06	1.00371e+06	1.26961e+06
pmb0498	336.18	C16H24N4O4	[M+H]+	Sinapoylagmatine	Alkaloids	Phenolamine	-	3	79454.9	101110	63929.8	141480	144530	195011
Hmdp103165	740.216	C33H40O19	[M+H]+	Clitorin	Flavonoids	Flavones	55804-74-5	3	210504	149043	135070	182590	163638	286595
Lmsp003881	740.216	C33H40O19	[M+H]+	Kaempferol-3-O-rutinoside-7-O-rhamnoside	Flavonoids	Flavonols	-	2	210504	149043	135070	182590	163638	286595
Qmyp101201	388.21	C19H32O8	[M+H]+	(6R,9S)-3-Oxo-α-ionol-β-D-glucopyranoside	Terpenoids	Sesquiterpenoids	-	2	163430	85030	115050	148415	213500	106348
Jmyn002224	358.126	C16H22O9	[M-H]-	glucoacetosyringone	Phenolic acids	Phenolic acids	86402-41-7	2	162340	176646	167917	337972	250156	303957
Sazp003601	388.173	C18H28O9	[M-H]-	Tuberonic acid glucoside	Organic acids	Organic acids	120399-24-8	1	1.45051e+06	1.31799e+06	1.11106e+06	2.29401e+06	2.68984e+06	2.78824e+06
pmb2857	309.106	C11H19NO9	[M-H]-	L-Glutamic acid-O-glycoside	Amino acids and derivatives	Amino acids and derivatives	-	3	429346	406982	421081	465241	365229	340303
CYp003558	348.178	C16H28O8	[M+NH4]+	2,7-Dimethyl-2,6-Octadiene-1,4,8-Triol 8-O-B-D-Glucopyranoside	Others	Others	-	3	202134	133647	190154	422295	455849	281741
Cmxp004977	288.063	C15H12O6	[M+H]+	Isookanin	Flavonoids	Flavanones	-	3	293780	347810	139908	357037	219435	345854
CYp006603	436.116	C24H20O8	[M+H]+	Epigallocatechin 3-O-Cinnamate	Flavonoids	Flavanols	-	3	7.16786e+06	5.93032e+06	4.94828e+06	2.67218e+06	2.42177e+06	3.70312e+06
Yaan005768	406.126	C20H22O9	[M-H]-	(2S,3R,4S,5S,6R)-2-(2,5-dihydroxy-4-((E)-3-hydroxystyryl)phenoxy)-6-(hydroxymethyl)tetrahydro-2H-pyran-3,4,5-triol	Others	Others	-	3	4.79649e+06	4.92411e+06	4.48922e+06	3.01216e+06	3120472	2.9802e+06
MWSslk042	125.048	C6H7NO2	[M+H]+	N-Ethylmaleimide (NEM)	Amino acids and derivatives	Amino acids and derivatives	128-53-0	3	36675	116618	18321.7	31675	15973.2	34842
Lmfn002465	500.153	C22H28O13	[M-H]-	1,2,4-Trihydroxynaphthalene-1,4-di-glucoside (Lawsoniaside)	Others	Others	116964-02-4	2	954912	840514	1.00694e+06	1.16822e+06	1.14282e+06	1.04905e+06
Zmhn002422	356.111	C16H20O9	[M-H]-	1-O-Feruloyl-β-D-glucose	Phenolic acids	Phenolic acids	7196-71-6	3	495030	669450	466842	591472	489528	615801
MWSHC2062	356.111	C16H20O9	[M-H]-	Ferulic β-glucoside	Phenolic acids	Phenolic acids	14364-12-6	3	495030	669450	466842	591472	489528	615801
MWSprf117	220.085	C11H12N2O3	[M+H]+	5-Hydroxy-DL-tryptophan(5-HTP)	Amino acids and derivatives	Amino acids and derivatives	56-69-9	2	543001	673528	551569	584734	598118	329827
Lmcn003163	580.085	C28H20O14	[M-H]-	Epitheaflavic acid-3-O-Gallate	Flavonoids	Flavanols	34218-97-8	3	7.13505e+06	7.43848e+06	9.82641e+06	1.347e+07	1.28255e+07	1.22202e+07
Lahp002608	187.063	C11H9NO2	[M+H]+	3,5-Dihydro-2H-Furo[3,2-C]Quinolin-4-One	Alkaloids	Quinoline alkaloids	-	1	1.80461e+06	1.83792e+06	1.9625e+06	954012	837269	946672
Lmgn002250	678.18	C31H34O17	[M-H]-	Dicaffeoylquinic acid-O-glucoside	Phenolic acids	Phenolic acids	-	3	136663	159395	125179	426633	466789	507367
Zmhn005413	336.048	C15H12O9	[M-H]-	p-Dimeric galloyl methyl ester	Phenolic acids	Phenolic acids	-	1	1.66586e+07	1.7529e+07	1.73325e+07	8.64061e+06	7.50368e+06	7.9234e+06
Smjp003318	278.115	C15H18O5	[M+H]+	hieracin II	Terpenoids	Sesquiterpenoids	-	3	233918	230212	322061	334667	270260	270861
pmn001421	338.1	C16H18O8	[M-H]-	3-O-p-Coumaroylquinic acid	Phenolic acids	Phenolic acids	87099-71-6	1	2.05708e+06	2.46838e+06	1.79217e+06	1.39911e+06	1.85103e+06	2.15948e+06
HJAP011	462.116	C22H22O11	[M+H]+	Chrysoeriol-8-C-glucoside (Scoparin)	Flavonoids	Flavones	301-16-6	3	202081	192681	191653	166770	153125	138405
mws0791	594.195	C28H34O14	[M-H]-	Poncirin (Isosakuranetin-7-O-neohesperidoside)	Flavonoids	Flavanones	14941-08-3	2	1.13862e+08	109555201	1.13569e+08	6.58688e+06	1.00776e+07	1.04517e+07
MWS0434	288.209	C19H28O2	[M-H]-	Trans-dehydrorosinone	Others	Ketone compounds	53-43-0	2	463588	474768	422179	202322	79765.7	88586.5
Lmhn005088	594.101	C29H22O14	[M-H]-	7,3'-Di-O-gallyoltricetiflavan	Flavonoids	Flavanols	-	1	4.89808e+07	5.32271e+07	5.10948e+07	2.74886e+07	3.11146e+07	2.66032e+07
Zmdn001863	326.079	C18H14O6	[M-H]-	2-(7-Dihydroxyl)-benzofuranyl-ferulic acid	Phenolic acids	Phenolic acids	-	3	229703	168484	203052	280756	264775	293684
Lmfp004055	434.085	C20H18O11	[M+H]+	Morin-3-O-xyloside	Flavonoids	Flavonols	-	1	2152820	1.95769e+06	2242525	693299	1238700	1.54181e+06
Zbfn001230	478.132	C19H26O14	[M-H]-	3'-Gallic acyl sucrose	Phenolic acids	Phenolic acids	-	2	272347	276535	275592	312565	336816	318336
Hmdn001667	464.059	C20H16O13	[M-H]-	Ellagic acid-4-O-glucoside	Tannins	Tannin	-	1	1.70465e+06	1.37326e+06	1.58227e+06	3.06796e+06	3.04921e+06	3.63316e+06
mws0236	125.015	C2H7NO3S	[M-H]-	2-Aminoethanesulfonic acid	Organic acids	Organic acids	107-35-7	3	345035	310696	254994	378934	378857	441095
pmb1562	350.246	C21H34O4	[M+H]+	1-Stearidonoyl-Glycerol	Lipids	Glycerol ester	-	3	22173.6	31215.8	38241.4	80424.8	94523	30492.1
mws0177	112.016	C5H4O3	[M-H]-	2-Furoic acid	Organic acids	Organic acids	88-14-2	3	310156	293489	315937	207236	353998	188025
Lmsn004092	508.122	C23H24O13	[M-H]-	1-O-Galloyl-3-O-Feruloyl-β-D-glucose	Phenolic acids	Phenolic acids	-	2	181101	215276	308586	190943	171720	162883
Hmhn000927	288.084	C12H16O8	[M-H]-	Phloroglucinol-1-O-β-D-glucopyranoside	Phenolic acids	Phenolic acids	-	3	160053	197049	172089	220916	169231	97902.7
Zmhp003514	300.063	C16H12O6	[M+H]+	6,7,8-Tetrahydroxy-5-methoxyflavone	Flavonoids	Flavones	-	3	200343	157233	240374	138797	156309	174322
Wayn002636	366.142	C17H22N2O7	[M-H]-	N-(1-Deoxy-1-fructosyl)Tryptophan	Nucleotides and derivatives	Nucleotides and derivatives	-	1	32209.1	77815.9	24083.4	60164	108770	36675
Zmgn000216	126.008	C2H7O4P	[M-H]-	2-Hydroxyethylphosphonic acid	Organic acids	Organic acids	22987-21-9	3	160149	145395	122788	174850	147418	127071
Lmtp003948	480.127	C22H24O12	[M+H]+	3',5',5,7-Tetrahydroxy-4'-methoxyflavanone-3'-O-glucoside	Flavonoids	Flavones	-	3	1.71149e+08	2.12936e+08	1.84774e+08	1.75707e+08	169690767	61954000
pmp000120	462.116	C22H22O11	[M+H]+	Diosmetin-6-C-glucoside	Flavonoids	Flavones	-	3	0	0	0	205189	131735	113385
CYn005475	594.101	C29H22O14	[M-H]-	Epicatechin 4',5-Digallate	Flavonoids	Flavanols	-	3	2.22969e+06	2.067e+06	1.93995e+06	1.36948e+06	1.36537e+06	1.14606e+06
Zbyn004267	730.149	C37H30O16	[M-H]-	3-O-galloylprocyanidin B1	Tannins	Tannin	-	1	3.43201e+07	2.91642e+07	3.26268e+07	58193075	5.45763e+07	5.29835e+07
HJAP005	494.106	C22H22O13	[M+H]+	Laricitrin-3-O-glucoside	Flavonoids	Flavonols	39986-90-8	1	1.34199e+06	1.20339e+06	1.0417e+06	1.03914e+06	1.29558e+06	1.0821e+06
pmb0819	156.069	C10H8N2	[M+H]+	3-Indoleacetonitrile	Alkaloids	Plumerane	771-51-7	3	657147	639039	684569	320616	303348	277235
Zmln000668	494.127	C19H26O15	[M-H]-	Monogalloyl-diglucose	Phenolic acids	Phenolic acids	-	2	1.31123e+06	1.19056e+06	504485	1.45261e+06	1.92429e+06	1.829e+06
Wafn003485	338.158	C14H26O9	[M-H]-	Dihydroxyoctanoic acid glucoside	Others	Saccharides	-	3	401407	408013	409039	240465	261751	171999
mws0017	145.158	C7H19N3	[M+H]+	Spermidine	Alkaloids	Alkaloids	124-20-9	3	214182	144073	251896	123807	128314	148329
Lmsn005253	614.127	C29H26O15	[M-H]-	1,2-Di-O-galloyl-3-O-Cinnamoyl-β-D-glucose	Phenolic acids	Phenolic acids	-	2	156277	201754	206892	109191	107080	103940
CYp004942	332.184	C16H28O7	[M+NH4]+	2,7-Dimethyl-2,4-Octadiene-1,8-Diol 8-O-B-D-Glucopyranoside	Others	Others	-	3	581348	653467	650896	704792	771560	1.41508e+06
Lmsn015919	659.861	C6H18O24P6	[M-H]-	Phytic acid	Organic acids	Organic acids	83-86-3	3	70438.9	72372.5	56082.4	89866.3	106636	93228.8
pmn001687	296.053	C13H12O8	[M-H]-	Cis-Coutaric acid	Phenolic acids	Phenolic acids	67920-37-0	3	415257	348463	378335	409561	412558	223263
Zbfn002396	344.111	C15H20O9	[M-H]-	Caffeoyl-O-mannitol	Phenolic acids	Phenolic acids	-	2	1.12891e+06	651175	805667	2.15238e+06	2.08927e+06	2.19262e+06
pme3311	339.996	C6H14O12P2	[M-H]-	D-Fructose-1,6-biphosphate	Others	Saccharides	488-69-7	3	2.56599e+06	2.24428e+06	2.78158e+06	1.84593e+06	2.02784e+06	1.55538e+06
pme2761	162.016	C5H6O6	[M-H]-	4-Hydroxy-2-oxoglutaric acid	Organic acids	Organic acids	1187-99-1	3	1.1307e+06	267024	1.9104e+06	671721	543089	658413
MA10039641	342.116	C12H22O11	[M-H]-	D-Lactose	Others	Saccharides	63-42-3	1	573141	682650	586603	452550	494446	536773
CYn001756	396.036	C13H16O12S	[M-H]-	4-(3-O-Sulfo-Beta-D-Glucopyranosyloxy)-3-Hydroxybenzoic Acid	Phenolic acids	Phenolic acids	-	3	1.08774e+07	2.02336e+07	1.83234e+07	9.19036e+06	9.60523e+06	8.87844e+06
Wasn003197	324.142	C13H24O9	[M-H]-	3-(Beta-D-Glucopyranosyloxy)-5-Hydroxyhexanoic Acid Methyl Ester	Organic acids	Organic acids	-	2	112608	88358.5	110105	128013	101282	158425
Smcp001137	187.063	C11H9NO2	[M+H]+	naphthisoxazol A	Alkaloids	Alkaloids	-	1	1.89256e+06	1.97273e+06	1.94141e+06	977779	1.01947e+06	1.15654e+06
Wasn005799	436.101	C20H20O11	[M-H]-	3-Galloyl-6-O-Benzoyl Glucose	Phenolic acids	Phenolic acids	-	2	1.60885e+06	1.59525e+06	1.5155e+06	100579	118394	153420
MWS1839	166.063	C9H10O3	[M-H]-	Ethylparaben	Phenolic acids	Phenolic acids	120-47-8	3	70968.1	71808.5	82069	96201.1	113982	104347
MWS5147	120.025	C4H8O2S	[M-H]-	3-(Methylthio)Propionic Acid	Organic acids	Organic acids	646-01-5	3	1.42953e+06	772292	726855	848073	926127	707592
Zadn003162	390.153	C17H26O10	[M-H]-	Ajugoside	Terpenoids	Terpene	52916-96-8	2	855671	867090	1.02259e+06	38291.8	24538.3	43345
Lmgp001898	161.048	C9H7NO2	[M+H]+	4,6-Dihydroxyquinoline	Alkaloids	Quinoline alkaloids	3517-61-1	1	230190	263580	131189	225185	130475	127793
Lcsp001369	317.159	C13H23N3O6	[M+H]+	Ala-Ile-Asp	Amino acids and derivatives	Amino acids and derivatives	-	2	393102	180024	159686	84613.7	108335	83209.7
pmb3002	608.174	C28H32O15	[M-H]-	Chrysoeriol-7-O-rutinoside	Flavonoids	Flavones	-	3	158425	138713	148627	316356	472451	111715
Qagp002959	218.142	C13H18N2O	[M+H]+	N-Monocinnamoylputrescine	Alkaloids	Phenolamine	-	1	533409	849195	666560	473042	546687	1042135
pme0500	504.169	C18H32O16	[M-H]-	D-Melezitose	Others	Saccharides	597-12-6	2	366838	422014	396503	487508	611395	582987
pmp000087	268.095	C13H16O6	[M+H]+	2-Feruloyl-sn-glycerol	Phenolic acids	Phenolic acids	-	3	46680	73356.5	28340	19880.6	36427.5	11670
Wchn001739	332.074	C13H16O10	[M-H]-	3-O-Galloyl-Glucose	Phenolic acids	Phenolic acids	-	2	1.19664e+07	1.06127e+07	1.22639e+07	1.44139e+07	1.36356e+07	1.45566e+07
Lmbn000198	134.022	C4H6O5	[M-H]-	3-Dehydro-L-Threonic Acid	Others	Saccharides	-	1	4.18243e+06	3.76346e+06	4.12871e+06	3.6655e+06	3.71626e+06	3.9985e+06
Lmmn002260	552.221	C27H36O12	[M-H]-	5'-Methoxyisolariciresinol-9'-O-glucoside	Lignans and Coumarins	Lignans	-	2	1.03365e+07	1.04122e+07	1.02411e+07	7.62788e+06	8.28163e+06	1.00083e+07
Hmsp004056	272.068	C15H12O5	[M+H]+	Protosappanin A	Others	Ketone compounds	-	2	4.51789e+06	4.25896e+06	5.64555e+06	5.63101e+06	5.50772e+06	5.19034e+06
Yaan006959	386.158	C18H26O9	[M-H]-	Juniperoside	Others	Others	-	3	154699	197673	114970	278111	256009	287477
Zmln001312	248.032	C12H8O6	[M-H]-	Brevifolin[Geranium]	Phenolic acids	Phenolic acids	477-94-1	2	202627	210160	215545	223157	204529	215259
Lmhn004960	442.09	C22H18O10	[M-H]-	7-O-Galloyltricetiflavan	Flavonoids	Flavanols	-	2	1.95274e+07	1.8543e+07	1.81201e+07	2.09776e+07	1.92588e+07	2.06647e+07
pmb3064	500.153	C22H28O13	[M-H]-	3-O-p-Coumaroylquinic acid-O-glucoside	Phenolic acids	Phenolic acids	-	1	3.88757e+06	3.67697e+06	3.78413e+06	3275585	4.10697e+06	4.13461e+06
Lmyp004052	610.132	C30H26O14	[M+H]+	Quercetin-3-O-(6''-O-p-Coumaroyl)galactoside	Flavonoids	Flavonols	-	1	1.8148e+07	1.82749e+07	2.65644e+07	1.33065e+06	571733	891302
Lmbp002309	370.126	C17H22O9	[M+H]+	Sinapaldehyde-4-O-Glucoside	Phenolic acids	Phenolic acids	154461-65-1	3	127463	146378	134726	169556	94558.9	119837
Hmln000873	332.074	C13H16O10	[M-H]-	2-O-Galloyl-D-glucose	Phenolic acids	Phenolic acids	-	2	5.57884e+07	6.0726e+07	6.25709e+07	5.6637e+07	5.3211e+07	5.32505e+07
pmp000604	434.121	C21H22O10	[M+H]+	Rubrofusarin-6-O-glucoside	Others	Ketone compounds	132922-80-6	1	772309	1.22814e+06	891152	1.14842e+06	1.09481e+06	1.17511e+06
Zahp006974	267.126	C17H17NO2	[M+H]+	Cinnamoyltyramine	Alkaloids	Phenolamine	20384-14-9	1	5005	2251.9	6419.73	1.36427e+06	1.36803e+06	1.24882e+06
mws0025	126.032	C6H6O3	[M-H]-	Pyrogallol	Phenolic acids	Phenolic acids	87-66-1	2	36858.8	70020	80837.3	48345	85045.5	21255.7
pme2246	302.006	C14H6O8	[M-H]-	Ellagic acid	Tannins	Tannin	476-66-4	1	2.46606e+06	2.56403e+06	2.99029e+06	2.29861e+06	2.49698e+06	2.1885e+06
MWSHY0020	442.09	C22H18O10	[M+H]+	Epicatechin gallate	Flavonoids	Flavanols	1257-08-5	1	1.19831e+07	1.13389e+07	1.21791e+07	1.27386e+07	1.4043e+07	1.35847e+07
MWS2099	136.052	C8H8O2	[M+H]+	4-Methylbenzoic acid	Phenolic acids	Phenolic acids	99-94-5	3	171363	214380	142556	353656	429263	601592
Lazn004665	335.159	C15H21N5O4	[M+H]+	Triacanthinapioside	Alkaloids	Alkaloids	-	3	233140	235622	155700	274394	536010	247356
MWSslk083	184.074	C9H12O4	[M-H]-	4-Hydroxy-3,5-dimethoxybenzyl alcohol	Phenolic acids	Phenolic acids	530-56-3	3	678172	647354	598967	343301	318011	284212
Hmyn007081	482.264	C22H43O9P	[M-H]-	LysoPG 16:1	Lipids	Glycerol ester	-	3	65873.1	33645.8	30917.1	62157.3	33645.8	58623.1
Zmhp003322	740.195	C36H36O17	[M+H]+	Isovitexin-2''-O-(6'''-p-coumaroyl)glucoside	Flavonoids	Flavones	-	3	142862	198156	73207.4	48345	48345	15005
MWSHY0046	464.096	C21H20O12	[M+H]+	Quercetin-3-O-glucoside (Isoquercitrin)	Flavonoids	Flavonols	482-35-9	1	2.08763e+07	3.13562e+07	2.21901e+07	2.17027e+07	3.24039e+07	2.84378e+07
pme1816	354.095	C16H18O9	[M-H]-	Neochlorogenic acid (5-O-Caffeoylquinic acid)	Phenolic acids	Phenolic acids	906-33-2	1	5.7653e+07	5.49442e+07	5.39881e+07	8.2485e+07	7.96257e+07	8.48217e+07
pmn001629	484.085	C20H20O14	[M-H]-	Digalloylglucose	Phenolic acids	Phenolic acids	-	1	673103	515836	525819	220047	179566	213041
Lmtn003096	524.226	C26H36O11	[M-H]-	Secoisolariciresinol 4-O-glucoside	Lignans and Coumarins	Lignans	-	3	191806	317744	188998	352902	399898	481732
WaYn002469	410.158	C20H26O9	[M-H]-	4',8''-Bisguaiacylglycerol	Lignans and Coumarins	Lignans	-	3	817515	730990	778938	627461	623167	688462
Lmlp001118	447.189	C23H29NO8	[M+H]+	3'-Glucosyl-6,7-dihydroxy-N-methyl-benzyltetrahydroisoquinoline	Alkaloids	Isoquinoline alkaloids	-	3	149052	165988	151174	210042	309150	383508
Wayn005368	492.09	C22H20O13	[M-H]-	3,3'-Di-O-Methylellagic acid 4'-glucoside	Tannins	Tannin	51803-68-0	1	4.08988e+06	4.30273e+06	4.26534e+06	3.46701e+06	3.8127e+06	3.81248e+06
Hmqn000843	302.1	C13H18O8	[M-H]-	Tachioside	Phenolic acids	Phenolic acids	109194-60-7	1	6.23808e+06	7.7641e+06	8.22437e+06	1.1078e+07	8.55806e+06	8.14305e+06
pmb0813	175.063	C10H9NO2	[M+H]+	1-Methoxyindole-3-carbaldehyde	Alkaloids	Plumerane	67282-55-7	3	183455	81976.2	148415	255235	127569	221845
mws1179	434.121	C21H22O10	[M-H]-	Naringenin-7-O-glucoside (Prunin)	Flavonoids	Flavanones	529-55-5	1	3.28817e+06	4.15917e+06	3.09252e+06	5.7129e+06	5.95208e+06	5.2417e+06
Hmsn001911	302.1	C13H18O8	[M-H]-	Idesin	Phenolic acids	Phenolic acids	20331-85-5	2	795898	815983	818305	1.3793e+06	1.41806e+06	1.51871e+06
Wasn003641	292.021	C13H8O8	[M-H]-	Phyllanthusiin E	Others	Others	-	2	3.96997e+06	4.16522e+06	4.14952e+06	3.09597e+06	4.2189e+06	4.2901e+06
pmb3072	482.142	C22H26O12	[M-H]-	3-O-p-Coumaroylshikimic acid-O-glucoside	Phenolic acids	Phenolic acids	-	2	1062285	1289145	876025	982575	1774325	2173125
mad2116	442.09	C22H18O10	[M-H]-	Bis(p-Coumaroyl)tartaric acid	Phenolic acids	Phenolic acids	-	3	117072	101652	148641	143944	135112	112544
Lmhp010162	467.301	C22H46NO7P	[M+H]+	LysoPE 17:0	Lipids	LPE	-	2	17973.2	19526.7	27942.5	13769.9	14170.2	13834.8
CYn005716	866.169	C44H34O19	[M-H]-	Epiafzelechin-(4b->8)-Epicatechin 3,3'-Digallate	Tannins	Tannin	-	3	18448949	1.50577e+07	1.78232e+07	1.3193e+07	1.52405e+07	1.74127e+07
Waln011524	555.354	C26H54NO9P	[M-H]-	1-(2,3-dihydroxypropoxy)-3-(((2-(dimethylamino)ethoxy)(hydroxy)phosphoryl)oxy)propan-2-yl palmitate	Lipids	LPE	-	1	539605	1.17725e+06	1.38006e+06	337662	418624	542568
Labn003910	402.153	C18H26O10	[M-H]-	Benzyl B-Primeveroside	Phenolic acids	Phenolic acids	-	1	2.78118e+06	2.74598e+06	2.69686e+06	2788715	2.06494e+06	1.97628e+06
mws1074	178.027	C9H6O4	[M-H]-	Daphnetin	Lignans and Coumarins	Coumarins	486-35-1	2	313772	270715	346177	305330	276885	271930
Wafn015217	328.298	C20H40O3	[M-H]-	Hydroxyicosanoic Acid	Lipids	Free fatty acids	-	3	34870.2	38200.9	38807.6	25868.7	31207.3	26780.8
Cmbp003769	499.163	C21H29N3O9S	[M+H]+	(E)-N5-(1-((Carboxymethyl)amino)-3-((3-(4-hydroxy-3,5-dimethoxyphenyl)allyl)thio)-1-oxopropan-2-yl)glutamine	Alkaloids	Alkaloids	-	3	324759	324086	433126	492916	584138	808612
MWSmce674	450.35	C31H46O2	[M+H]+	Phylloquinone (Vitamin K1)	Others	Vitamin	84-80-0	3	23683.5	24481.7	14961.3	20722.3	18592	19999.1
pmb0620	786.222	C34H42O21	[M+H]+	Chrysoeriol-6,8-di-C-glucoside-7-O-glucoside	Flavonoids	Flavones	-	3	72654.5	86973.9	52916.4	74804.3	141740	184923
Lahp002992	762.143	C37H30O18	[M+H]+	Epigallocatechin-(4β->8)-epigallocatechin-3-O-gallate	Flavonoids	Flavanols	-	2	2.40341e+07	1.71068e+07	2.33155e+07	2.42714e+07	2.07399e+07	2.13609e+07
pme0266	202.12	C10H18O4	[M-H]-	Sebacic acid	Organic acids	Organic acids	111-20-6	1	3958.42	10149.4	8406.3	31675	5402.24	3061.18
mws0178	354.095	C16H18O9	[M-H]-	Chlorogenic acid (3-O-Caffeoylquinic acid)	Phenolic acids	Phenolic acids	327-97-9	1	5.67618e+07	5.84257e+07	6.30749e+07	8.34017e+07	8.13421e+07	7.81308e+07
Rfmb26201	622.226	C30H38O14	[M-H]-	Syringaresinol-4'-O-(6''-acetyl)glucoside	Lignans and Coumarins	Lignans	-	2	6670	2310.61	4715.42	3340	8545.86	5281.23
Lamn006527	288.063	C15H12O6	[M-H]-	Drimiopsin C	Flavonoids	Other Flavonoids	773850-90-1	1	1.34665e+07	1.18417e+07	1.41769e+07	1.76588e+07	1.45125e+07	1.28367e+07
pmn001420	342.095	C15H18O9	[M-H]-	1-O-Caffeoyl-β-D-glucose	Phenolic acids	Phenolic acids	14364-08-0	1	1.25475e+07	1.18231e+07	1.21485e+07	1.67532e+07	1.72367e+07	1.62732e+07
mws0668	284.076	C10H12N4O6	[M-H]-	Xanthosine	Nucleotides and derivatives	Nucleotides and derivatives	146-80-5	1	7.35539e+06	7.20809e+06	6.89893e+06	4.39289e+06	4.08308e+06	4.21261e+06
Yaan005591	406.126	C20H22O9	[M-H]-	(E)-Resveratroloside	Others	Others	116181-54-5	3	316318	394390	338268	264288	355321	275745
pmp000307	438.153	C21H26O10	[M+H]+	Sec-O-glucosylhamaudol	Others	Chromone	80681-44-3	2	175722	217052	123022	82800.6	152043	197550
Lmqn004838	316.022	C15H8O8	[M-H]-	3-O-Methylellagic acid	Tannins	Tannin	-	1	2.43291e+07	2.35269e+07	2.51707e+07	1.69639e+07	1.73028e+07	1.83741e+07
Hmhn002738	112.016	C5H4O3	[M-H]-	3-Furoic acid	Organic acids	Organic acids	488-93-7	3	96705	95035	143410	160095	156760	113385
Zmhn000892	302.1	C13H18O8	[M-H]-	4-O-Glucosyl-3,4-dihydroxybenzyl alcohol	Phenolic acids	Phenolic acids	-	2	1.57859e+06	1.66884e+06	1.59538e+06	2.71217e+06	2.45432e+06	919918
MWS1852	136.052	C8H8O2	[M+H]+	4-Methoxybenzaldehyde	Others	Aldehyde compounds	123-11-5	3	450098	292974	397459	839655	662186	702804
CYn002763	474.08	C22H18O12	[M-H]-	3-Dehydroshikimic Acid 5-(3-Vanilloyl)Gallate	Phenolic acids	Phenolic acids	-	3	6.35308e+07	5.61209e+07	5.91228e+07	1.88612e+07	2.15767e+07	2.14735e+07
pmb3032	562.132	C26H26O14	[M-H]-	Tricin-7-O-(2''-Malonyl)rhamnoside	Flavonoids	Flavones	-	3	2083.44	1669.5	2045.75	4225.87	8340	1212.42
Zmyn000083	339.996	C6H14O12P2	[M-H]-	D-Glucose 1,6-bisphosphate	Others	Saccharides	10139-18-1	3	212771	260409	244227	158698	153653	164687
Zbqp000710	197.116	C9H15N3O2	[M+H]+	3-(1H-imidazol-5-yl)-2-(trimethylammonio)propanoate	Alkaloids	Alkaloids	-	1	415228	333800	336354	428074	443711	323221
Lmhn003246	518.106	C24H22O13	[M-H]-	Sinapoylcaffeoyltartaric acid	Phenolic acids	Phenolic acids	-	3	61400.5	70607.5	52157.4	417404	301351	383559
Wcjp001032	268.081	C10H12N4O5	[M+H]+	Inosine	Nucleotides and derivatives	Nucleotides and derivatives	-	3	501781	590418	554729	470359	380238	375445
MWSmce574	154.063	C8H10O3	[M-H]-	3,5-Dimethoxyphenol	Phenolic acids	Phenolic acids	500-99-2	3	27488.4	41972.1	34995.7	47625.4	56999.8	37290.9
MWStz073	101.048	C4H7NO2	[M+H]+	5-Hydroxy-2-pyrrolidinone	Alkaloids	Pyrrole alkaloids	62312-55-4	3	253459	305341	202044	233856	177676	230247
Lmjp002461	610.153	C27H30O16	[M+H]+	Quercetin-3-O-neohesperidoside	Flavonoids	Flavonols	29662-79-1	1	1.35382e+08	1.27143e+08	1.44398e+08	1.91535e+08	174079967	1.809e+08
Zbyp002336	452.13	C21H24O11	[M+H]+	p-galloyl-oxyphenyl-β-D-glucoside	Phenolic acids	Phenolic acids	-	3	80025	61147.5	47675.1	130736	56826.1	64191.6
Hmlp001371	234.1	C12H14N2O3	[M+H]+	Cyclo(Tyr-Ala)	Amino acids and derivatives	Amino acids and derivatives	21754-26-7	3	2.93325e+06	2.98746e+06	2.82414e+06	1.53143e+06	2.1998e+06	1.837e+06
pmb2977	740.216	C33H40O19	[M-H]-	Chrysoeriol-8-C-arabinoside-7-O-rutinoside	Flavonoids	Flavones	-	3	27975.3	18986.6	19493.5	24114.8	48474	18761
Lmbn006032	302.043	C15H10O7	[M-H]-	Hypolaetin	Flavonoids	Flavones	27696-41-9	1	3.50404e+07	3.67938e+07	3.77101e+07	1.56294e+07	1.707e+07	1.81978e+07
Hajp003546	436.137	C21H24O10	[M+H]+	catechin-3-O-α-L-rhamnopyranoside	Flavonoids	Flavanols	103630-03-1	2	0	0	0	246885	127216	144751
pma0791	520.122	C24H24O13	[M+H]+	Naringenin-7-O-(6''-malonyl)glucoside	Flavonoids	Flavanones	-	3	53420	25005	62124	80437.7	70891.7	84833.2
Zbfn007626	505.317	C25H48NO7P	[M-H]-	1-Linoleoyl-2-Lysophosphatidic Acid Monobutylamine Ester	Lipids	Glycerol ester	-	1	1.97102e+07	2.04634e+07	1.90036e+07	1.44827e+07	1.35506e+07	1.54837e+07
Lmgp004167	290.079	C15H14O6	[M+H]+	3',4,4',5,7-Pentahydroxyflavan (Luteoforol)	Flavonoids	Flavanols	13392-26-2	2	3.05974e+07	2.46914e+07	3.81182e+07	2.40826e+07	2.87494e+07	3.46766e+07
CYp007099	402.189	C19H30O9	[M+NH4]+	D-Linalool 3-(6''-Malonylglucoside)	Others	Others	-	3	39750.6	23695.9	49693.1	404906	486216	531317
MWSmce700	108.069	C6H8N2	[M+H]+	2-Ethylpyrazine	Alkaloids	Alkaloids	13925-00-3	3	207561	137959	87045.5	226626	180424	239830
pmb3142	300.084	C13H16O8	[M-H]-	Salicylic acid-2-O-glucoside	Phenolic acids	Phenolic acids	10366-91-3	3	784548	686622	806427	2.34357e+06	2.05049e+06	2.33025e+06
pmb0197	297.107	C11H15N5O5	[M+H]+	N7-Methylguanosine	Nucleotides and derivatives	Nucleotides and derivatives	20244-86-4	3	101608	141352	147778	179597	194519	88794.6
CYn002228	610.132	C30H26O14	[M-H]-	Theasinensin E	Tannins	Tannin	-	3	1.12134e+07	1.24157e+07	1.03706e+07	2.34378e+07	1.79827e+07	2.11155e+07
Lmdp003286	464.096	C21H20O12	[M+H]+	Isohyperoside	Flavonoids	Flavonols	35589-21-0	1	2.1573e+07	2.16222e+07	4.40611e+07	1.75895e+07	4.03218e+07	2.93825e+07
CYp011527	402.225	C20H34O8	[M+H]+	Tributyl acetylcitrate	Others	Others	77-90-7	3	175522	101722	165079	98647.9	100979	99092.3
WaYn006188	584.226	C31H36O11	[M-H]-	Buddlenol E	Lignans and Coumarins	Lignans	97399-82-1	1	1.99761e+06	1.92271e+06	1.88353e+06	2.44793e+06	2.4822e+06	2.40182e+06
pmf0096	89.9953	C2H2O4	[M-H]-	Oxalic acid	Organic acids	Organic acids	144-62-7	3	137198	139947	121112	197856	206331	202053
pmb2643	226.193	C14H26O2	[M-H]-	Myristoleic acid	Lipids	Free fatty acids	544-64-9	3	253713	296427	283482	499345	425245	439842
Cmdn002822	582.18	C23H34O17	[M-H]-	6'-O-α-D-galactosylsesamoside	Terpenoids	Monoterpenoids	927691-87-0	2	5.47951e+06	5.84853e+06	3.89375e+06	2.22683e+06	2.36019e+06	2719050
pme2117	427.029	C10H15N5O10P2	[M-H]-	Adenosine 5'-diphosphate	Nucleotides and derivatives	Nucleotides and derivatives	58-64-0	3	5.06878e+06	4.39935e+06	4.91496e+06	4.0366e+06	4.0081e+06	4.98675e+06
Lmsn000842	482.07	C20H18O14	[M-H]-	4,6-(S)-Hexahydroxydiphenoyl-β-D-glucose	Phenolic acids	Phenolic acids	36378-48-0	1	1.12933e+07	1.16445e+07	1.18402e+07	1.0014e+07	8.79133e+06	9.50952e+06
MWS4296	222.1	C11H14N2O3	[M+H]+	Glycylphenylalanine	Amino acids and derivatives	Amino acids and derivatives	3321-03-7	1	3.24077e+06	3.11592e+06	3.19381e+06	1.57784e+06	2.63335e+06	2.65713e+06
pmn001513	322.033	C14H10O9	[M-H]-	Digallic Acid	Phenolic acids	Phenolic acids	536-08-3	2	8.18701e+07	8.27693e+07	7.98091e+07	2.82644e+07	2.94321e+07	3.04576e+07
Lmbn001676	146.058	C6H10O4	[M-H]-	3-Hydroxy-3-Methyl-2-Oxopentanoic Acid	Organic acids	Organic acids	-	2	31582.5	38696.6	32515.6	31284.7	26352.7	19761.9
HJN003	386.121	C17H22O10	[M-H]-	1-O-Sinapoyl-β-D-glucose	Phenolic acids	Phenolic acids	-	3	49457.6	48345	40418.6	63350	48345	75025
Wafn003429	382.184	C16H30O10	[M+CH3COOH-H]-	3-Methylbutyl 6-O-(alpha-L-arabinopyranosyl)-beta-D-glucopyranoside	Others	Others	-	3	158179	185158	178174	223515	168528	129878
Lmcn003845	428.074	C21H16O10	[M-H]-	Theaflavic acid	Tannins	Tannin	30407-93-3	2	79188	71822.7	22799	166689	97611.1	88854.3
Zbnp004262	608.174	C28H32O15	[M+H]+	Diosmetin-8-C-(2''-O-rhamnosyl)glucoside	Flavonoids	Flavones	98891-92-0	1	743956	590584	616908	505283	552596	553717
Zmhn001358	300.084	C13H16O8	[M-H]-	4-O-Glucosyl-4-hydroxybenzoic acid	Phenolic acids	Phenolic acids	-	1	773305	558594	547841	954394	824320	873759
Hmmn004152	596.174	C27H32O15	[M-H]-	Neoeriocitrin	Flavonoids	Flavones	13241-32-2	3	515452	521949	486796	265250	154844	173822
pmb0128	212.178	C13H24O2	[M+H]+	δ-Tridecalactone	Others	Lactones	7370-92-5	3	34093.3	10757.1	38404.1	33676.8	24256.5	23340
Wbtp004753	302.043	C15H10O7	[M+H]+	1,2,3,7,8-pentahydroxy-6-methylanthracene-9,10-dione	Flavonoids	Other Flavonoids	-	1	67709632	7.1049e+07	6.83229e+07	7.68398e+07	8.06871e+07	6.75755e+07
pmn001523	474.043	C21H14O13	[M-H]-	Trigallic acid	Phenolic acids	Phenolic acids	2131-66-0	2	4.62269e+06	3.38098e+06	4.87812e+06	6.27565e+06	6.36599e+06	3.32442e+06
pmn001369	698.242	C32H42O17	[M-H]-	1-Hydroxypineolin Diglucoside	Lignans and Coumarins	Lignans	-	2	5916.89	5947.46	2545.58	16675	4412.84	11524
Lmtn003598	368.147	C18H24O8	[M-H]-	3-Prenyl-4-O-glucosyloxy-4-hydroxybenzoic acid	Phenolic acids	Phenolic acids	-	3	185649	278740	163443	297797	448665	652986
pma6218	418.126	C21H22O9	[M+H]+	O-MethylNaringenin-8-C-arabinoside	Flavonoids	Flavanones	-	3	3.34429e+06	3.94925e+06	3.61458e+06	2.63188e+06	2.32633e+06	2.84595e+06
pme2266	244.088	C10H16N2O3S	[M+H]+	Biotin	Others	Vitamin	58-85-5	3	818564	855177	867648	461576	492050	542672
Zmpn004713	302.043	C15H10O7	[M-H]-	Isoetin (5,7,2',4',5'-Pentahydroxyflavone)	Flavonoids	Flavones	1621-84-7	1	3.47284e+07	3.34337e+07	3.48066e+07	1.47093e+07	1.5378e+07	1.65846e+07
Xmbp007290	594.137	C30H26O13	[M+H]+	Castanoside A[Kaempferol-3-O-(6''-p-coumaroyl)mannoside]	Flavonoids	Flavonols	-	1	377807	286434	427912	1.08509e+06	1.06546e+06	1.25586e+06
Lcsp002875	321.169	C16H23N3O4	[M+H]+	Gly-Val-Phe	Amino acids and derivatives	Amino acids and derivatives	82985-55-5	2	167349	137796	139573	106710	137204	114646
mws4163	666.222	C24H42O21	[M-H]-	Nystose	Others	Saccharides	13133-07-8	3	92890.6	106801	119282	141708	161498	142735
Wagp009413	374.1	C19H18O8	[M+H]+	5,7-Dihydroxy-3,4',6,8-tetramethoxyflavone	Flavonoids	Flavones	50461-86-4	3	32865.5	3340	16675	8145.18	12579.5	23340
MWSslk257	323.052	C9H14N3O8P	[M+H]+	Cytidine 5'-monophosphate(Cytidylic acid)	Nucleotides and derivatives	Nucleotides and derivatives	63-37-6	2	170823	127898	124394	165018	140524	140928
mws4174	221.09	C8H15NO6	[M+H]+	N-Acetyl-D-mannosamine	Others	Saccharides	7772-94-3	3	95035	23528.2	36952.7	14504.9	20248.6	23058.3
MWS2426	333.132	C16H19N3O5	[M-H]-	Tryptophan glutamic acid	Amino acids and derivatives	Amino acids and derivatives	36099-95-3	3	38470.6	40751.2	51680	42772	27737.2	33495.1
Hmqn003268	304.058	C15H12O7	[M-H]-	5,7,3',4',5'-Pentahydroxydihydroflavone	Flavonoids	Flavanones	-	1	1.31815e+07	1.37858e+07	1.43102e+07	1.37171e+07	1.28277e+07	1.43835e+07
pme0281	166.027	C8H6O4	[M-H]-	Terephthalic acid	Phenolic acids	Phenolic acids	100-21-0	3	2.33927e+06	2.20608e+06	2.49586e+06	2.02495e+06	1.9454e+06	1.87213e+06
Zmhn001420	166.027	C8H6O4	[M-H]-	5,7-Dihydroxy-1(3H)-isobenzofuranone	Phenolic acids	Phenolic acids	27979-58-4	3	2.33927e+06	2.20608e+06	2.49586e+06	2.02495e+06	1.9454e+06	1.87213e+06
pma0760	564.111	C25H24O15	[M+H]+	3'-O-Methyltricetin-7-O-(6''-malonyl)glucoside	Flavonoids	Flavones	-	3	171892	102142	10005	320357	197139	265385
CYn004892	866.169	C44H34O19	[M-H]-	Epiafzelechin-(4b->6)-Epicatechin 3,3'-Digallate	Tannins	Tannin	-	3	1.98353e+07	1.59954e+07	1.56282e+07	1.38257e+07	1.34328e+07	1.24582e+07
Cmxn004016	452.132	C21H24O11	[M-H]-	Dihydromarein	Flavonoids	Chalcones	-	3	474470	1.05009e+06	1.17171e+06	2.09084e+06	1.57822e+06	1.65032e+06
mws1090	260.03	C6H13O9P	[M-H]-	D-Glucose-1-phosphate	Others	Saccharides	59-56-3	1	766999	1.19151e+06	571566	1.5641e+06	1.61323e+06	1.69284e+06
Zmhn003297	496.085	C21H20O14	[M-H]-	3-O-Digalloyl quinic acid	Phenolic acids	Phenolic acids	-	1	5.67529e+07	6.02316e+07	5.6918e+07	5.17799e+07	4.88842e+07	4.19943e+07
Hmqn002118	162.032	C9H6O3	[M-H]-	7-Hydroxycoumarin;Umbelliferone	Lignans and Coumarins	Coumarins	93-35-6	1	1268965	1.9199e+06	1639385	1.10953e+06	1216850	1.54566e+06
Lcyp000676	354.095	C16H18O9	[M+H]+	Isoscopoletin-β-D-glucoside	Lignans and Coumarins	Coumarins	20186-29-2	1	3.1354e+06	2.73024e+06	4.13417e+06	3.30072e+06	2.62069e+06	2.98171e+06
MWS5169	173.048	C10H7NO2	[M-H]-	Quinoline-4-carboxylic acid	Alkaloids	Quinoline alkaloids	486-74-8	2	21989.1	52510.1	23380.3	33783	15489.2	51861.7
mws2108	354.095	C16H18O9	[M-H]-	Cryptochlorogenic acid (4-O-Caffeoylquinic acid)	Phenolic acids	Phenolic acids	905-99-7	1	5.53119e+07	5.22359e+07	6.07189e+07	6.44046e+07	6.28986e+07	8.93821e+07
MWSmce207	122.048	C6H6N2O	[M+H]+	Acetylpyrazine	Alkaloids	Alkaloids	22047-25-2	3	127844	43225	75956.2	108019	81695	53462.9
mws0636	312.147	C18H20N2O3	[M+H]+	L-Phenylalanyl-L-phenylalanine	Amino acids and derivatives	Amino acids and derivatives	2577-40-4	3	53815.7	55379.6	92511	80118.6	72452	80943.4
pme2996	162.032	C9H6O3	[M-H]-	4-Hydroxycoumarin	Lignans and Coumarins	Coumarins	1076-38-6	3	282385	182454	228420	107785	152401	126670
pmp000878	446.121	C22H22O10	[M+H]+	Swertisin	Flavonoids	Flavones	6991-10-2	3	176780	145080	266781	163523	310608	150085
Zmlp005019	462.08	C21H18O12	[M+H]+	3,3'-O-Dimethylellagic Acid-4'-O-arabinoside	Tannins	Tannin	-	3	92152.7	65601.3	85846	74463.1	111715	40010
Lmcp006840	220.183	C15H24O	[M+H]+	Spathulenol	Terpenoids	Sesquiterpenoids	6750-60-3	1	34831	10861.3	59997.8	43556.2	43799.3	18101.3
Hmdp001676	299.116	C17H17NO4	[M+H]+	N-p-Coumaroyloctopamine	Alkaloids	Phenolamine	66648-45-1	3	75025	67407.9	113385	106747	70346.7	72765.1
pmb0496	306.169	C15H22N4O3	[M+H]+	N-Feruloylagmatine	Alkaloids	Phenolamine	-	1	862362	833200	776964	1.01531e+06	1.18482e+06	1.12962e+06
Wcfp002357	412.134	C15H20N6O8	[M+H]+	N6-Threonylcarbamoyladenosine	Others	Others	24719-82-2	3	1.84014e+06	2.17251e+06	1.89264e+06	1.26294e+06	1.32651e+06	1.45024e+06
mws0056	464.096	C21H20O12	[M-H]-	Myricetin-3-O-rhamnoside (Myricitrin)	Flavonoids	Flavonols	17912-87-7	3	1467525	1938105	1348020	27540.2	360460	690005
CYn002222	474.08	C22H18O12	[M-H]-	Elephantorrhizol 3-Gallate	Flavonoids	Flavanols	-	3	3.63604e+07	2.91176e+07	2.713e+07	4.31479e+07	5.45515e+07	5.7498e+07
Lmpp003465	480.09	C21H20O13	[M+H]+	Myricetin-3-O-β-D-glucoside	Flavonoids	Flavonols	19833-12-6	1	1.47303e+07	1.16856e+07	1.45194e+07	1.73188e+07	2.37871e+07	1.32233e+07
mws0024	170.022	C7H6O5	[M-H]-	Gallic acid	Phenolic acids	Phenolic acids	149-91-7	1	1.92248e+06	2.06285e+06	2.08961e+06	1.3102e+06	1.40838e+06	1.51721e+06
Wbmn006600	370.142	C21H22O6	[M-H]-	3,4-Dihydro-4-(4-hydroxy-3-methoxyphenyl)-3-(hydroxymethyl)-6,7-dimethoxy-(3R,4S)-2-naphthalenecarboxaldehyde	Lignans and Coumarins	Lignans	-	3	65588.8	71690	95035	208490	125413	113521
Walp007182	273.267	C16H35NO2	[M+H]+	2-Aminohexadecane-1,15-diol	Lipids	Sphingolipids	-	2	2.46518e+06	1.57522e+06	2.01472e+06	1.78018e+06	2.04875e+06	2.955e+06
pmf0400	340.334	C22H44O2	[M-H]-	Docosanoic acid (Behenic acid)	Lipids	Free fatty acids	112-85-6	3	405440	398329	391015	387785	350594	435633
CYp005527	418.184	C19H30O10	[M+NH4]+	2,7-Dimethyl-2,4-Octadiene-1,8-Diol 8-O-B-D-(6''-Malonylglucoside)	Others	Others	-	3	147825	146510	146681	1.32058e+06	978884	1.44269e+06
MWS0550	132.058	C9H8O	[M+H]+	Cinnamaldehyde	Phenolic acids	Phenolic acids	14371-10-9	3	83365	75472.6	52315.7	53898.3	54243.3	51422.6
pmn001606	310.287	C20H38O2	[M-H]-	Eicosenoic acid	Lipids	Free fatty acids	26764-41-0	3	2.01224e+07	1.96306e+07	2.05166e+07	3.60509e+07	2.20782e+07	2.46438e+07
Lmqp001457	346.09	C14H18O10	[M+H]+	Methyl gallate-4-O-β-D-glucoside	Phenolic acids	Phenolic acids	-	2	7.99558e+06	5.46432e+06	7.53788e+06	9.71422e+06	6.49366e+06	8.77315e+06
WaYn003084	526.169	C24H30O13	[M-H]-	Guaiacylglycerol 8-O-(1''-O-Glucosyl)Vanillic Acid Ether	Phenolic acids	Phenolic acids	-	2	45010	41680	30418.1	276940	200145	201815
CYp007416	740.174	C39H32O15	[M+H]+	Kaempferol 3-(2,4-Di-P-Coumaroylglucoside)	Flavonoids	Flavonols	-	3	1.15004e+06	674932	1.16073e+06	156612	198161	490965
Zbqn004590	207.089	C11H13NO3	[M-H]-	N-(acetyl)phenylalanine	Amino acids and derivatives	Amino acids and derivatives	-	1	60035.1	102341	75500.1	143738	113711	80267.4
Lmgn003849	142.099	C8H14O2	[M-H]-	2-n-Propyl-4-pentenoic acid	Organic acids	Organic acids	1575-72-0	3	8.55466e+06	1.05796e+07	8.6865e+06	2.05588e+07	1.26815e+07	19331924
mws1080	342.116	C12H22O11	[M-H]-	Galactinol	Others	Saccharides	3687-64-7	1	2.20457e+06	2.21672e+06	2.2784e+06	1.83301e+06	1.6275e+06	1.70061e+06
Lmmp002995	712.149	C30H32O20	[M+H]+	Quercetin-7-O-(2''-malonyl)glucosyl-5-O-glucoside	Flavonoids	Flavonols	-	3	45928.4	37988.5	20357.4	28542.2	55558.2	62234.4
pme2960	272.068	C15H12O5	[M+H]+	Naringenin chalcone; 2',4,4',6'-Tetrahydroxychalcone	Flavonoids	Chalcones	73692-50-9	1	1.85406e+06	1.22633e+06	1.68699e+06	2.27847e+06	2.37907e+06	1.64981e+06
Zbpp001877	624.169	C28H32O16	[M+H]+	Isorhamnetin-3-O-rutinoside	Flavonoids	Flavonols	-	3	686298	974833	740297	1.06866e+06	950021	922331
Zmtn001624	189.043	C10H7NO3	[M-H]-	N-Acetylisatin	Alkaloids	Plumerane	574-17-4	1	1.20106e+07	1.15558e+07	1.20092e+07	9.5973e+06	9.27214e+06	9.99162e+06
Hmhp002580	412.137	C19H24O10	[M+H]+	Methylpicraquassioside A	Lignans and Coumarins	Coumarins	-	3	1.94587e+06	2.52232e+06	2.0292e+06	1.48121e+06	1.45482e+06	1.24884e+06
Hahn001170	346.126	C15H22O9	[M-H]-	Aucubin	Terpenoids	Sesquiterpenoids	479-98-1	2	1.18013e+06	1.28013e+06	1.2016e+06	2.37281e+06	2.16727e+06	2.41391e+06
Lmmn003875	388.152	C21H24O7	[M-H]-	Medioresinol	Lignans and Coumarins	Lignans	40957-99-1	1	262390	289746	389594	1.58183e+06	1.48259e+06	1.40012e+06
Lmmp005689	300.063	C16H12O6	[M+H]+	Cajanin	Flavonoids	Isoflavones	32884-36-9	3	47924.9	66845.6	48906.9	39681.7	51580.2	36841.8
CYn005830	578.106	C29H22O13	[M-H]-	Epiafzelechin 3,3'-O-Digallate	Flavonoids	Flavanols	-	3	1.71409e+07	1.67965e+07	1.69326e+07	6.25653e+06	6.3851e+06	6.63234e+06
mws0675	334.057	C11H15N2O8P	[M+H]+	β-Nicotinamide mononucleotide	Nucleotides and derivatives	Nucleotides and derivatives	1094-61-7	3	518049	393209	294019	924186	976879	910604
pmb1207	338.079	C19H14O6	[M+H]+	O-Feruloyl 3-hydroxycoumarin	Lignans and Coumarins	Coumarins	-	3	846325	697453	731435	1.50978e+06	1.14993e+06	1.27159e+06
ZBN0151	304.095	C16H16O6	[M-H]-	3'-O-Methyl-epicatechin	Flavonoids	Flavanols	76549-34-3	3	279675	267689	189914	675840	977971	844424
Lazn005262	406.163	C21H26O8	[M-H]-	Erythro-Guaiacylglycerol-β-Sinapyl Ether	Lignans and Coumarins	Lignans	877875-96-2	1	279170	253798	157161	166051	177265	263900
Lmtn002233	328.116	C15H20O8	[M-H]-	Androsin	Phenolic acids	Phenolic acids	531-28-2	2	2.18615e+06	2.25929e+06	1.97465e+06	2.042e+06	2.06016e+06	3140935
Wcfn003698	730.153	C37H30O16	[M-H]-	Procyanidin B2 3'-O-Gallate	Tannins	Proanthocyanidins	-	1	2.66225e+07	3.24988e+07	3.25688e+07	6.01822e+07	5.90671e+07	54141004
Lmyn006221	680.398	C33H60O14	[M-H]-	Gingerglycolipid C	Lipids	Glycerol ester	-	1	76425	90716.7	69226.5	64545.3	77788.6	70731.8
Smgp004575	464.096	C21H20O12	[M+H]+	Quercetin-5-O-β-D-glucoside	Flavonoids	Flavonols	-	1	3.08406e+07	2.43739e+07	3.34356e+07	2.65995e+07	1.67135e+07	3.45757e+07
Lmlp001436	182.058	C9H10O4	[M+H]+	Dihydrocaffeic acid	Phenolic acids	Phenolic acids	1078-61-1	3	54932.4	64791.5	92193.9	77534.5	115407	120252
MWSCX016	138.032	C7H6O3	[M+H]+	4-Hydroxybenzoic acid	Phenolic acids	Phenolic acids	99-96-7	2	2.32603e+06	1.81295e+06	1.65574e+06	2.61096e+06	2.34907e+06	2.54275e+06
MWSmce329	184.074	C9H12O4	[M+H]+	Antiarol; 3,4,5-Trimethoxyphenol	Phenolic acids	Phenolic acids	642-71-7	3	119656	151750	140206	33340	63174.5	59585.4
CYn005197	882.164	C44H34O20	[M-H]-	3-O-Galloylepiafzelechin-(4beta->8)-Epigallocatechin-3-O-Gallate	Tannins	Tannin	-	3	2.50852e+07	2.30925e+07	22380748	1.62503e+07	1.56196e+07	1.65564e+07
HJAP148	580.143	C26H28O15	[M+H]+	Kaempferol-3-O-sambubioside	Flavonoids	Flavonols	27661-51-4	2	402529	383308	435885	494659	368654	327076
Lman004552	418.126	C21H22O9	[M-H]-	Robustaside A;[6'-p-Coumarylarbutin]	Phenolic acids	Phenolic acids	148810-39-3	3	34907.6	26660.8	23808.9	28765.3	20838	19816.6
pmb1650	278.225	C18H30O2	[M+H]+	Octadeca-11E,13E,15Z-trienoic acid	Lipids	Free fatty acids	25575-00-2	3	1.66882e+07	1.49182e+07	1.86669e+07	17443169	18934755	1.59017e+07
mws1593	666.222	C24H42O21	[M-H]-	D-Maltotetraose	Others	Saccharides	34612-38-9	3	28244	26651.9	31540.6	54275	39472.7	53822.2
Zmsp004363	506.106	C23H22O13	[M+H]+	Quercetin-3-O-(6''-O-acetyl)glucoside	Flavonoids	Flavonols	-	3	276053	281926	292542	170871	98297	155256
CYn005614	500.132	C25H24O11	[M-H]-	3-O-Caffeoyl-4-O-p-Coumaroylquinic acid	Phenolic acids	Phenolic acids	-	3	2.72618e+07	1.96526e+07	2.09918e+07	2.19316e+07	2.32954e+07	2.51899e+07
CYn005736	500.132	C25H24O11	[M-H]-	3-O-Caffeoyl-5-O-p-Coumaroylquinic acid	Phenolic acids	Phenolic acids	-	3	2.72618e+07	1.96526e+07	2.09918e+07	2.19316e+07	2.32954e+07	2.51899e+07
Zmgn000217	130.027	C5H6O4	[M-H]-	Itaconic acid	Organic acids	Organic acids	97-65-4	1	154679	227888	188749	198122	139398	107948
Cmyp005063	424.173	C21H28O9	[M+H]+	Grandidentatin	Phenolic acids	Phenolic acids	15732-48-6	2	941440	683316	691622	1169790	1.03795e+06	1.24368e+06
Qmjp080403	262.12	C15H18O4	[M+H]+	(1E,4Z)-8-Hydroxy-6-oxogermacra-1(10),4,7(11)-trieno-12,8-lactone	Terpenoids	Sesquiterpenoids	-	3	2474.94	16721	54829.3	24877.7	31965.1	33771
Lmhn012602	338.318	C22H42O2	[M-H]-	Docosenoic acid	Lipids	Free fatty acids	25378-26-1	3	80686	86539.5	92560.9	115128	106800	75735
MWSmce697	138.068	C8H10O2	[M+H]+	4-Ethoxyphenol	Phenolic acids	Phenolic acids	622-62-8	3	296905	655574	1163149	1.02219e+06	746044	765871
mws0863	214.024	C5H11O7P	[M-H]-	2-Deoxyribose-5'-phosphate	Nucleotides and derivatives	Nucleotides and derivatives	102916-66-5	3	456495	510497	345588	381509	396446	252109
Zmhn002173	756.211	C33H40O20	[M-H]-	Saponarin-4'-O-glucoside	Flavonoids	Flavones	-	3	13340	9147.48	11670	13170.6	15005	4227.58
CYp003369	464.226	C21H36O11	[M+H2O+H]+	Neohancoside B	Others	Others	146763-56-6	3	419208	318833	294895	68355	137670	174828
Lmzn001925	240.1	C12H16O5	[M-H]-	3,4'-Dihydroxy-3'-methoxybenzenepentanoic acid	Phenolic acids	Phenolic acids	-	1	10928.2	21675	20027.3	10237.4	29355.1	15005
Wchn002309	484.085	C20H20O14	[M-H]-	3,4-Di-O-Galloyl-D-Glucose	Phenolic acids	Phenolic acids	-	1	257869	313981	263433	156409	157102	173456
Cmjn004337	402.153	C18H26O10	[M-H]-	Benzyl-(2''-O-xylosyl)glucoside	Phenolic acids	Phenolic acids	-	1	3.18146e+06	2.72827e+06	2.70305e+06	1.52413e+06	1.92203e+06	1.94296e+06
Hmcp005575	626.148	C27H30O17	[M+H]+	Quercetin-5,4'-di-O-glucoside	Flavonoids	Flavonols	-	3	416311	625657	555569	395640	417905	495415
Cmrn002988	346.163	C16H26O8	[M-H]-	Kankanoside A	Terpenoids	Monoterpenoids	-	1	205205	177362	205916	160123	137406	113868
Yarn004381	582.231	C28H38O13	[M-H]-	Tortoside B	Lignans and Coumarins	Lignans	-	2	8.10605e+06	8.12381e+06	5.04613e+06	6.5691e+06	5.5238e+06	6.06204e+06
Zmdn004233	542.142	C27H26O12	[M-H]-	Resveratrol-4'-O-β-D-(6''-O-galloyl)-glucopyranoside	Others	Stilbene	64898-03-9	2	209889	198518	223818	17096.5	16951.5	15437.8
Wayn000504	458.127	C16H26O15	[M-H]-	Malic acid-1-O-diglucoside	Organic acids	Organic acids	-	2	158425	83108.7	86436.7	144017	109839	103073
CYn002678	610.132	C30H26O14	[M-H]-	Theasinensin C	Tannins	Tannin	89013-69-4	3	4.49211e+07	4.68342e+07	5.03183e+07	7.47332e+07	7.60135e+07	8.10319e+07
Wbmp004936	372.215	C19H32O7	[M+H]+	Blumenol C glucoside; Byzantionoside B	Terpenoids	Terpene	135820-80-3	2	48952.9	35010	65713	90035	74704.7	69171
Lmbn001364	132.042	C5H8O4	[M-H]-	4-Hydroxy-2-Oxopentanoic Acid	Organic acids	Organic acids	3318-73-8	1	282994	251742	253958	299158	215130	185445
MWSmce116	251.102	C10H13N5O3	[M+H]+	5'-Deoxyadenosine	Nucleotides and derivatives	Nucleotides and derivatives	4754-39-6	1	404518	447847	409984	220175	273244	291949
Lmmn001552	332.111	C14H20O9	[M-H]-	Leonuriside A	Phenolic acids	Phenolic acids	121748-12-7	3	1.06854e+07	1.05856e+07	1.0682e+07	9.68878e+06	9.46914e+06	9.50148e+06
Zmmp002373	361.185	C15H27N3O7	[M+H]+	Glu-Thr-Leu	Amino acids and derivatives	Amino acids and derivatives	-	2	290849	295357	396716	157102	96515.1	196259
pmn001727	475.184	C24H29NO9	[M-H]-	N-(4-O-(Glucosyl)-E-feruloyl)-tyramine	Alkaloids	Phenolamine	-	3	82390.2	61149.6	72623.8	69350.1	84335.9	88436.7
MWSslk140	191.062	C7H13NO3S	[M+H]+	N-Acetyl-L-Methionine	Amino acids and derivatives	Amino acids and derivatives	65-82-7	3	88746.2	78179.5	70868.3	60020	35915.5	50815.8
Zahp007439	176.047	C10H8O3	[M+H]+	3,4-Methylenedioxycinnamaldehyde	Others	Aldehyde compounds	58095-77-5	3	250022	266111	273978	242084	236212	202002
MWSmce557	150.079	C8H10N2O	[M+H]+	2-Acetyl-3-ethylpyrazine	Alkaloids	Alkaloids	32974-92-8	2	27787	25060.7	35889.7	62004.4	26959.4	38906.6
MWSHY0162	626.148	C27H30O17	[M+H]+	Quercetin-3-O-sophoroside (Baimaside)	Flavonoids	Flavonols	18609-17-1	2	3632420	1.85014e+06	1.96103e+06	3.01674e+06	4916800	2.37816e+06
Lmhp009802	503.301	C25H46NO7P	[M+H]+	LysoPE 20:3(2n isomer)	Lipids	LPE	-	3	37385.5	56733.9	47642.8	27926.6	25855.4	30112.2
Jmgn002726	582.159	C26H30O15	[M-H]-	C-glucosyl-C-arabinosyl-2-hydroxynaringenin	Flavonoids	Flavanones	-	2	452924	504244	530589	335666	288269	324010
CYp006607	484.137	C25H24O10	[M+H]+	4-Cinnamoyl-5-Caffeoylquinic acid	Phenolic acids	Phenolic acids	-	3	2.33826e+06	2.34671e+06	2.27605e+06	3.62704e+06	7.21729e+06	7.50962e+06
Hmln001302	650.076	C27H22O19	[M-H]-	Furosin	Tannins	Tannin	81552-37-6	3	224929	226956	200030	145464	180554	247873
Jmmn002533	476.189	C21H32O12	[M-H]-	coleoside-B	Terpenoids	Monoterpenoids	-	3	185125	97506.7	146296	208378	274455	513649
Cmsn000894	362.085	C14H18O11	[M-H]-	7-O-Galloyl-D-sedoheptulose	Phenolic acids	Phenolic acids	-	2	3.0395e+06	3.16776e+06	3.18356e+06	804678	796213	795134
pmn001547	590.127	C27H26O15	[M-H]-	3-Hydroxy-5-Methylphenol-1-O-(6'-Digalloyl)Glucoside	Phenolic acids	Phenolic acids	-	1	186426	177657	196609	313551	360300	541030
HJAP165	279.256	C18H33NO	[M+H]+	N-Isobutyl-2,4-tetradecanedienamide	Alkaloids	Alkaloids	-	2	33167.4	38761.5	31885.5	47855.8	44043	32866.6
Lmtn003024	246.089	C14H14O4	[M-H]-	Mansorin III	Lignans and Coumarins	Coumarins	-	3	1.07168e+06	1.11916e+06	1649505	1.40853e+06	1.30488e+06	1.4917e+06
Wasn003821	350.194	C16H30O8	[M+CH3COOH-H]-	Glucosyl 3,7-dimethyloct-2-ene-1,6,7-triol	Others	Others	-	3	134088	157863	176408	263429	224113	180834
Wbjp002336	318.122	C16H18N2O5	[M+H]+	N,N-diethyl-5-hydroxytryptamineoxalate	Alkaloids	Alkaloids	-	2	1.56319e+06	1.3412e+06	1.63703e+06	1.77027e+06	2.18057e+06	2.19025e+06
MWS5083	456.105	C17H21N4O9P	[M-H]-	Flavin Single Nucleotide(FMN)	Nucleotides and derivatives	Nucleotides and derivatives	6184-17-4	3	3.83403e+06	3.95955e+06	4.55374e+06	4.45884e+06	4.03658e+06	4.54997e+06
Zahp013600	281.272	C18H35NO	[M+H]+	Octadec-2-enamide	Alkaloids	Alkaloids	-	1	4.1755e+07	5.29676e+07	7.25914e+07	9.29058e+07	7.06205e+07	7.58863e+07
pmp000589	550.096	C24H22O15	[M+H]+	Quercetin-7-O-(6''-malonyl)glucoside	Flavonoids	Flavonols	-	1	1.23235e+06	1.56295e+06	1.16195e+06	6.4457e+06	7.34499e+06	7.40488e+06
pmb0382	338.079	C19H14O6	[M+H]+	O-Feruloyl 4-hydroxycoumarin	Lignans and Coumarins	Coumarins	-	3	805083	1890810	1263920	1.82885e+06	1.68133e+06	1705155
Hmsp003093	178.027	C9H6O4	[M+H]+	3,7-Dihydroxychromen-4-one	Others	Chromone	-	3	403252	199955	288479	235990	316419	394795
CYn004219	368.111	C17H20O9	[2M-H]-	5-O-Feruloylquinic acid	Phenolic acids	Phenolic acids	-	3	4.59807e+06	5.07923e+06	5.43505e+06	2.2535e+06	2.33415e+06	2.16475e+06
pme2879	142.038	C5H6N2O3	[M-H]-	5-Hydroxymethyluracil	Nucleotides and derivatives	Nucleotides and derivatives	4433-40-3	3	51920.8	38277.6	36314.4	94043.7	42553.9	22732.2
Lmhp002031	244.179	C12H24N2O3	[M+H]+	L-Leucyl-L-Leucine	Amino acids and derivatives	Amino acids and derivatives	3303-31-9	2	1097550	1099230	911245	743610	530664	936405
[truncated: 528 more rows]
