# Supplementary material for: Aerospace Mutagenesis Increases the Content of Characteristic Metabolites of Tea Tree Leaves and Enhances Taste Characteristics of Tea Leaves
Source: Foods. 2024 Nov 6;13(22):3538. doi: 10.3390/foods13223538 (PMC11593043; doi:10.3390/foods13223538)
Supplement: Supplementary file 1 [file foods-13-03538-s001.zip › Table S2 Raw data of metabolites in raw tea of Dahongpao.xlsx]

## Sheet: Table S2
Index	Molecular weight (Da)	Formula	Ionization model	Compounds	Class I	Class II	CAS	Level	FCK–1	FCK–2	FCK–3	FTM–1	FTM–2	FTM–3
pmb0889	278.225	C18H30O2	[M+H]+	Punicic acid (9Z,11E,13Z-octadecatrienoic acid)	Lipids	Free fatty acids	544-72-9	3	2.03097e+07	1.98935e+07	1.94519e+07	1.53367e+07	1.52195e+07	1.52527e+07
Lhhp102237	224.105	C12H16O4	[M+H]+	(E)-2,3,4-Trimethoxy-5-(1-propenyl)phenol	Others	Others	-	2	3.02309e+06	2.4186e+06	2.85043e+06	9.85054e+06	1.00032e+07	1.02964e+07
CYp003790	288.063	C15H12O6	[M+H]+	2-(3,4-dihydroxyphenyl)-2H-chromene-3,5,7-triol	Others	Others	-	3	6.40382e+06	6.97698e+06	7.72495e+06	9.57951e+06	8.00489e+06	8.42405e+06
Wagn011658	654.383	C31H58O14	[M-H]-	1-Palmitoyl-Sn-Glycerol 3-O-Diglucoside	Lipids	Glycerol ester	-	1	285691	248050	319371	299128	256728	281540
Lhcp090206	208.146	C13H20O2	[M+H]+	9-Hydroxy-5-megastigmen-4-one	Terpenoids	Monoterpenoids	27185-79-1	1	609459	594531	626128	720795	664598	760302
MWS201442	266.127	C13H18N2O4	[M+H]+	Phe-Thr	Amino acids and derivatives	Amino acids and derivatives	51352-44-4	3	2.0821e+06	1.96083e+06	1.96633e+06	2.41286e+06	2.31767e+06	2.36288e+06
Wcdp009119	278.225	C18H30O2	[M+H]+	Elaidolinolenic acid	Phenolic acids	Phenolic acids	28290-79-1	2	2.05102e+07	1.99475e+07	2.02673e+07	1.5596e+07	1.60382e+07	1.55391e+07
pme1292	168.042	C8H8O4	[M-H]-	Homogentisic acid	Phenolic acids	Phenolic acids	451-13-8	3	2.28023e+06	2.68024e+06	1.48618e+06	1.81364e+06	1.33401e+06	2.62479e+06
Hmsp000364	143.095	C7H13NO2	[M+H]+	L-Cyclopentylglycine	Amino acids and derivatives	Amino acids and derivatives	2521-84-8	3	4.93405e+06	5.90205e+06	5.54516e+06	5.69669e+06	5.42784e+06	6.30764e+06
Zmyn004676	294.219	C18H30O3	[M-H]-	17-Hydroxylinolenic acid	Lipids	Free fatty acids	-	1	3.64626e+06	3.88712e+06	3.85652e+06	2.35032e+06	2.39532e+06	2.76332e+06
Wcdp000970	120.058	C8H8O	[M+H]+	acetophenone	Others	Others	98-86-2	1	379082	468445	497621	2.90432e+07	2.73767e+07	2.27835e+07
MWS201469	303.154	C11H21N5O5	[M+H]+	Glu-Arg	Amino acids and derivatives	Amino acids and derivatives	7219-59-2	2	2.31419e+06	2.02007e+06	3.25398e+06	3.7003e+06	3.51506e+06	3.38157e+06
Zmdp000292	188.127	C7H16N4O2	[M+H]+	Arginine methyl ester	Amino acids and derivatives	Amino acids and derivatives	-	1	1.1032e+07	1.19958e+07	1.24252e+07	1.3739e+07	1.35793e+07	1.38058e+07
MWSmce689	292.24	C19H32O2	[M+H]+	Methyl linolenate	Lipids	Free fatty acids	301-00-8	1	579005	635953	605985	1.18186e+06	1.13491e+06	1.30102e+06
Zmyn004449	310.214	C18H30O4	[M-H]-	9-Hydroxy-12-oxo-10(E),15(Z)-octadecadienoic acid	Lipids	Free fatty acids	-	2	170301	157301	188422	164438	90516.1	88977.4
pme0008	175.096	C6H13N3O3	[M+H]+	L-Citrulline	Amino acids and derivatives	Amino acids and derivatives	372-75-8	3	6.76637e+06	5.66095e+06	5.69269e+06	6.11162e+06	6.87074e+06	7.30777e+06
Zjyp102940	220.146	C14H20O2	[M+H]+	Oxyphyllone C(iso-3)	Terpenoids	Sesquiterpenoids	-	3	383964	363337	337887	1.46992e+06	1.45068e+06	1.40577e+06
MWSN0014	284.068	C16H12O5	[M-H]-	Acacetin	Flavonoids	Flavones	480-44-4	3	157181	143995	199612	110046	73060.2	112145
Hmhp002834	419.097	C20H19O10+	[M]+	Cyanidin 3-xyloside	Flavonoids	Anthocyanidins	29761-24-8	3	443980	394436	136735	438756	559261	527057
Lhjp120709	234.089	C13H14O4	[M+H]+	Dimethyllimettin	Lignans and Coumarins	Coumarins	-	3	149620	252387	123051	212722	247607	272331
pme3388	188.127	C7H16N4O2	[M+H]+	Homoarginine	Amino acids and derivatives	Amino acids and derivatives	156-86-5	2	3.97486e+06	4.27437e+06	4.19627e+06	4.70204e+06	4.60496e+06	4.79786e+06
mws1075	176.047	C10H8O3	[M+H]+	7-Methoxycoumarin	Lignans and Coumarins	Coumarins	531-59-9	1	1.25272e+07	1.29554e+07	1.29187e+07	1.21978e+07	1.18598e+07	1.21467e+07
Wahp002483	218.143	C13H18N2O	[M+H]+	N-Cis-Cinnamoylputrescine	Alkaloids	Phenolamine	-	1	1.43666e+07	1.57496e+07	1.62853e+07	1.90598e+07	1.87273e+07	1.93602e+07
pme3382	161.069	C6H11NO4	[M-H]-	N-Acetyl-L-threonine	Amino acids and derivatives	Amino acids and derivatives	17093-74-2	2	672832	767803	714079	1.1857e+06	1.25468e+06	1.01392e+06
Zmjp000182	188.127	C7H16N4O2	[M+H]+	N-Monomethyl-L-arginine	Amino acids and derivatives	Amino acids and derivatives	17035-90-4	1	1.22079e+07	1.21061e+07	1.22327e+07	1.39722e+07	1.4073e+07	1.41402e+07
Zajn005914	756.19	C36H36O18	[M-H]-	Kaempferol-3-O-[2-O-(trans-p-coumaroyl)-3-O-ɑ-D-glucopyranosyl]-ɑ-D-glucopyranoside	Flavonoids	Flavonols	-	2	6.79032e+06	6.21005e+06	6.50908e+06	8.12625e+06	8.01753e+06	6.97484e+06
Lcsn000415	268.079	C9H16O9	[M-H]-	Keto-Deoxy-Nonulonic acid	Organic acids	Organic acids	153666-19-4	1	3.98446e+06	3.87758e+06	3.88338e+06	5.2985e+06	5.10109e+06	4.65628e+06
Lmhp010515	509.348	C25H52NO7P	[M+H]+	LysoPC 17:0(2n isomer)	Lipids	LPC	-	2	1.57513e+06	1.60912e+06	1.62684e+06	849522	885167	863985
Hmyn007168	484.28	C22H45O9P	[M-H]-	LysoPG 16:0	Lipids	Glycerol ester	-	3	3.3701e+06	3.48434e+06	4.03153e+06	2.41662e+06	2.17833e+06	1.96886e+06
MWS00204g	103.063	C4H9NO2	[M+H]+	N-Ethylglycine	Amino acids and derivatives	Amino acids and derivatives	627-01-0	2	1.98962e+07	2.01264e+07	2.02809e+07	1.604e+07	1.52985e+07	1.58774e+07
HX1362	178.027	C9H6O4	[M+H]+	Aesculetine	Lignans and Coumarins	Coumarins	-	3	672791	1.23598e+06	964371	1.70668e+06	1.63542e+06	1.62678e+06
Walp007043	273.267	C16H35NO2	[M+H]+	2-Aminohexadecane-1,4-diol	Lipids	Sphingolipids	-	2	5.76127e+06	5.62188e+06	8.33846e+06	9.16596e+06	9.08408e+06	5.26461e+06
Zmlp007578	344.053	C17H12O8	[M+H]+	3,3',4-O-Trimethylellagic acid	Tannins	Tannin	1617-49-8	1	3.62911e+06	3.91221e+06	3.93652e+06	4.08061e+06	3.92273e+06	3.90912e+06
CYp006569	175.1	C11H13NO	[M+H]+	3-(Dimethylamino)-2-Phenylacrolein	Alkaloids	Alkaloids	15131-89-2	3	2.1367e+06	2.30043e+06	2.28491e+06	1.1799e+06	1.16912e+06	1.09333e+06
mws1488	256.24	C16H32O2	[M-H]-	Palmitic acid	Lipids	Free fatty acids	57-10-3	2	300027	286878	279390	271385	260353	258899
mws1200	178.063	C10H10O3	[M-H]-	p-Coumaric acid methyl ester	Phenolic acids	Phenolic acids	19367-38-5	3	2.6242e+06	2.80759e+06	2.82088e+06	1.62788e+06	1.69374e+06	1.6463e+06
pme3154	148.074	C6H12O4	[M-H]-	Mevalonic acid	Organic acids	Organic acids	150-97-0	2	2.23314e+06	1.5843e+06	1.66084e+06	638278	1.72018e+06	1.71436e+06
Lmdn006025	288.063	C15H12O6	[M-H]-	2-Hydroxy-2,3-dihydrogenistein	Flavonoids	Isoflavones	-	3	1.66024e+07	1.17579e+07	1.19616e+07	7.60802e+06	9.12529e+06	1.01062e+07
Wdzp006786	220.183	C15H24O	[M+H]+	alismol	Terpenoids	Sesquiterpenoids	87827-55-2	3	3.71754e+06	3.7693e+06	3.75692e+06	5.71769e+06	5.29537e+06	5.2302e+06
mws1489	284.272	C18H36O2	[M-H]-	Stearic Acid	Lipids	Free fatty acids	57-11-4	2	1.84087e+06	2.25223e+06	2.15582e+06	1.9771e+06	1.99794e+06	1.90185e+06
pmn001684	226.12	C12H18O4	[M-H]-	Tuberonic Acid	Organic acids	Organic acids	124649-26-9	1	1.74634e+06	1.74537e+06	1.36949e+06	2.62521e+06	3.01416e+06	2.83834e+06
pmf0297	298.324	C20H42O	[M-H]-	1-Eicosanol	Lipids	Free fatty acids	629-96-9	3	282630	303862	282300	326863	379534	289063
Lmhp010190	521.348	C26H52NO7P	[M+H]+	LysoPC 18:1(2n isomer)	Lipids	LPC	-	1	7.27924e+07	7.45626e+07	7.46988e+07	4.31827e+07	4.28283e+07	4.08985e+07
pmf0175	158.167	C10H22O	[M-H]-	2-Decanol	Others	Alcohol compounds	1120-06-5	3	8.26047e+06	6.54511e+06	7.92408e+06	6.70475e+06	5.44867e+06	5.5614e+06
Rfmb091	296.235	C18H32O3	[M-H]-	9S-Hydroxy-10E,12Z-octadecadienoic acid	Lipids	Free fatty acids	15514-85-9	1	6.08059e+06	6.29415e+06	6.24122e+06	5.06748e+06	5.06815e+06	4.84505e+06
mws1346	161.069	C6H11NO4	[M+H]+	DL-2-Aminoadipic acid	Alkaloids	Alkaloids	542-32-5	3	2.21347e+06	2.35646e+06	2.2693e+06	1.27735e+06	1.31486e+06	1.32122e+06
Lmxp000429	197.116	C9H15N3O2	[M+H]+	Hercynine	Alkaloids	Alkaloids	534-30-5	3	1.50644e+07	1.54844e+07	1.54508e+07	1.75252e+07	1.93046e+07	1.85132e+07
Zjxp110301	294.219	C18H30O3	[M+H]+	3-Hydroxy-3,7,11-trimethyldodeca-1,6E,10-trien-9-yl isobutyrate	Terpenoids	Sesquiterpenoids	-	1	1.2714e+06	1.28151e+06	1.24694e+06	788852	857856	866374
mws0126	523.364	C26H54NO7P	[M+H]+	LysoPC 18:0	Lipids	LPC	19420-57-6	1	2.22879e+07	2.38477e+07	2.3036e+07	1.14315e+07	1.13228e+07	1.15111e+07
pmb0034	276.096	C10H16N2O7	[M+H]+	L-α-Glutamyl-L-Glutamic Acid	Amino acids and derivatives	Amino acids and derivatives	3929-61-1	3	875429	905782	892541	609324	631713	671917
CYn003685	582.159	C26H30O15	[M-H]-	Dehydroepigallocatechin 6-C-Glucoside-3'-C-arabinoside	Flavonoids	Flavanols	-	3	1.42348e+06	1.43565e+06	1.40817e+06	879589	914115	955551
Jmzn006005	178.063	C10H10O3	[M-H]-	3,4-methylenedioxy cinnamyl alcohol	Others	Alcohol compounds	58095-76-4	1	3.63059e+06	3.65456e+06	3.67271e+06	2.29336e+06	2.27836e+06	2.20692e+06
Wcgp010223	276.209	C18H28O2	[M+H]+	3-(Cyclohexen-1-yl)-2-hydroxy-4a,5-dimethyl-2,3,4,5,6,7,8,8a-octahydronaphthalen-1-one	Others	Others	-	3	2.25115e+07	2.21931e+07	2.18476e+07	2.16223e+07	2.1668e+07	2.11119e+07
Lmjp003231	494.106	C22H22O13	[M+H]+	Patuletin-3-O-glucoside	Flavonoids	Flavonols	-	3	1.22262e+06	806271	664596	959276	921696	940744
Zmyn004732	294.219	C18H30O3	[M-H]-	2R-hydroxy-9Z,12Z,15Z-octadecatrienoic acid	Lipids	Free fatty acids	-	1	1.62959e+06	1.83445e+06	2.18716e+06	1.26799e+06	1.03883e+06	1.08317e+06
CYn006299	440.114	C20H24O9S	[M-H]-	Epicatechin Tetramethyl Ether 3-Methylsulfate	Flavonoids	Flavanols	-	3	2.70702e+07	2.46067e+07	2.63752e+07	1.32936e+07	1.2372e+07	1.26941e+07
Lmmp004504	286.048	C15H10O6	[M+H]+	2'-Hydroxygenistein	Flavonoids	Isoflavones	1156-78-1	3	3.16279e+06	2.70701e+06	2.91825e+06	1.2161e+06	1.13311e+06	1.24225e+06
Zbzp007301	292.204	C18H28O3	[M+H]+	2-Methoxy-6-undecyl-1,4-benzoquinone	Quinones	Quinones	-	2	659565	675350	673587	595755	567596	560266
Wagp009942	358.105	C19H18O7	[M+H]+	5-Hydroxy-3,7,3',4'-tetramethoxyflavone (Retusin)	Flavonoids	Flavones	1245-15-4	2	794600	840045	871573	843691	804711	826074
Zmcp102206	382.214	C24H30O4	[M-H]-	(Z)-3,8-Dihydro 6,6·;7,3'a-diligustilide	Others	Others	-	2	6.60415e+06	6.28132e+06	6.07791e+06	6.39675e+06	6.61053e+06	6.70526e+06
mws0847	149.07	C6H7N5	[M+H]+	1-Methyladenine	Nucleotides and derivatives	Nucleotides and derivatives	5142-22-3	3	574129	358976	562986	1.02903e+06	942422	693717
pmd0136	523.364	C26H54NO7P	[M+H]+	LysoPC 18:0(2n isomer)	Lipids	LPC	-	1	2.65601e+07	2.71213e+07	2.68131e+07	1.29294e+07	1.38505e+07	1.3557e+07
pma3649	131.058	C5H9NO3	[M+H]+	5-Aminolevulinic Acid	Alkaloids	Alkaloids	106-60-5	3	3.55154e+06	3.71862e+06	3.80298e+06	3.42479e+06	3.10186e+06	2.66972e+06
MWS20151	270.053	C15H10O5	[M+H]+	Apigenin; 4',5,7-Trihydroxyflavone	Flavonoids	Flavones	520-36-5	1	456449	447055	410133	976732	1.14689e+06	813137
Lajp002709	322.069	C15H14O8	[M+H]+	3,3',4',5,6,7,8-Heptahydroxyflavan	Flavonoids	Flavanols	-	1	2.33858e+06	1.22256e+06	1.97541e+06	2.37135e+06	2.36073e+06	3.57053e+06
pme0124	172.085	C7H12N2O3	[M+H]+	L-Glycyl-L-proline	Amino acids and derivatives	Amino acids and derivatives	704-15-4	3	3.43053e+06	3.2491e+06	3.42525e+06	1.95102e+06	1.99681e+06	2.01995e+06
pme0534	196.058	C6H12O7	[M-H]-	Gluconic acid	Others	Saccharides	526-95-4	1	1.78743e+07	2.16866e+07	2.04765e+07	2.02694e+07	1.90824e+07	1.73528e+07
Wahp006114	583.268	C34H37N3O6	[M+H]+	Tri-p-coumaroyl Spermidine	Alkaloids	Phenolamine	-	3	164763	127808	50022.1	283324	285226	238732
Zblp001009	271.106	C12H17NO6	[M+H]+	3-pyridine-methanol-O-β-D-glucopyranosyl	Alkaloids	Pyridine alkaloids	-	1	1.07221e+06	1.02257e+06	1.07782e+06	1.67302e+06	1.67236e+06	1.5397e+06
MWSmce295	244.07	C9H12N2O6	[M+H]+	1-beta-D-Arabinofuranosyluracil	Nucleotides and derivatives	Nucleotides and derivatives	3083-77-0	2	594663	590791	608691	610441	650499	487982
CYp003418	260.164	C14H20N4O	[M+H]+	N-cis-Cinnamoylagmatine	Alkaloids	Phenolamine	-	3	978851	984715	960474	804533	723731	635604
Wbmp011352	700.357	C37H52N2O11	[M+H]+	Puberaconitidine	Alkaloids	Alkaloids	83685-21-6	1	1.6757e+07	1.34723e+07	1.14874e+07	1.24142e+07	1.26972e+07	1.21152e+07
Lmsp010763	352.261	C21H36O4	[M+H]+	Monolinolenin	Lipids	Glycerol ester	75685-85-7	1	1.51336e+06	1.60496e+06	1.65272e+06	1.81966e+06	1.82873e+06	2.46446e+06
pma0104	368.09	C20H16O7	[M+H]+	N-Sinapoylhydroxycoumarin	Lignans and Coumarins	Coumarins	-	3	1094190	901414	1.86151e+06	519285	582860	785500
mws0458	152.047	C8H8O3	[M-H]-	Vanillin; 4-Hydroxy-3-Methoxybenzaldehyde	Others	Aldehyde compounds	121-33-5	3	678531	545963	667654	493369	509004	481114
pme3017	103.063	C4H9NO2	[M+H]+	2-Aminoisobutyric acid	Organic acids	Organic acids	62-57-7	2	1.76238e+07	1.79001e+07	1.73818e+07	1.4525e+07	1.46183e+07	1.48526e+07
pmn001418	452.111	C24H20O9	[M-H]-	Cinchonain Id	Flavonoids	Flavanols	85022-67-9	3	53537.9	49574.2	64520.5	73355	115502	84323.4
Zmzp000145	188.153	C9H20N2O2	[M+H]+	Trimethyllysine	Amino acids and derivatives	Amino acids and derivatives	23284-33-5	2	9.11082e+06	9.24331e+06	9.09982e+06	8.79778e+06	8.12637e+06	8.36231e+06
Hmln000297	180.063	C6H12O6	[M-H]-	Inositol	Others	Saccharides	87-89-8	1	7.19346e+06	9.14605e+06	9.41239e+06	5.72997e+06	6.75509e+06	7.93761e+06
Ysjp000315	129.079	C6H11NO2	[M+H]+	Pipecolic acid	Alkaloids	Piperidine alkaloids	535-75-1	2	4.21149e+07	4.12195e+07	4.14551e+07	4.02538e+07	3.96955e+07	3.93103e+07
Yshj000013	318.095	C13H18O9	[M+H]+	4,6-dimethoxy-2-methoxyphenyl-1-O-beta-D-glucopyranoside	Phenolic acids	Phenolic acids	-	2	59601.8	25918.1	16695.9	61946.6	65708.2	58847.3
mws0943	152.059	C7H8N2O2	[M-H]-	1,4-Dihydro-1-Methyl-4-oxo-3-pyridinecarboxamide	Alkaloids	Pyridine alkaloids	769-49-3	3	708075	513379	477900	306206	371652	352886
pme1173	136.038	C5H4N4O	[M+H]+	Allopurinol	Nucleotides and derivatives	Nucleotides and derivatives	315-30-0	3	6.80292e+06	7.14718e+06	7.46324e+06	4.55242e+06	4.50213e+06	4.38875e+06
pme2617	165.046	C5H11NO3S	[M+H]+	L-Methionine Sulfoxide	Amino acids and derivatives	Amino acids and derivatives	3226-65-1	3	308886	280438	318594	357765	340582	341091
Wahp003049	218.143	C13H18N2O	[M+H]+	N-Trans-Cinnamoylputrescine	Alkaloids	Phenolamine	-	1	1.5962e+07	1.67948e+07	1.69365e+07	2.06272e+07	1.88729e+07	1.54363e+07
Wbjp001169	220.085	C11H12N2O3	[M+H]+	o-Carboxy-5-hydroxytryptamine	Alkaloids	Alkaloids	-	1	8.96927e+06	7.84572e+06	8.04838e+06	6.67276e+06	6.69944e+06	7.43659e+06
Zbsp007084	272.068	C15H12O5	[M+H]+	Butin; 7,3',4'-Trihydroxyflavanone	Flavonoids	Flavanones	492-14-8	1	9.71895e+06	9.34064e+06	9.14533e+06	1.38883e+07	1.36788e+07	1.38487e+07
Zasn006438	446.215	C21H34O10	[M-H]-	Pinen-10-yl vicianoside	Terpenoids	Terpene	88623-94-3	3	152069	171302	165995	283332	379442	314484
mws0193	189.111	C7H15N3O3	[M+H]+	L-Homocitrulline	Amino acids and derivatives	Amino acids and derivatives	1190-49-4	3	348142	361458	325963	406947	360291	315991
MWSmce157	143.095	C7H13NO2	[M+H]+	Stachydrine	Alkaloids	Pyrrole alkaloids	471-87-4	3	1755360	1.66971e+06	1.73665e+06	1.80773e+06	1.71605e+06	1.66449e+06
MWSmce556	135.068	C8H9NO	[M+H]+	2'-Aminoacetophenone	Others	Ketone compounds	551-93-9	1	3.63543e+06	3.56354e+06	3.666e+06	5.50432e+06	5.39064e+06	5.25541e+06
CYn006270	484.137	C25H24O10	[M-H]-	3,5-Di-O-p-Coumaroylquinic acid	Phenolic acids	Phenolic acids	-	3	3.04614e+07	2.90454e+07	3.07054e+07	2.87732e+07	37883340	2.88657e+07
YC512118	281.272	C18H35NO	[M+H]+	Oleamide (9-Octadecenamide)	Lipids	Free fatty acids	301-02-0	3	1.43218e+07	1.37622e+07	2.91867e+06	1.28395e+07	1.30987e+07	1.21075e+07
Lmqp000329	295.057	C8H14N3O7P	[M+H]+	5-Aminoimidazole ribonucleotide	Nucleotides and derivatives	Nucleotides and derivatives	25635-88-5	1	1.80069e+07	2.01964e+07	2.01042e+07	2.81163e+07	2.92583e+07	2.66068e+07
Zbqp002313	202.132	C9H18N2O3	[M+H]+	(S)-4-amino-5-(butylamino)-5-oxopentanoic acid	Amino acids and derivatives	Amino acids and derivatives	-	2	1.35165e+07	1.23092e+07	1.30166e+07	1.50093e+07	1.63244e+07	1.54093e+07
Lssp210282	422.085	C19H18O11	[M+H]+	1,5-dihydroxy ketone-6 murine O-β-D-glucoside(ISO2)	Others	Others	-	3	213506	186803	162189	193218	195335	128059
Wchn005575	408.178	C21H28O8	[M-H]-	1-(4'-Hydroxy-3'-methoxyphenyl)-2-[4''-(3-hydroxypropyl)-2'',6''-dimethoxyphenyl]-propane-1,3-Diol	Others	Others	-	3	1110990	837823	726865	298629	369648	395138
Lmhn010314	234.162	C15H22O2	[M-H]-	Aspergillusene A	Terpenoids	Sesquiterpenoids	-	3	73379.3	75995.9	68382.3	74516.2	66480.9	65804.4
Yalp003420	162.068	C10H10O2	[M+H]+	2-(furan-2-ylmethyl)-5-methylfuran	Others	Others	13678-51-8	1	1.42762e+07	1.29058e+07	1.12791e+07	2.50519e+07	2.53673e+07	3.0457e+07
Wcfn008271	240.042	C14H8O4	[M-H]-	Danthron; 1,8-Dihydroxyanthraquinone	Quinones	Anthraquinone	117-10-2	2	1.64471e+08	1.74735e+08	1.73866e+08	1.23869e+08	1.2498e+08	1.27283e+08
pme0278	190.095	C7H14N2O4	[M+H]+	2,6-Diaminooimelic acid	Organic acids	Organic acids	583-93-7	3	7.85142e+06	8.23578e+06	8.45594e+06	9.07461e+06	8.97431e+06	9.01198e+06
pmb2826	148.037	C5H8O5	[M-H]-	L-Citramalic acid	Organic acids	Organic acids	6236-09-5	1	1.81775e+06	2.96614e+06	3.08148e+06	3.86095e+06	3.72058e+06	3.46484e+06
pme2122	111.08	C5H9N3	[M+H]+	Histamine	Alkaloids	Alkaloids	51-45-6	3	2.25944e+06	2.27687e+06	2.4194e+06	2.1361e+06	2.28294e+06	2.36674e+06
Zmjp000966	267.097	C10H13N5O4	[M+H]+	Vidarabine	Nucleotides and derivatives	Nucleotides and derivatives	5536-17-4	3	8.85437e+06	8.64863e+06	8.81564e+06	1.2906e+07	1.22285e+07	1.19671e+07
MWS1771	195.089	C10H13NO3	[M+H]+	L-Tyrosine methyl ester	Amino acids and derivatives	Amino acids and derivatives	1080-06-4	3	657763	739764	738495	487009	483314	475397
pme1286	384.122	C14H20N6O5S	[M+H]+	S-(5'-Adenosy)-L-homocysteine	Amino acids and derivatives	Amino acids and derivatives	979-92-0	1	5.41833e+06	5.5762e+06	5.77721e+06	4.73997e+06	4.37074e+06	4.03614e+06
Hahp000801	117.079	C5H11NO2	[M+H]+	alanine betaine	Alkaloids	Alkaloids	-	3	9.1345e+06	1.02916e+07	9.92962e+06	9.11078e+06	7.43072e+06	7.36764e+06
mws0671	119.058	C4H9NO3	[M+H]+	L-Homoserine	Amino acids and derivatives	Amino acids and derivatives	672-15-1	3	2.82429e+06	2.84641e+06	2.92096e+06	3.3384e+06	3.51581e+06	3.41012e+06
mws0230	119.058	C4H9NO3	[M+H]+	L-Threonine	Amino acids and derivatives	Amino acids and derivatives	72-19-5	3	2.82429e+06	2.84641e+06	2.92096e+06	3.3384e+06	3.51581e+06	3.41012e+06
MWS3149	152.047	C8H8O3	[M-H]-	3-Methoxybenzoic acid	Phenolic acids	Phenolic acids	586-38-9	3	1.27753e+06	1.20032e+06	1.17067e+06	1.27471e+06	1.25778e+06	1.21672e+06
mws0344	166.048	C5H10O6	[M-H]-	D-Xylonic acid	Others	Saccharides	526-91-0	1	3.93761e+07	4.04807e+07	4.04031e+07	4.06264e+07	4.04705e+07	3.82143e+07
Lmhp011562	352.261	C21H36O4	[M+H]+	1-α-Linolenoyl-glycerol	Lipids	Glycerol ester	-	1	3.48517e+06	3.17806e+06	3.11444e+06	3.13256e+06	3.12869e+06	3.22915e+06
pmf0139	180.063	C6H12O6	[M-H]-	D-Galactose	Others	Saccharides	59-23-4	1	9.85643e+06	9.84363e+06	1.02006e+07	9.2209e+06	9.27707e+06	9.06515e+06
Wcsn010254	278.225	C18H30O2	[M-H]-	4-[3-(4,8-dimethylnona-3,7-dienyl)-3-methyloxiran-2-yl]butan-2-one	Others	Others	-	1	4.20318e+07	4.00243e+07	4.20193e+07	4.36191e+07	4.40467e+07	4.37363e+07
Qmxp101615	348.266	C22H36O3	[M+H]+	Ent-3β-Acetoxyisopimar-15-8β-ol	Terpenoids	Ditepenoids	-	1	1.13745e+07	1.06332e+07	1.0671e+07	5.56041e+06	5.3916e+06	5.43533e+06
pmp001264	273.267	C16H35NO2	[M+H]+	Hexadecylsphingosine	Lipids	Sphingolipids	-	2	4.85695e+06	4.76534e+06	7.99292e+06	8.19841e+06	8.39943e+06	4.79842e+06
Zmdp002216	260.137	C11H20N2O5	[M+H]+	L-γ-Glutamyl-L-leucine	Amino acids and derivatives	Amino acids and derivatives	2566-39-4	1	751985	371689	353933	390594	413026	383515
CYp007269	162.032	C9H6O3	[M+H]+	2-Ethynyl-5-Methoxybenzo-1,4-Quinone	Others	Others	82511-23-7	3	1.66368e+07	1.57027e+07	1.63924e+07	1.57019e+07	1.579e+07	1.60867e+07
Wcdp007645	294.219	C18H30O3	[M+H]+	9-Oxo-10,12-Octadecadienoic Acid	Lipids	Free fatty acids	54665-32-6	3	1.66379e+06	1.71194e+06	1.65681e+06	1.07455e+06	1.12366e+06	1.18258e+06
mws1174	314.079	C17H14O6	[M-H]-	3-O-Acetylpinobanksin	Flavonoids	Flavanonols	52117-69-8	3	43904.9	58658.1	45785.2	60383.2	66519.2	42249.5
Yalp011779	628.242	C35H36N2O9	[M+H]+	Thapsakon A	Alkaloids	Alkaloids	-	3	8155.33	20766.1	8600.03	43690.9	54064.8	75141.7
mws2623	282.256	C18H34O2	[M-H]-	11-Octadecanoic acid(Vaccenic acid)	Lipids	Free fatty acids	506-17-2	1	3.10959e+07	4.15313e+07	4.31478e+07	3.22273e+07	1.95974e+07	2.89843e+07
Hajp007218	300.063	C16H12O6	[M+H]+	5,7,3',5'-tetrahydroxy-6-methylfavanone	Flavonoids	Flavones	-	3	1.86745e+06	1.74533e+06	2.01805e+06	2.29479e+06	2.45355e+06	2.40277e+06
pme0066	117.054	C3H7N3O2	[M-H]-	Guanidinoacetate	Alkaloids	Alkaloids	352-97-6	3	348491	334345	333712	440546	425153	364285
Zmzp005934	283.288	C18H37NO	[M+H]+	Stearamide	Alkaloids	Alkaloids	124-26-5	3	1.36407e+07	1.49128e+07	1.39672e+07	1.32589e+07	1.29006e+07	1.4301e+07
Lmcp000611	143.07	C5H9N3O2	[M+H]+	2-Amino-4,5-dihydro-1H-imidazole-4-acetic acid	Alkaloids	Alkaloids	69098-41-5	3	3.21715e+06	3.18646e+06	3.27372e+06	3.02903e+06	2.73145e+06	3.14805e+06
MWS5164	202.143	C8H18N4O2	[M+H]+	N,N'-Dimethylarginine;SDMA	Amino acids and derivatives	Amino acids and derivatives	30344-00-4	3	4.51245e+06	4.74708e+06	4.77608e+06	4.61865e+06	4.57159e+06	4.54773e+06
pme1002	137.084	C8H11NO	[M+H]+	L-Tyramine	Alkaloids	Alkaloids	51-67-2	3	146970	149420	163882	2.60917e+07	2.33501e+07	2.0456e+07
mws0120	257.103	C8H20NO6P	[M+H]+	Choline Alfoscerate	Lipids	PC	28319-77-9	1	577550	544987	512055	884182	849141	888179
Wcgp010436	274.193	C18H26O2	[M+H]+	3-(Cyclohexen-1-yl)-2-hydroxy-4a,5-dimethyl-2,3,4,5,6,8a-hexahydronaphthalen-1-one	Others	Others	-	3	969275	995434	966368	870246	823176	845992
Wcfp003437	324.136	C20H20O4	[M+H]+	3-Prenyl-4,2',4'-Trihydroxychalcone	Flavonoids	Chalcones	202815-28-9	2	2.70026e+06	3.28715e+06	3.26092e+06	4.6299e+06	3.51306e+06	3.60104e+06
Lssp210412	224.189	C13H24N2O	[M+H]+	Cuscohygrine	Alkaloids	Pyrrole alkaloids	454-14-8	2	456909	483913	462129	495608	438797	473387
ML10197929	131.07	C4H9N3O2	[M-H]-	Creatine	Organic acids	Organic acids	57-00-1	2	977711	871302	885986	758822	686921	748746
zjgp122320	162.032	C9H6O3	[M+H]+	6-hydroxycoumarin	Lignans and Coumarins	Coumarins	6093-68-1	1	1136185	1.88744e+06	855670	1506260	1.43419e+06	1.90544e+06
mws0924	146.058	C6H10O4	[M-H]-	2-Methylglutaric acid	Organic acids	Organic acids	617-62-9	1	8.92567e+06	8.47704e+06	8.24904e+06	4.93605e+06	4.50052e+06	4.61696e+06
mws0208	146.058	C6H10O4	[M-H]-	Adipic Acid	Organic acids	Organic acids	124-04-9	1	8.92567e+06	8.47704e+06	8.24904e+06	4.93605e+06	4.50052e+06	4.61696e+06
Wayn006761	594.137	C30H26O13	[M-H]-	Quercetin 5-O-p-coumaroyl rhamnoside	Flavonoids	Flavonols	-	2	508899	506049	438897	7650.9	19877.9	14523.8
Wagp009375	342.11	C19H18O6	[M+H]+	3,5,6,7-Tetramethoxyflavone	Flavonoids	Flavones	75413-07-9	3	2.10467e+07	2.33293e+07	2.16982e+07	4.93529e+07	5.05838e+07	4.81343e+07
Zbqn006094	300.027	C15H8O7	[M-H]-	Pseudopurpurin(1,2,4-trihydroxy-3-carboxyanthraquinone)	Quinones	Anthraquinone	476-41-5	1	1.17983e+06	1.23678e+06	1.19008e+06	1.29814e+06	1.29566e+06	1.29671e+06
CYp002200	202.132	C9H18N2O3	[M+H]+	L-Glutamine tert-butyl ester	Amino acids and derivatives	Amino acids and derivatives	41444-88-6	3	1.43257e+07	1.42763e+07	1.40968e+07	1.66308e+07	1.63682e+07	1.6393e+07
ML10171848	148.037	C5H8O5	[M-H]-	D-Arabinono-1,4-lactone	Others	Saccharides	2782-09-4	2	2.84421e+06	2.06824e+06	2.0535e+06	2.55214e+06	2.47456e+06	2.45383e+06
HX1366	146.037	C9H6O2	[M+H]+	coumarin	Lignans and Coumarins	Coumarins	-	1	7.51545e+07	6.99265e+07	7.48827e+07	7.19792e+07	4.42097e+07	7.82441e+07
pme0006	115.063	C5H9NO2	[M+H]+	L-Proline	Amino acids and derivatives	Amino acids and derivatives	147-85-3	3	3.74277e+06	3.55419e+06	3.53764e+06	2.98988e+06	2.95692e+06	2.9933e+06
MWS00330g	115.063	C5H9NO2	[M+H]+	1-Amino-1-cyclobutane-carboxylic-acid	Amino acids and derivatives	Amino acids and derivatives	22264-50-2	3	3.74277e+06	3.55419e+06	3.53764e+06	2.98988e+06	2.95692e+06	2.9933e+06
MWStz040	115.063	C5H9NO2	[M+H]+	Pterolactam	Alkaloids	Pyrrole alkaloids	38072-88-7	3	3.74277e+06	3.55419e+06	3.53764e+06	2.98988e+06	2.95692e+06	2.9933e+06
pme0256	152.033	C5H4N4O2	[M-H]-	Xanthine	Nucleotides and derivatives	Nucleotides and derivatives	69-89-6	3	53350	292285	293260	358114	413751	231268
mws1587	131.095	C6H13NO2	[M+H]+	L-Norleucine	Amino acids and derivatives	Amino acids and derivatives	327-57-1	1	4.29052e+06	2.52607e+06	2.56463e+06	2.22835e+06	2.08216e+06	1.57052e+06
pmb1754	184.073	C5H15NO4P+	[M]+	O-Phosphocholine	Alkaloids	Alkaloids	107-73-3	3	2.28279e+07	2.17631e+07	2.30766e+07	2.61494e+07	2.69551e+07	2.65019e+07
MWSmce461	101.048	C4H7NO2	[M+H]+	L-Azetidine-2-carboxylic acid	Alkaloids	Alkaloids	2133-34-8	3	1.90314e+06	1.89715e+06	1.97417e+06	1.97111e+06	2.07187e+06	2.00309e+06
Sazp010264	770.497	C45H70O10	[M+H]+	Monogalactosyldiacylglycerol	Lipids	Free fatty acids	-	2	49352.4	41217	45797.6	51190.2	41111	59878.9
Lmfn003760	478.075	C21H18O13	[M-H]-	Quercetin-4'-O-glucuronide	Flavonoids	Flavonols	201463-36-7	3	152680	109133	168972	166722	168729	205493
ZBN0137	478.075	C21H18O13	[M-H]-	Quercetin-5-O-glucuronide	Flavonoids	Flavonols	-	3	152680	109133	168972	166722	168729	205493
Hmqn003212	634.081	C27H22O18	[M-H]-	Sanguiin H4	Tannins	Tannin	84316-77-8	1	2.50932e+06	2.68683e+06	2.78899e+06	2.41147e+06	2.75225e+06	2.64649e+06
pme2914	162.053	C6H10O5	[M-H]-	3-Hydroxy-3-methylpentane-1,5-dioic acid	Amino acids and derivatives	Amino acids and derivatives	503-49-1	3	364712	4.62253e+06	4.55741e+06	2.98648e+06	3.06155e+06	2.9142e+06
Lmbn005369	296.235	C18H32O3	[M-H]-	13(S)-HODE;13(S)-Hydroxyoctadeca-9Z,11E-dienoic acid	Lipids	Free fatty acids	10219-69-9	1	6.24206e+06	6.50822e+06	6.48101e+06	5.05152e+06	5.16818e+06	5.11787e+06
MWSHC20163	256.24	C16H32O2	[M-H]-	Cetostearic acid	Lipids	Free fatty acids	-	1	8.76265e+07	9.10257e+07	8.78519e+07	8.34587e+07	8.70009e+07	8.47777e+07
MWSmce706	128.059	C5H8N2O2	[M+H]+	Cyclo(Ala-Gly)	Amino acids and derivatives	Amino acids and derivatives	4526-77-6	2	4.56115e+07	4.42779e+07	4.26213e+07	4.87586e+07	4.60146e+07	4.5363e+07
pmf0138	180.063	C6H12O6	[M-H]-	D-Mannose	Others	Saccharides	3458-28-4	1	7.31857e+06	8.2346e+06	8.05612e+06	6.51427e+06	6.4677e+06	6.7131e+06
mws0437	152.069	C5H12O5	[M-H]-	D-Arabitol	Others	Saccharides	488-82-4	3	306880	307404	340922	169486	200093	176864
Cmyp009787	192.151	C13H20O	[M+H]+	Damascenone	Others	Ketone compounds	23726-91-2	3	528701	543423	523663	349184	322218	333969
Lmxp001668	150.068	C9H10O2	[M+H]+	2-Methoxy-4-ethenylphenol	Phenolic acids	Phenolic acids	7786-61-0	3	280340	254340	342634	181136	176403	235244
Wcdp006912	273.267	C16H35NO2	[M+H]+	Lauryldiethanolamine	Others	Others	1541-67-9	1	6.04835e+06	6.43919e+06	1.05927e+07	1.0865e+07	1.02343e+07	5.86405e+06
Zbsp002100	594.137	C30H26O13	[M+H]+	Catechin-(4alpha->8)-gallocatechin	Flavonoids	Flavanols	-	2	167630	122014	190627	383188	350171	292852
MWSmce203	342.116	C12H22O11	[M-H]-	D-Cellobiose	Others	Saccharides	528-50-7	3	789886	856387	771306	778846	667111	711579
pmb0786	179.079	C6H13NO5	[M+H]+	D-Glucosamine	Others	Saccharides	3416-24-8	3	96809.6	73903.6	92615	61639.9	50801.6	79191.2
Lmfp009701	352.261	C21H36O4	[M+H]+	Glycerol 9(E),11(Z),13(E)-octadecatrienoyl ester	Lipids	Glycerol ester	-	3	2.05687e+06	2.13873e+06	2.16811e+06	1.80036e+06	1.78311e+06	1.99117e+06
MWSmce582	143.058	C6H9NO3	[M+H]+	Methyl L-pyroglutamate	Alkaloids	Pyrrole alkaloids	4931-66-2	3	8.80535e+06	8.10552e+06	9.14313e+06	9.23672e+06	9.46611e+06	9.37463e+06
Zbqp001937	202.132	C9H18N2O3	[M+H]+	2,6-diamino-7-methyl-5-oxooctanoic acid	Amino acids and derivatives	Amino acids and derivatives	-	1	3.70359e+06	4.17867e+06	3.55784e+06	4.43556e+06	4.39185e+06	4.59242e+06
mws0367	278.225	C18H30O2	[M-H]-	α-Linolenic Acid	Lipids	Free fatty acids	463-40-1	3	3.73377e+07	3.81007e+07	3.92777e+07	3.87136e+07	4.04637e+07	4.52946e+07
Hmcp001578	640.164	C28H32O17	[M+H]+	Isorhamnetin-3,7-O-diglucoside	Flavonoids	Flavonols	6758-51-6	3	320670	260009	257368	189938	267255	211855
pmb1096	117.058	C8H7N	[M+H]+	Indole	Alkaloids	Plumerane	120-72-9	1	1.8868e+07	1.78963e+07	2.04165e+07	1.83266e+07	1.76544e+07	1.73453e+07
Lmgn000242	178.048	C6H10O6	[M-H]-	4,5,6-Trihydroxy-2-oxohexanoic acid	Organic acids	Organic acids	56742-44-0	3	71319	74161.1	93922.2	64487	72936.7	102090
Wmmp000162	184.037	C8H8O5	[M-H]-	5-hydroxyisovanillic acid	Phenolic acids	Phenolic acids	-	1	5.11215e+06	4.85273e+06	5.13874e+06	2.76836e+06	2.98101e+06	2.56109e+06
Labn004625	416.168	C19H28O10	[M-H]-	2-Phenylethyl beta-primeveroside	Phenolic acids	Phenolic acids	129932-48-5	1	1.72517e+06	1.70741e+06	1.66752e+06	2.60418e+06	5.35453e+06	3.74574e+06
HJAP154	468.069	C23H16O11	[M+H]+	Galloylisorhamnetin	Flavonoids	Flavonols	-	3	3.08403e+06	4335010	3.68338e+06	5.42491e+06	4.63762e+06	4.71835e+06
YC512117	276.209	C18H28O2	[M+H]+	Stearidonic acid	Lipids	Free fatty acids	20290-75-9	3	345736	331253	325995	863572	862950	815905
ML10181668	129.079	C6H11NO2	[M+H]+	Cycloleucine	Amino acids and derivatives	Amino acids and derivatives	52-52-8	1	1.42211e+07	1.3857e+07	1.40251e+07	1.34336e+07	1.42106e+07	1.4045e+07
Wcdp007560	521.348	C26H52NO7P	[M+H]+	1-Vaccenoyl-Glycero-3-Phosphocholine	Others	Others	-	3	9.67143e+06	9.97009e+06	1.00785e+07	5.57135e+06	6.59177e+06	5.47065e+06
Walp006011	245.236	C14H31NO2	[M+H]+	2-Aminotetradecane-1,4-diol	Lipids	Sphingolipids	-	2	272527	256580	1.13504e+06	1.18015e+06	1.14564e+06	251575
Zmpn002553	340.079	C15H16O9	[M-H]-	Cichoriin	Lignans and Coumarins	Coumarins	531-58-8	1	7.71183e+06	7.73393e+06	7.56483e+06	1.39014e+07	1.25213e+07	1.16138e+07
Ladn001231	412.031	C13H16O13S	[M-H]-	3,5-dihydroxy-4-{[(2s,3r,4s,5s,6r)-3,4,5-trihydroxy-6-[(sulfooxy)methyl]oxan-2-yl]oxy}benzoic acid	Phenolic acids	Phenolic acids	-	3	7.25654e+06	7.25182e+06	8.07016e+06	5.80098e+06	6.12507e+06	6.65958e+06
MWS201478	252.111	C12H16N2O4	[M+H]+	Phe-Ser	Amino acids and derivatives	Amino acids and derivatives	16053-39-7	3	2.01205e+06	1.95219e+06	2.02457e+06	2.37784e+06	2.46873e+06	2.42272e+06
mws0912	270.053	C15H10O5	[M+H]+	2'-Hydroxydaidzein	Flavonoids	Isoflavones	7678-85-5	3	588039	317236	393482	711808	528163	741321
Lmbp000123	163.067	C6H13NO2S	[M+H]+	L-Homomethionine	Amino acids and derivatives	Amino acids and derivatives	25148-30-5	3	1.01829e+06	1.12819e+06	1.15397e+06	2.20727e+06	2.1448e+06	2.11936e+06
MWSmce536	126.032	C6H6O3	[M-H]-	Methyl 2-furoate	Organic acids	Organic acids	611-13-2	1	1.76547e+07	1.7868e+07	1.72179e+07	1.34077e+07	1.35777e+07	1.33279e+07
Hmcn000192	210.074	C7H14O7	[M-H]-	Sedoheptulose	Others	Saccharides	3019-74-7	2	5.78339e+06	6.33483e+06	6.3393e+06	3.57942e+06	3.62212e+06	3.1662e+06
MWS201411	260.149	C10H20N4O4	[M+H]+	Lys-Asn	Amino acids and derivatives	Amino acids and derivatives	19908-06-6	2	65286.1	71201	65508.2	69145.9	64221.1	74896.7
MWS4471	174.064	C6H10N2O4	[M-H]-	N-Alpha-Acetyl-L-Asparagine	Amino acids and derivatives	Amino acids and derivatives	4033-40-3	3	5.27131e+06	6.39366e+06	6.41534e+06	6.63996e+06	6.83105e+06	6.67096e+06
Wbjp001317	202.074	C11H10N2O2	[M+H]+	Vasicinone	Alkaloids	Alkaloids	486-64-6	3	1.90488e+07	1.69584e+07	1.68771e+07	7.49188e+06	7.2148e+06	7.14471e+06
MWSHY0174	290.079	C15H14O6	[M+H]+	Epicatechin	Flavonoids	Flavanols	490-46-0	3	1.06732e+07	9.08314e+06	1.33303e+07	1.91106e+07	2.32144e+07	2.24454e+07
Hajp003819	290.079	C15H14O6	[M+H]+	rhusopolyphenol F	Phenolic acids	Phenolic acids	1445784-13-3	3	1.06732e+07	9.08314e+06	1.33303e+07	1.91106e+07	2.32144e+07	2.24454e+07
MWSslk146	594.159	C27H30O15	[M+H]+	4'-O-Glucosylvitexin	Flavonoids	Flavones	38950-94-6	1	1.66862e+07	1.36965e+07	1.70999e+07	9.28667e+06	1.1582e+07	8.67573e+06
Zmdp001647	246.122	C10H18N2O5	[M+H]+	γ-Glutamyl-L-valine	Amino acids and derivatives	Amino acids and derivatives	-	3	1.98991e+06	1.85187e+06	1.88926e+06	1.93598e+06	1.8129e+06	2.03842e+06
Lmbp007051	312.1	C18H16O5	[M+H]+	6-Hydroxy-2-[2-(3'-methoxy-4'-hydroxyphenylethyl)]chromone	Others	Chromone	-	3	425561	386383	431553	124916	33264.2	17112.7
Lcsp002568	329.231	C16H31N3O4	[M+H]+	Val-Ile-Val	Amino acids and derivatives	Amino acids and derivatives	-	2	461739	272755	433767	596166	440819	520052
pme3227	578.164	C27H30O14	[M+H]+	Vitexin-2''-O-rhamnoside	Flavonoids	Flavones	64820-99-1	1	1.07157e+07	8.91417e+06	1.27499e+07	8.21355e+06	7.32727e+06	8.57087e+06
Zamn00402	180.063	C6H12O6	[M-H]-	sorbose	Others	Saccharides	3615-56-3	1	7.38752e+06	7.10613e+06	9.01321e+06	7.09246e+06	7.75784e+06	7.73859e+06
MWSslk183	254.058	C15H10O4	[M+H]+	7,8-Dihydroxy-4-phenylcoumarin	Lignans and Coumarins	Coumarins	842-01-3	3	138996	134038	90596.2	110489	59784.1	49614.7
CYp008016	210.162	C13H22O2	[M+NH4]+	2,5,8-trimethyldeca-2,4,7-triene-1,10-diol	Others	Others	-	3	1.25834e+06	1.46037e+06	1.14558e+06	701160	1.22222e+06	750913
Walp007170	317.293	C18H39NO3	[M+H]+	2-Aminooctadecane-1,5,17-triol	Lipids	Sphingolipids	-	3	1.97005e+06	2.0896e+06	2.04871e+06	2.52105e+06	2.50338e+06	2.0922e+06
pmb0764	143.041	C6H9NOS	[M+H]+	4-Methyl-5-thiazoleethanol	Others	Others	137-00-8	3	599041	635230	607916	483045	448674	423095
ZbWp000360	265.116	C10H19NO7	[M+H]+	N-(1-deoxy-1-xylosyl)valine	Amino acids and derivatives	Amino acids and derivatives	-	1	3.16321e+06	3.18234e+06	3.18673e+06	711479	580459	650399
pme0490	123.032	C6H5NO2	[M+H]+	Nicotinic acid (Vitamin B3)	Others	Vitamin	59-67-6	2	810214	895560	925247	859829	780037	588551
Layp000971	331.127	C14H21NO8	[M+H]+	Hydroxymenisdaurin D	Alkaloids	Alkaloids	-	3	3.84476e+06	3.46922e+06	3.50495e+06	2.63011e+06	3.03718e+06	2.72576e+06
pme3967	311.123	C12H17N5O5	[M+H]+	2-(Dimethylamino)guanosine	Nucleotides and derivatives	Nucleotides and derivatives	2140-67-2	1	2.70368e+07	2.80897e+07	2.80967e+07	2.7115e+07	3.2734e+07	3.30884e+07
mws0567	145.085	C5H11N3O2	[M+H]+	4-Guanidinobutyric acid	Organic acids	Organic acids	463-00-3	3	1.08574e+07	1.06526e+07	1.02869e+07	1.51658e+07	1.51607e+07	1.51327e+07
Lmlp002765	228.115	C15H16O2	[M+H]+	Stilbostemin B; 3,5-Dihydroxy-4-Methylbibenzyl	Others	Stilbene	162411-67-8	1	759871	767204	620126	704043	744371	732887
Zmcp003989	594.159	C27H30O15	[M+H]+	Kaempferol-3-O-rhamnosyl(1→2)glucoside	Flavonoids	Flavonols	-	2	5.92937e+06	5.99033e+06	3.52193e+06	8.35808e+06	7.65859e+06	8.34827e+06
Lmyn000160	238.069	C8H14O8	[M-H]-	Mucic acid Dimethyl Ester	Phenolic acids	Phenolic acids	-	1	8.30101e+06	8.58904e+06	8.36564e+06	8.32044e+06	8.01072e+06	9.10319e+06
WaYn006734	810.31	C42H50O16	[M-H]-	Hedyotisol A	Lignans and Coumarins	Lignans	95732-59-5	1	125086	108856	110503	128709	126927	137365
Hmgp003130	330.074	C17H14O7	[M+H]+	Iristectorigenin A	Flavonoids	Isoflavones	-	3	2.22453e+06	2.35379e+06	2.34451e+06	2.28595e+06	2.10346e+06	2.32984e+06
Sazp000955	271.106	C12H17NO6	[M+H]+	Tetraphyllin A	Alkaloids	Isoquinoline alkaloids	-	3	1.0568e+06	851494	1.28349e+06	1.7577e+06	1.76689e+06	1.52004e+06
pmb0855	495.332	C24H50NO7P	[M+H]+	LysoPC 16:0	Lipids	LPC	17364-16-8	1	2.83357e+06	3.01833e+06	3.02315e+06	1.7887e+06	1.773e+06	1.72707e+06
pmf0174	158.167	C10H22O	[M-H]-	1-Decanol	Others	Alcohol compounds	112-30-1	3	6.60279e+06	6.43977e+06	6.22143e+06	7.07621e+06	7.29436e+06	7.07669e+06
mws0183	154.027	C7H6O4	[M-H]-	3,4-Dihydroxybenzoic acid (Protocatechuic acid)	Phenolic acids	Phenolic acids	99-50-3	2	8.62491e+06	8.14481e+06	8.91347e+06	5.92199e+06	6.04157e+06	5.86333e+06
pme2165	156.017	C5H4N2O4	[M-H]-	Orotic acid (Vitamin B13)	Others	Vitamin	65-86-1	3	2.02113e+06	1.32504e+06	1.2535e+06	1.25537e+06	1.20266e+06	1.55741e+06
Lahp004442	272.068	C15H12O5	[M+H]+	3,4-Dihydro-4-(4'-hydroxyphenyl)-5,7-dihydroxycoumarin	Lignans and Coumarins	Coumarins	-	2	9.36054e+06	9.20915e+06	9.25879e+06	1.31797e+07	1.24164e+07	1.29203e+07
Wahp004841	464.131	C22H24O11	[M+H]+	Homeriodictyol-7-O-β-O-glucoside	Flavonoids	Flavanones	-	2	9.06452e+06	1.19945e+07	1.15619e+07	7.70643e+06	8.41129e+06	7.99072e+06
Wasn000410	246.05	C6H15O8P	[M-H]-	sn-glycero-3-phospho-(1'-sn-glycerol)	Others	Others	-	1	2.75141e+07	2.22459e+07	1.65449e+07	3.5001e+07	2.60871e+07	3.66388e+07
Jmzp008213	326.152	C20H22O4	[M+H]+	Dehydrodiisoeugenol	Lignans and Coumarins	Lignans	2680-81-1	1	1.03471e+06	1.1312e+06	1.12941e+06	31200.7	16444	8794.67
Walp007190	361.319	C20H43NO4	[M+H]+	2-AminoicoSane-1,5,7,19-tetraol	Lipids	Sphingolipids	-	2	2.88011e+06	2.53171e+06	2.73241e+06	3.11965e+06	2.64625e+06	2.98559e+06
Hmcp009963	180.138	C11H18NO+	[M]+	Candicine	Alkaloids	Phenolamine	6656-13-9	1	131562	155460	152904	139913	142689	120454
Zmgp004297	280.146	C19H20O2	[M+H]+	1-phenyl-7-(4-hydroxyphenyl)-4-ene-3-heptanone	Others	Ketone compounds	-	2	879681	700769	552681	675010	521347	599604
Hmhp001812	281.112	C11H15N5O4	[M+H]+	2'-O-Methyladenosine	Nucleotides and derivatives	Nucleotides and derivatives	2140-79-6	1	8.36449e+06	8.35943e+06	8.19266e+06	6.63375e+06	7.12337e+06	6.3161e+06
Wafn011571	296.235	C18H32O3	[M-H]-	alpha-Hydroxylinoleic acid	Lipids	Free fatty acids	57818-44-7	1	6.12532e+06	6.3978e+06	6.52597e+06	5.2867e+06	4.96734e+06	4.97258e+06
HX1369	360.157	C20H24O6	[M+H]+	(-)-Lariciresinol	Lignans and Coumarins	Lignans	-	3	338449	384526	303716	234504	256994	254248
HX1371	360.157	C20H24O6	[M+H]+	(7S,8R)-dihydrodehydrodiconferyl alcohol	Lignans and Coumarins	Lignans	-	1	338449	384526	303716	234504	256994	254248
pme2827	240.245	C16H32O	[M-H]-	Palmitaldehyde	Lipids	Free fatty acids	629-80-1	3	2.24232e+08	2.34172e+08	2.32977e+08	1.45014e+08	1.42636e+08	1.63619e+08
Yaap008732	164.12	C11H16O	[M+H]+	Thymol methyl ether	Terpenoids	Monoterpenoids	1076-56-8	3	6.24922e+06	6.45135e+06	6.41813e+06	8.51123e+06	8.54005e+06	8.58195e+06
Wasn005621	362.194	C17H30O8	[M-H]-	Glucosyl 9-hydroxy-3-methyldec-2-enoic acid	Others	Others	-	2	424484	511719	442194	658768	692864	844677
Wbmn011269	378.241	C22H34O5	[M-H]-	Vitexilactone	Terpenoids	Ditepenoids	61263-49-8	1	3.77454e+07	3.53893e+07	3.46105e+07	2.89296e+07	2.8454e+07	2.88685e+07
pmf0250	410.318	C28H42O2	[M-H]-	γ-Tocotrienol	Others	Vitamin	14101-61-2	3	344330	362813	361860	358982	371416	352700
Layp002880	340.079	C15H16O9	[M+H]+	5,7-Dihydroxychromone glucoside	Others	Chromone	-	2	4.33905e+06	4.37284e+06	4.27489e+06	4.75598e+06	5.46459e+06	4.73097e+06
MWS201479	238.095	C11H14N2O4	[M+H]+	Tyr-Gly	Amino acids and derivatives	Amino acids and derivatives	673-08-5	3	1.66912e+06	1.65261e+06	1.74902e+06	1.55556e+06	1.51518e+06	1.45025e+06
pmn001382	516.127	C25H24O12	[M-H]-	Isochlorogenic acid A	Phenolic acids	Phenolic acids	2450-53-5	2	6.21403e+06	6.53802e+06	6.7542e+06	6.74262e+06	8.67278e+06	7.86777e+06
Lmcn005644	552.09	C27H20O13	[M-H]-	Epitheaflagallin-3-O-Gallate	Flavonoids	Flavanols	102067-92-5	2	586952	588642	530813	446826	518106	535390
MWSmce333	283.092	C10H13N5O5	[M+H]+	Crotonoside; 2-Hydroxyadenosine	Nucleotides and derivatives	Nucleotides and derivatives	1818-71-9	3	3.74699e+06	4.10572e+06	3.8051e+06	2.63596e+06	3.79963e+06	3.93852e+06
ZBN0127	616.106	C28H24O16	[M-H]-	Quercetin-3-O-(2''-O-galloyl)glucoside	Flavonoids	Flavonols	69624-79-9	3	199738	176053	170321	7580.15	10005	25546.8
MWS04447	129.079	C6H11NO2	[M+H]+	Homoproline	Amino acids and derivatives	Amino acids and derivatives	56879-46-0	2	2.32147e+07	2.36138e+07	2.46329e+07	1.58294e+07	1.41034e+07	1.46887e+07
Zbsp007466	267.126	C17H17NO2	[M+H]+	N-trans-cinnamoylphydroxyphenylethylamine	Alkaloids	Phenolamine	-	2	6340.07	8238.4	7026.83	2.42514e+06	2.49996e+06	2.36741e+06
pme0230	267.097	C10H13N5O4	[M+H]+	Adenosine	Nucleotides and derivatives	Nucleotides and derivatives	58-61-7	1	8.839e+06	9.37628e+06	9.04458e+06	1.34418e+07	1.30051e+07	1.29437e+07
Zbqn005180	315.168	C15H25NO6	[M-H]-	5-(4-(((S)-1-carboxyethyl)carbamoyl)cyclohexyl)-2-hydroxypentanoicacid	Alkaloids	Pyridine alkaloids	-	2	119644	64975.9	89429.3	131971	164934	184303
Ladp002935	189.043	C10H7NO3	[M+H]+	3-quinolinecarboxylic acid	Alkaloids	Quinoline alkaloids	-	1	2.45007e+07	2.23983e+07	2.33174e+07	2.3864e+07	2.27071e+07	2.34604e+07
NK10251888	202.143	C8H18N4O2	[M+H]+	NG,NG-Dimethyl-L-arginine	Amino acids and derivatives	Amino acids and derivatives	30315-93-6	3	4.33224e+06	4.94156e+06	4.94972e+06	4.79602e+06	4.68043e+06	4.54372e+06
CYp000979	303.143	C12H21N3O6	[M+H]+	L-Gamma-Glutamyl-L-Theanine	Amino acids and derivatives	Amino acids and derivatives	-	3	1.12766e+07	1.29811e+07	1.39828e+07	1.93257e+07	1.95668e+07	1.57238e+07
Wagp007639	267.126	C17H17NO2	[M+H]+	N-(4-hydroxyphenethyl)cinnamamide	Alkaloids	Alkaloids	-	1	6501.39	6764.9	4826.93	2.34249e+06	2.35565e+06	2.30039e+06
Wbmn010746	378.241	C22H34O5	[M-H]-	Negundoin A	Terpenoids	Ditepenoids	-	3	2.62746e+07	2.42089e+07	2.99879e+07	2.18051e+07	2.09405e+07	1.78589e+07
MWS2027	128.022	C4H4N2O3	[M+H]+	Barbituric acid;Malonylurea;2,4,6-Pyrimidinetrione	Nucleotides and derivatives	Nucleotides and derivatives	67-52-7	3	2.09226e+06	1.38309e+06	1.45771e+06	1.23295e+06	1.00035e+06	1.08454e+06
mws0159	164.047	C9H8O3	[M-H]-	Phenylpyruvic acid	Organic acids	Organic acids	156-06-9	3	619011	686840	655220	989161	996265	1.0255e+06
mws0001	132.054	C4H8N2O3	[M+H]+	L-Asparagine	Amino acids and derivatives	Amino acids and derivatives	70-47-3	2	923997	917161	904537	1.55575e+06	1.47499e+06	1.49995e+06
pmc0281	399.139	C15H21N5O8	[M+H]+	Ribosyladenosine	Nucleotides and derivatives	Nucleotides and derivatives	-	3	4.168e+06	3.86125e+06	4.15163e+06	4.11997e+06	4.45943e+06	4.13856e+06
Zmzn000079	200.009	C4H9O7P	[M-H]-	D-Erythrose-4-phosphate	Others	Saccharides	585-18-2	3	1.08318e+06	961332	710227	771140	943594	1.04091e+06
MWSslk097	194.058	C10H10O4	[M+H]+	Dimethyl phthalate	Phenolic acids	Phenolic acids	131-11-3	3	1.35133e+06	2.99327e+06	2.48299e+06	2.74383e+06	2.80528e+06	2.71527e+06
Lmmp001993	366.263	C19H34N4O3	[M+H]+	Dihydrocaffeoylspermine	Alkaloids	Phenolamine	-	2	863668	1.00734e+06	829474	797257	825822	762865
pme3968	165.065	C6H7N5O	[M+H]+	7-Methylguanine	Nucleotides and derivatives	Nucleotides and derivatives	578-76-7	3	1.84859e+06	1.79787e+06	1.77633e+06	2.17495e+06	2.05705e+06	2.13333e+06
Hmlp001270	484.085	C20H20O14	[M+H]+	2,3-Di-O-Galloyl-β-D-glucose	Phenolic acids	Phenolic acids	-	1	1.42633e+06	1.40737e+06	1.74065e+06	991311	933158	840654
Zahp012577	279.256	C18H33NO	[M+H]+	Octadecadienamide	Alkaloids	Alkaloids	-	1	7.04961e+07	6.61912e+07	7.14343e+07	6.10582e+07	7.16433e+07	6.0124e+07
Hmgp003163	346.069	C17H14O8	[M+H]+	3,3',5,7-Tetrahydroxy-4',6-Dimethoxyflavone; (Laciniatin)	Flavonoids	Flavonols	74161-28-7	3	125179	99779.1	121314	114886	120479	114537
Lhqp101816	186.032	C11H6O3	[M+H]+	Bakuchicin	Lignans and Coumarins	Coumarins	-	3	71570	204878	75738.8	96663.7	211316	116035
Lmbp000668	123.032	C6H5NO2	[M+H]+	Isonicotinic acid	Others	Vitamin	55-22-1	2	787754	1.01406e+06	842377	763013	589665	542481
Zbqp002380	294.158	C15H22N2O4	[M+H]+	Tyrosylleucine	Amino acids and derivatives	Amino acids and derivatives	17355-10-1	1	2.17896e+06	2.48915e+06	2.3253e+06	1.94288e+06	2.02113e+06	1.81277e+06
MWS1837	157.11	C8H15NO2	[M+H]+	Tranexamic Acid	Organic acids	Organic acids	1197-18-8	2	1.12877e+07	1.24419e+07	1.16092e+07	1.22487e+07	1.14028e+07	1.15316e+07
Lmsn004322	504.127	C24H24O12	[M-H]-	1,6-Di-O-caffeoyl-β-D-glucose	Phenolic acids	Phenolic acids	-	3	157649	114277	152249	190317	118390	235819
Wafp003158	320.185	C16H24N4O3	[M+H]+	N-Feruloylhomoagmatine	Alkaloids	Phenolamine	-	1	7.4717e+06	4.44115e+06	7.77562e+06	4.27353e+06	3.21343e+06	3.19596e+06
mws0972	132.079	C6H12O3	[M-H]-	6-Hydroxyhexanoic acid	Organic acids	Organic acids	1191-25-9	1	4.92182e+06	5.12639e+06	5.64991e+06	4.36412e+06	4.77567e+06	4.87863e+06
MWS4354	281.112	C11H15N5O4	[M+H]+	N6-methyladenosine	Nucleotides and derivatives	Nucleotides and derivatives	1867-73-8	3	1.13675e+06	1.10796e+06	1.24299e+06	1.06129e+06	999203	915764
Lmmp000897	610.132	C30H26O14	[M+H]+	Gallocatechin-(4α→8)-gallocatechin	Flavonoids	Flavanols	-	3	1988795	1.63819e+06	1.89119e+06	1.74302e+06	1.82691e+06	1.68858e+06
Lmmn004912	316.058	C16H12O7	[M-H]-	3-O-Methylquercetin	Flavonoids	Flavonols	1486-70-0	2	71782.4	112805	81984.8	114166	88991.5	109751
Lhsp101904	234.162	C15H22O2	[M+H]+	polygodial	Terpenoids	Sesquiterpenoids	6754-20-7	3	1.12735e+06	1.17658e+06	1.10984e+06	1.137e+06	1.14735e+06	1.16295e+06
mws0219	133.037	C4H7NO4	[M-H]-	L-Aspartic Acid	Amino acids and derivatives	Amino acids and derivatives	56-84-8	1	2.36541e+07	2.40442e+07	2.4171e+07	1.50815e+07	1.51945e+07	1.69168e+07
MWStz204	370.189	C21H26N2O4	[M+H]+	18-β-Hydroxy-3-epi-α-yohimbine	Alkaloids	Plumerane	81703-06-2	2	1.90988e+06	1.4738e+06	1.79975e+06	1.60376e+06	1.57667e+06	1.67989e+06
Qmdp112405	348.266	C22H36O3	[M+H]+	Viteagnusin A	Terpenoids	Ditepenoids	-	3	3.65322e+06	3.58752e+06	3.35492e+06	1.80524e+06	1.81774e+06	1.76719e+06
Labn001995	412.031	C13H16O13S	[M-H]-	3,5-dihydroxy-4-[(2S,3R,4S,5S,6R)-3,4,5-trihydroxy-6-(sulfooxymethyl)oxan-2-yl]oxybenzoic acid	Phenolic acids	Phenolic acids	-	3	7.49214e+06	7.5459e+06	7.3385e+06	6.15955e+06	5.89288e+06	5.97547e+06
MWSHC20168	154.027	C7H6O4	[M-H]-	Methyl cumalate	Phenolic acids	Phenolic acids	6018-41-3	2	3.67533e+06	3.90825e+06	3.94744e+06	2.82173e+06	2.68488e+06	2.71919e+06
pmb0818	205.074	C11H11NO3	[M+H]+	Methoxyindoleacetic acid	Alkaloids	Plumerane	3471-31-6	3	1.41652e+07	1.47559e+07	1.46175e+07	1.40539e+07	14133828	1.36519e+07
Lazn003953	540.221	C26H36O12	[M-H]-	Erythro-Guaiacylglycerol-β-dihydroconiferyl Ether glucoside	Lignans and Coumarins	Lignans	-	3	12954095	9.05843e+06	9.31278e+06	6245745	3.33429e+06	3.22458e+06
Wcdn004141	540.221	C26H36O12	[M-H]-	2-[3-[4-[1,3-dihydroxy-1-(4-hydroxy-3-methoxyphenyl)propan-2-yl]oxy-3-methoxyphenyl]propoxy]-6-(hydroxymethyl)oxane-3,4,5-triol	Others	Others	-	3	12954095	9.05843e+06	9.31278e+06	6245745	3.33429e+06	3.22458e+06
Wbtp005759	302.043	C15H10O7	[M+H]+	1,2,5,7,8-pentahydroxy-3-methylanthracene-9,10-dione	Flavonoids	Other Flavonoids	-	1	6.88435e+07	6.83215e+07	6.65056e+07	6.95967e+07	6.57018e+07	6.75045e+07
pme1210	149.051	C5H11NO2S	[M+H]+	L-Methionine	Amino acids and derivatives	Amino acids and derivatives	63-68-3	3	813945	550439	1.13428e+06	795783	803248	409064
Wcgn007904	280.131	C15H20O5	[M-H]-	3-hydroxy-6-(2-hydroxyethyl)-2,7-bis(hydroxymethyl)-2,5-dimethyl-3H-inden-1-one	Others	Others	-	3	669056	650467	618185	727711	760564	694633
Yalp005912	806.336	C40H54O17	[M+H]+	Swietenialide D	Terpenoids	Triterpene	-	3	296601	402485	490098	361127	263118	271024
mws1050	147.053	C5H9NO4	[M+H]+	O-Acetylserine	Amino acids and derivatives	Amino acids and derivatives	5147-00-2	3	3.91738e+06	3.88919e+06	4.16139e+06	5.32532e+06	4.78084e+06	4.91303e+06
mws0895	432.106	C21H20O10	[M-H]-	Genistein-7-O-Glucoside (Genistin)	Flavonoids	Isoflavones	529-59-9	3	455953	253174	304585	1.01162e+06	572336	1.09345e+06
MWS04559g	181.074	C9H11NO3	[M+H]+	3-Hydroxy-L-phenylalanine	Amino acids and derivatives	Amino acids and derivatives	587-33-7	1	5.70518e+06	6.33968e+06	7.69272e+06	7.19678e+06	5.76824e+06	4.33053e+06
pmp001198	131.095	C6H13NO2	[M+H]+	6-Deoxyfagomine	Alkaloids	Piperidine alkaloids	197449-09-5	1	5.33667e+06	5.9058e+06	7.16242e+06	6.09489e+06	5.03984e+06	3.74984e+06
MWSmce548	117.079	C5H11NO2	[M+H]+	Betaine	Alkaloids	Alkaloids	107-43-7	1	7.1859e+06	6.99683e+06	7.40386e+06	13024971	1.33532e+07	1.23848e+07
Lmgn001670	138.032	C7H6O3	[M-H]-	Salicylic acid	Phenolic acids	Phenolic acids	69-72-7	3	342655	346542	363819	363032	427459	387798
mws0281	192.027	C6H8O7	[M-H]-	Citric Acid	Organic acids	Organic acids	77-92-9	2	4.96113e+06	5.17204e+06	5.41069e+06	4.99176e+06	5.13459e+06	4.59692e+06
Wayn003721	244.004	C9H8O6S	[M-H]-	p-Coumaric acid 4-O-sulfate	Others	Others	-	2	5.21369e+06	4.62112e+06	4.38761e+06	5.97011e+06	5.56409e+06	5.26806e+06
MWSHC2035	178.063	C10H10O3	[M+H]+	4-Methoxycinnamic acid	Phenolic acids	Phenolic acids	830-09-1	3	1.06551e+06	979337	1.01345e+06	727994	684303	686698
mws1073	594.159	C27H30O15	[M+H]+	Apigenin-6,8-di-C-glucoside (Vicenin-2)	Flavonoids	Flavones	23666-13-9	3	4.63172e+07	4.17877e+07	4.58206e+07	3.01628e+07	48001985	48860255
MWS2984	152.045	C4H4N6O	[M+H]+	8-Azaguanine	Nucleotides and derivatives	Nucleotides and derivatives	134-58-7	2	672197	782704	812874	831453	924901	727805
mws0049	306.074	C15H14O7	[M+H]+	Gallocatechin	Flavonoids	Flavanols	970-73-0	1	8.17432e+06	7.16014e+06	7.7727e+06	1.12265e+07	1.25234e+07	1.32628e+07
pmp000004	330.074	C17H14O7	[M+H]+	4',5,7-Trihydroxy-3',6-dimethoxyflavone (Jaceosidin)	Flavonoids	Flavones	18085-97-7	3	2.0202e+06	1.92674e+06	2.38887e+06	1.86283e+06	1.83406e+06	1.74344e+06
Lmhp011549	549.379	C28H56NO7P	[M+H]+	LysoPC 20:1	Lipids	LPC	-	1	5.96884e+06	5.87285e+06	6.17698e+06	2.60027e+06	2.51123e+06	2.58114e+06
Lmgn003978	142.099	C8H14O2	[M-H]-	2-n-Propyl-2-pentenoic acid	Organic acids	Organic acids	60218-41-9	3	4.16717e+07	1.30631e+07	3.74861e+07	3.84165e+07	3.88687e+07	3.92243e+07
Wcdp000380	103.1	C5H13NO	[M+H]+	L-Valinol	Amino acids and derivatives	Amino acids and derivatives	2026-48-4	1	2.14376e+06	2.02108e+06	1.98962e+06	1.64134e+06	1.65814e+06	1.69562e+06
pmb0484	104.107	C5H14NO+	[M]+	Choline	Alkaloids	Alkaloids	62-49-7	3	2.14376e+06	2.02108e+06	1.98962e+06	1.64134e+06	1.65814e+06	1.69562e+06
pmp001270	493.317	C24H48NO7P	[M+H]+	LysoPC 16:1	Lipids	LPC	76790-27-7	1	1.24093e+07	1.25545e+07	1.25058e+07	8.06522e+06	7.99734e+06	7.67268e+06
MWSmce701	134.073	C9H10O	[M+H]+	4-Ethylbenzaldehyde	Others	Aldehyde compounds	4748-78-1	2	615574	449136	944180	809275	855415	1.28797e+06
pme3009	174.016	C6H6O6	[M+H]+	trans-Aconitic acid	Organic acids	Organic acids	4023-65-8	3	159397	146568	166458	153400	164604	142761
Lcsp001861	228.147	C11H20N2O3	[M+H]+	1-(2-Amino-4-methylpentanoyl)pyrrolidine-2-carboxylic acid	Amino acids and derivatives	Amino acids and derivatives	-	1	8.60771e+06	9.5688e+06	9.32717e+06	6.53615e+06	6519963	6.05937e+06
Hmgp002189	462.116	C22H22O11	[M+H]+	Hispidulin-7-O-glucoside(Homoplantaginin)	Flavonoids	Flavones	17680-84-1	1	4.73185e+06	4.97728e+06	5.21867e+06	7.82567e+06	8.16999e+06	7.44455e+06
Wbmp010456	276.209	C18H28O2	[M+H]+	Macrophypene B	Terpenoids	Ditepenoids	-	3	2.09975e+07	2.21416e+07	2.01989e+07	1.842e+07	1.79235e+07	1.76298e+07
pme3011	103.063	C4H9NO2	[M+H]+	γ-Aminobutyric acid	Organic acids	Organic acids	56-12-2	3	2.65494e+06	2.74039e+06	2.71875e+06	765005	707080	771504
MWSCX014	192.042	C10H8O4	[M+H]+	Scopoletin (7-Hydroxy-6-methoxycoumarin)	Lignans and Coumarins	Coumarins	92-61-5	2	946928	882088	924585	631137	310746	525720
pme2244	189.079	C11H11NO2	[M+H]+	3-Indolepropionic acid	Alkaloids	Plumerane	830-96-6	2	1.87202e+06	1.78276e+06	2.1206e+06	1.95366e+06	1.92023e+06	1.85192e+06
Hmcp002629	388.152	C21H24O7	[M+H]+	Ailantinol E	Terpenoids	Ditepenoids	-	3	1.35408e+06	1.30058e+06	1.54788e+06	1.3469e+06	1.3156e+06	1.40047e+06
Lmmp002796	626.148	C27H30O17	[M+H]+	Gossypetin-3-O-rutinoside	Flavonoids	Flavonols	-	1	1.58632e+06	1.4022e+06	1.64529e+06	3.21566e+06	3.98621e+06	1.48542e+06
MWSslk092	344.09	C18H16O7	[M-H]-	Usnic acid	Phenolic acids	Phenolic acids	125-46-2	1	5.23559e+06	5.35236e+06	5.48296e+06	991542	985329	948230
HX1332	290.225	C19H30O2	[M+H]+	Roupelliol	Others	Others	-	3	1.26139e+06	1.23195e+06	1.47925e+06	2.91346e+06	2.84756e+06	2.80248e+06
Lmhp010908	535.364	C27H54NO7P	[M+H]+	LysoPC 19:1	Lipids	LPC	-	2	1.07415e+06	1.09352e+06	1.11552e+06	712027	744765	721982
MWS04412	174.137	C8H18N2O2	[M+H]+	N(6),N(6)-Dimethyl-L-lysine	Amino acids and derivatives	Amino acids and derivatives	2259-86-1	2	879386	822490	868756	800306	788568	867111
ML10180524	243.085	C9H13N3O5	[M+H]+	Cytarabine	Nucleotides and derivatives	Nucleotides and derivatives	147-94-4	2	2.00147e+06	2.14487e+06	2.37065e+06	2.33403e+06	1.99594e+06	1.73762e+06
Wcfp005519	162.032	C9H6O3	[M+H]+	5-hydroxyindene-1,3-dione	Terpenoids	Sesquiterpenoids	131977-61-2	2	3.51283e+06	3.53017e+06	3.37178e+06	3.40793e+06	3.43702e+06	3.27285e+06
Lhcp090204	192.151	C13H20O	[M+H]+	β-Ionone	Terpenoids	Monoterpenoids	79-77-6	3	442174	459444	435226	272946	276456	272862
Zbsp002605	756.211	C33H40O20	[M+H]+	Vicenin II-7-O-glucoside	Flavonoids	Flavones	-	2	349517	320217	277707	444728	316984	268902
MWSHY0017	272.068	C15H12O5	[M+H]+	Naringenin (5,7,4'-Trihydroxyflavanone)	Flavonoids	Flavanones	480-41-1	1	9.5804e+06	9.64151e+06	9.63341e+06	1.38424e+07	1.37612e+07	1.39064e+07
pme2954	302.043	C15H10O7	[M+H]+	Quercetin	Flavonoids	Flavonols	117-39-5	3	4.01183e+06	4.12131e+06	3.95169e+06	4.38324e+06	3.95105e+06	4.08935e+06
pmn001380	188.105	C9H16O4	[M-H]-	Eucommiol	Others	Alcohol compounds	55930-44-4	1	1.48039e+06	1.72876e+06	1.48435e+06	1.2756e+06	1.49452e+06	1.2734e+06
MWSmce016	137.048	C7H7NO2	[M+H]+	Nicotinic Acid Methyl Ester(Methyl Nicotinate)	Alkaloids	Pyridine alkaloids	93-60-7	3	126730	84143.2	64972.1	78034.1	56809.4	63378.5
Qahn011632	300.173	C19H24O3	[M-H]-	Biondinin C	Terpenoids	Monoterpenoids	55511-08-5	1	248819	257638	257983	296635	281712	274236
mws0154	174.053	C7H10O5	[M-H]-	Shikimic acid	Organic acids	Organic acids	138-59-0	2	2.90566e+06	5563290	2.90353e+06	1.22385e+07	1.20304e+07	1.25427e+07
mws2218	194.08	C8H10N4O2	[M+H]+	Caffeine	Alkaloids	Alkaloids	58-08-2	1	2.69912e+07	2.62575e+07	2.57014e+07	2.49693e+07	2.38875e+07	2.45736e+07
pmb2260	479.301	C23H46NO7P	[M+H]+	LysoPC 15:1	Lipids	LPC	-	2	1.22078e+06	1.28973e+06	1.37448e+06	1.07936e+06	1.17089e+06	1.12466e+06
Hmln007772	294.183	C17H26O4	[M-H]-	Nordihydrocapsiate	Phenolic acids	Phenolic acids	220012-53-3	3	840188	885054	812432	1.19205e+06	970878	1.20703e+06
pme1137	139.027	C6H5NO3	[M+H]+	6-Hydroxynicotinic acid	Alkaloids	Pyridine alkaloids	5006-66-6	2	180937	187290	189502	233182	226095	355335
pmp000575	446.121	C22H22O10	[M+H]+	Acacetin-7-O-glucoside (Tilianin)	Flavonoids	Flavones	4291-60-5	3	656019	669551	628666	188221	187443	183717
mws0258	131.095	C6H13NO2	[M+H]+	L-Isoleucine	Amino acids and derivatives	Amino acids and derivatives	73-32-5	1	4.04077e+06	4.24194e+06	4.44939e+06	3.87581e+06	3.47285e+06	3.11661e+06
MWS04555g	131.095	C6H13NO2	[M+H]+	D-Allo-Isoleucine	Amino acids and derivatives	Amino acids and derivatives	1509-35-9	1	4.04077e+06	4.24194e+06	4.44939e+06	3.87581e+06	3.47285e+06	3.11661e+06
mws0227	131.095	C6H13NO2	[M+H]+	L-Leucine	Amino acids and derivatives	Amino acids and derivatives	61-90-5	1	4.04077e+06	4.24194e+06	4.44939e+06	3.87581e+06	3.47285e+06	3.11661e+06
MWSslk133	258.183	C14H26O4	[M-H]-	1,14-Tetradecanedioic Acid	Lipids	Free fatty acids	821-38-5	1	192757	191199	196788	201174	198940	182616
pme1474	297.09	C11H15N5O3S	[M+H]+	5'-Deoxy-5'-(methylthio)adenosine	Nucleotides and derivatives	Nucleotides and derivatives	2457-80-9	1	2.58236e+07	2.65863e+07	2.92488e+07	2.63837e+07	2.46178e+07	2.69499e+07
Wasn000528	338.085	C12H18O11	[M-H]-	2-O-α-D-Glucopyranosyl-L-ascorbic acid	Others	Vitamin	129499-78-1	1	22585965	1.22777e+07	9.9877e+06	1.067e+07	1.27444e+07	1.24819e+07
Ylyp002274	354.089	C15H18N2O6S	[M+H]+	niazidin	Alkaloids	Alkaloids	-	3	3.0787e+07	3.04242e+07	3.14868e+07	5.33723e+07	5.62588e+07	5.09122e+07
Zmyn004714	298.251	C18H34O3	[M-H]-	Ricinoleic acid	Lipids	Free fatty acids	141-22-0	3	328210	335823	342957	359987	343122	323725
Wagp003518	337.116	C16H19NO7	[M+H]+	Acetoxyindole N-Glucoside	Alkaloids	Plumerane	-	3	3.30893e+06	3.30441e+06	2.8527e+06	3.34199e+06	3.26387e+06	3.07088e+06
pme1383	169.074	C8H11NO3	[M+H]+	Pyridoxine	Others	Vitamin	65-23-6	1	3.51984e+06	3.51752e+06	3.69339e+06	2.01143e+06	1.97262e+06	1.92745e+06
Zbzn008048	294.183	C17H26O4	[M-H]-	Embelin	Quinones	Quinones	550-24-3	3	976886	1.00073e+06	979630	1.09733e+06	1.07603e+06	1.08202e+06
mws0361	254.225	C16H30O2	[M-H]-	Palmitoleic Acid	Lipids	Free fatty acids	373-49-9	3	297820	289440	290460	276088	290646	251891
pmb1574	276.209	C18H28O2	[M+H]+	9,12-Octadecadien-6-Ynoic Acid	Lipids	Free fatty acids	61481-29-6	3	1.12229e+07	1.22483e+07	9.90577e+06	8.35657e+06	8.19527e+06	7.85619e+06
Sacp007567	220.183	C15H24O	[M+H]+	preisocalamenediol	Terpenoids	Sesquiterpenoids	25645-19-6	3	562846	1.92598e+06	877225	639925	673847	559613
Rfmb320	143.095	C7H13NO2	[M+H]+	1-Methylpiperidine-2-carboxylic acid	Organic acids	Organic acids	7730-87-2	3	7833105	3.12722e+06	2.83832e+06	2.97348e+06	8211930	7910550
Zbzp007397	180.115	C11H16O2	[M+H]+	5,6,7,7a-tetrahydro-4,4,7a-trimethyl-2(4H)-benzofuranone	Others	Others	15356-74-8	2	2.26439e+06	2.39665e+06	2.27083e+06	1.69078e+06	1.66668e+06	1.63991e+06
Lmyn005006	596.153	C30H28O13	[M-H]-	Eriodictyol-7-O-(6''-O-p-coumaroyl)glucoside	Flavonoids	Flavanones	-	3	249528	243565	452140	996812	843197	799997
MWSHY0019	610.19	C28H34O15	[M+H]+	Hesperetin-7-O-neohesperidoside(Neohesperidin)	Flavonoids	Flavanones	13241-33-3	2	4961650	4223395	2.48941e+06	5.02196e+06	4.58425e+06	3.27538e+06
Zmtn001464	205.037	C10H7NO4	[M-H]-	4,8-Dihydroxyquinoline-2-carboxylic acid	Organic acids	Organic acids	59-00-7	1	5.3001e+06	5.5203e+06	5.51462e+06	4.73811e+06	5.00792e+06	4.87728e+06
Wbtp005613	302.043	C15H10O7	[M+H]+	robustaquinone F	Flavonoids	Other Flavonoids	-	3	5.937e+07	6.25495e+07	6.01247e+07	6.32911e+07	6.32294e+07	6.22107e+07
zjbp120812	424.21	C22H32O8	[M+H]+	Scutebarbolide C	Terpenoids	Ditepenoids	-	3	2.63338e+07	2.56888e+07	2.76313e+07	2.60254e+07	2.69772e+07	27589422
Hmcn002875	302.043	C15H10O7	[M-H]-	6-Hydroxyluteolin	Flavonoids	Flavones	18003-33-3	2	611578	550517	529829	641772	764720	543295
MWS1962	152.12	C10H16O	[M+H]+	cis-Citral	Terpenoids	Monoterpenoids	5392-40-5	3	766008	766763	787769	759615	795036	803766
WaYp005219	308.09	C15H16O7	[M+H]+	1-O-(p-coumaroyl) 3-Hydroxy-3-methylglutaric acid	Phenolic acids	Phenolic acids	-	1	1.35221e+07	2.687e+07	3.14428e+07	3.14421e+07	3.14179e+07	3.31854e+07
Wcdn000434	342.116	C12H22O11	[M-H]-	5-{[3,4-dihydroxy-2,5-bis(hydroxymethyl)oxolan-2-yl]oxy}-2-(hydroxymethyl)oxane-2,3,4-triol	Others	Saccharides	-	1	2.69104e+07	2.75562e+07	2.55046e+07	2.55139e+07	2.64399e+07	2.46818e+07
Lskp211283	232.142	C10H20N2O4	[M+H]+	1',2',3',4'-tetrahydro-5'-deoxypinnatanine	Alkaloids	Alkaloids	-	3	1.06413e+07	1.09653e+07	1.07599e+07	1.32825e+07	1.3455e+07	1.39437e+07
MWSmce692	278.225	C18H30O2	[M-H]-	γ-Linolenic Acid	Lipids	Free fatty acids	506-26-3	1	1.32487e+06	1.27541e+06	1.35917e+06	1.35184e+06	1.37981e+06	1.36857e+06
Lmbn005923	278.225	C18H30O2	[M-H]-	Crepenynic acid	Lipids	Free fatty acids	2277-31-8	3	1.32487e+06	1.27541e+06	1.35917e+06	1.35184e+06	1.37981e+06	1.36857e+06
Wayn007653	372.157	C21H24O6	[M-H]-	Rubanol	Others	Others	-	2	85120.7	77882.1	85576.2	38231	40905.2	37256.4
Lmbn005662	296.235	C18H32O3	[M-H]-	9(10)-EpOME;(9R,10S)-(12Z)-9,10-Epoxyoctadecenoic acid	Lipids	Free fatty acids	16833-56-0	3	509207	508452	507724	230929	224493	219239
MWS201444	203.091	C7H13N3O4	[M+H]+	Gln-Gly	Amino acids and derivatives	Amino acids and derivatives	2650-65-9	3	5.83396e+06	5.51681e+06	5.05367e+06	5.20316e+06	5.33908e+06	4.8581e+06
pme0264	242.09	C10H14N2O5	[M+H]+	Thymidine	Nucleotides and derivatives	Nucleotides and derivatives	50-89-5	2	109790	144691	170285	130236	70212.7	128981
MWSmce241	189.1	C8H15NO4	[M+H]+	Castanospermine	Alkaloids	Alkaloids	79831-76-8	3	253144	244604	242362	343147	301694	286428
Lmyn003256	634.081	C27H22O18	[M-H]-	Isocorilagin	Tannins	Tannin	-	1	2.20138e+06	2.36151e+06	2.31775e+06	2.20334e+06	2.98682e+06	2.72395e+06
MWS3036	148.037	C5H8O5	[M-H]-	3-Hydroxyglutaric acid	Organic acids	Organic acids	638-18-6	2	1.18321e+06	2.10733e+06	2.2274e+06	2.57717e+06	2.57148e+06	2.52858e+06
pmp000593	594.159	C27H30O15	[M+H]+	Luteolin-7-O-rutinoside	Flavonoids	Flavones	3563-98-2	3	6.91038e+07	7.44964e+07	6.88432e+07	4.16875e+07	1.62224e+08	1.60061e+08
MWS20159	270.11	C13H18O6	[M+H]+	Phenyl-β-D-glucopyranoside	Phenolic acids	Phenolic acids	-	3	89962	126730	141467	89834.1	149952	63280.6
Zbsp002199	433.113	C21H21O10+	[M]+	Pelargonidin-3-O-glucoside	Flavonoids	Anthocyanidins	47684-27-5	3	7.19381e+06	5.40695e+06	6.77303e+06	1.07612e+07	5.21414e+06	8.41755e+06
Wbtp006564	316.058	C16H12O7	[M+H]+	(2s)-4,8,10-trihydroxy-2-methoxy-1h,2h-furo[3,2-a]xanthen-11-one	Flavonoids	Other Flavonoids	-	2	5.14097e+06	4.7836e+06	5.36802e+06	2.59453e+06	2.59568e+06	1.67933e+06
mws0250	181.074	C9H11NO3	[M+H]+	L-Tyrosine	Amino acids and derivatives	Amino acids and derivatives	60-18-4	1	5.73206e+06	6.39617e+06	6.89844e+06	6.09306e+06	5.79435e+06	4.49789e+06
MWSHY0171	578.142	C30H26O12	[M+H]+	Procyanidin B2	Tannins	Proanthocyanidins	29106-49-8	1	2.98319e+07	2.57477e+07	2.80044e+07	4.96652e+07	4.4486e+07	4.944e+07
pmn001691	328.225	C18H32O5	[M-H]-	9,12,13-Trihydroxy-10,15-octadecadienoic acid	Lipids	Free fatty acids	-	1	1.92745e+06	1.8506e+06	1.84805e+06	923196	930652	909587
mws0214	182.079	C6H14O6	[M-H]-	D-Sorbitol	Others	Saccharides	50-70-4	3	352639	393443	386287	248147	278392	240240
Lmcp002302	311.123	C12H17N5O5	[M+H]+	N6-(2-Hydroxyethyl)adenosine	Nucleotides and derivatives	Nucleotides and derivatives	4338-48-1	1	2.40357e+07	2.38148e+07	2.43844e+07	2.9214e+07	2.89142e+07	2.88785e+07
pmb0876	453.286	C21H44NO7P	[M+H]+	LysoPE 16:0	Lipids	LPE	53862-35-4	1	4.06007e+07	3.78612e+07	4.15208e+07	3.47039e+07	3.79466e+07	3.48999e+07
mws0043	402.132	C21H22O8	[M+H]+	Nobiletin (5,6,7,8,3',4'-Hexamethoxyflavone)	Flavonoids	Flavones	478-01-3	3	350920	6.02131e+06	340935	113229	104765	70806.9
Zmhn002269	270.02	C11H10O6S	[M-H]-	2,5-Dimethylchromone-7-O-sulfate	Others	Chromone	-	3	1.06031e+06	190130	1.00644e+06	1.67484e+06	1.56474e+06	1.62962e+06
Wchn004836	194.058	C10H10O4	[M-H]-	2,4,8-Trihydroxy-1-tetralone	Others	Others	88899-02-9	2	58627.7	66287.2	71687.4	99958.1	80292.8	126926
mws1189	194.043	C6H10O7	[M-H]-	D-Galacturonic acid	Others	Saccharides	685-73-4	3	1.289e+06	1.27298e+06	1.28672e+06	1.81008e+06	1.7451e+06	1.7676e+06
Qatp004621	374.173	C21H26O6	[M+H]+	Machilin H	Lignans and Coumarins	Lignans	-	3	264674	382487	436703	376699	555049	367044
mws0237	188.105	C9H16O4	[M-H]-	Azelaic acid	Organic acids	Organic acids	123-99-9	1	1.90418e+07	2.22524e+07	2.00594e+07	1.92469e+07	1.88121e+07	1.92197e+07
pmp000101	866.206	C45H38O18	[M+H]+	Arecatannin C1	Tannins	Tannin	87727-69-3	3	1.8828e+06	3.1184e+06	3.43017e+06	1.72721e+06	3.98321e+06	1.57274e+06
MWStz070	181.074	C9H11NO3	[M+H]+	N-(2-Hydroxy-4-methoxyphenyl)acetamide	Alkaloids	Phenolamine	58469-06-0	1	1.03181e+07	1.1167e+07	1.40491e+07	1.29967e+07	1.02944e+07	7.92204e+06
MWSmce572	147.068	C9H9NO	[M+H]+	(E)-Cinnamamide	Alkaloids	Alkaloids	22031-64-7	3	153487	145458	75559.9	248475	297843	280438
MWSmce190	147.089	C6H13NO3	[M+H]+	4-Hydroxy-L-Isoleucine	Amino acids and derivatives	Amino acids and derivatives	781658-23-9	3	317535	298922	249526	279627	307753	278481
Zbqn002253	219.111	C9H17NO5	[M-H]-	6-(((S)-1-carboxyethyl)amino)-4-hydroxyhexanoicacid	Amino acids and derivatives	Amino acids and derivatives	-	1	3.74554e+06	4.75236e+06	4.59896e+06	3.24139e+06	3.02961e+06	3.13688e+06
MWS00327g	105.043	C3H7NO3	[M+H]+	L-Isoserine	Amino acids and derivatives	Amino acids and derivatives	632-13-3	3	2.31769e+06	2.42833e+06	2.48257e+06	2.62709e+06	2.48774e+06	2.44834e+06
Wcsn010496	278.225	C18H30O2	[M-H]-	6,10,14-Trimethylpentadeca-5,9-Diene-2,13-Dione	Others	Others	-	2	885248	866228	924590	909579	946995	935532
pme2693	130.111	C6H14N2O	[M+H]+	N-Acetylputrescine	Alkaloids	Alkaloids	18233-70-0	3	3.80928e+06	3.90776e+06	3.51308e+06	2.35929e+06	2.40015e+06	2.20604e+06
pme3200	73.064	C2H7N3	[M+H]+	1-Methylguanidine	Alkaloids	Alkaloids	471-29-4	3	167353	194724	179196	188745	188727	175874
Wmhn001788	786.092	C34H26O22	[M-H]-	Digalloyl-HHDP-glucose	Tannins	Tannin	-	2	1.22346e+06	1.27609e+06	959043	1.10045e+06	1.04386e+06	1.05806e+06
MWS201437	246.122	C10H18N2O5	[M+H]+	Leu-Asp	Amino acids and derivatives	Amino acids and derivatives	32949-40-9	2	3.23077e+06	3.50038e+06	3.34013e+06	2.2474e+06	3.95274e+06	3.40841e+06
Lmhp011388	352.261	C21H36O4	[M+H]+	2-α-Linolenoyl-glycerol	Lipids	Glycerol ester	55268-58-1	1	2.047e+06	2.12094e+06	1.98894e+06	1.86867e+06	1.79379e+06	1.7414e+06
mws0224	149.051	C5H11NO2S	[M+H]+	DL-Methionine	Amino acids and derivatives	Amino acids and derivatives	59-51-8	3	841484	937627	1.07347e+06	784897	836943	747954
pme0193	146.069	C5H10N2O3	[M+H]+	L-Glutamine	Amino acids and derivatives	Amino acids and derivatives	56-85-9	3	695833	743508	713147	1.04025e+06	1.08235e+06	1.01397e+06
pmp000413	432.106	C21H20O10	[M+H]+	Genistein-8-C-glucoside	Flavonoids	Isoflavones	66026-80-0	3	2.74681e+06	1479315	1277375	621355	417071	495865
Lmrj001341	184.085	C8H12N2O3	[M+H]+	Cyclo(Ser-Pro)	Amino acids and derivatives	Amino acids and derivatives	-	3	67642.3	55571.9	63927	108103	107809	104635
pmb2804	312.23	C18H32O4	[M-H]-	13S-Hydroperoxy-9Z,11E-octadecadienoic acid	Lipids	Free fatty acids	33964-75-9	3	5.86588e+06	6.033e+06	5.7127e+06	4.17224e+06	2.6285e+06	2.65454e+06
Wafp003601	320.185	C16H24N4O3	[M+H]+	N-Feruloylmethylagmatine	Alkaloids	Phenolamine	-	2	6.08373e+06	7.49902e+06	6.27739e+06	4.14141e+06	3.57577e+06	3.74736e+06
Lmhp009890	545.348	C28H52NO7P	[M+H]+	LysoPC 20:3	Lipids	LPC	1199257-41-4	2	1.56494e+06	1.60075e+06	1.62135e+06	1.21524e+06	1.17343e+06	1.14542e+06
pmp000791	270.053	C15H10O5	[M+H]+	Moracin Y	Phenolic acids	Phenolic acids	1252581-54-6	3	1.46591e+06	1.45132e+06	1.50156e+06	3.88919e+06	3.90639e+06	3.89753e+06
CYp004569	272.068	C15H12O5	[M+H]+	2-(4-hydroxyphenyl)-2H-chromene-3,5,7-triol	Others	Others	-	3	2.53815e+06	3.42138e+06	3.09273e+06	3.84597e+06	3.15034e+06	4.22428e+06
MWSmce248	164.047	C9H8O3	[M-H]-	3-Hydroxycinnamic Acid	Phenolic acids	Phenolic acids	14755-02-3	1	1.23987e+07	1.32383e+07	1.26313e+07	9.31167e+06	7.76791e+06	9.17513e+06
Lmbn002648	164.047	C9H8O3	[M-H]-	α-Hydroxycinnamic Acid	Phenolic acids	Phenolic acids	5801-57-0	1	1.23987e+07	1.32383e+07	1.26313e+07	9.31167e+06	7.76791e+06	9.17513e+06
pme0170	216.122	C8H16N4O3	[M+H]+	N-Acetyl-L-Arginine	Amino acids and derivatives	Amino acids and derivatives	155-84-0	2	5.12469e+06	5.96281e+06	6.42147e+06	4.88691e+06	5.18587e+06	4.66981e+06
Lmtp002474	564.148	C26H28O14	[M+H]+	Apigenin-6-C-(2''-glucosyl)arabinoside	Flavonoids	Flavones	-	1	6.81992e+06	7.31229e+06	6.99424e+06	4.45023e+06	4.26555e+06	4.00358e+06
HX1272	344.162	C20H24O5	[M+H]+	Verrucosin	Lignans and Coumarins	Lignans	-	3	568865	566423	582386	47613.8	45421.3	47900
Lmhp008337	425.254	C19H40NO7P	[M+H]+	LysoPE 14:0(2n isomer)	Lipids	LPE	-	3	32705.1	17359	13677.7	32752.3	15020.5	18670.7
MWSslk108	203.116	C9H17NO4	[M+H]+	O-Acetyl-L-carnitine	Alkaloids	Alkaloids	3040-38-8	2	3.46162e+06	3.3775e+06	3.29946e+06	2.79496e+06	2.89029e+06	3.05713e+06
pmf0348	188.141	C10H20O3	[M-H]-	2,6-Dimethyl-7-octene-2,3,6-triol	Others	Alcohol compounds	73815-21-1	3	2.12983e+06	2.10885e+06	1.92521e+06	1.81998e+06	2.0213e+06	1.783e+06
Wbkp008219	698.343	C38H46N6O7	[M+H]+	(3S,3'S)-N,N'-((1R,2R)-5-((3,4,5-trihydroxy-6-methyltetrahydro-2H-pyran-2-yl)oxy)cyclohex-3-ene-1,2-diyl)bis(2-methyl-2,3,4,9-tetrahydro-1H-pyrido[3,4-b]indole-3-carboxamide)	Alkaloids	Alkaloids	-	3	8.06051e+06	8.4787e+06	8.14981e+06	1.03135e+07	1.02043e+07	1.13632e+07
Zazp002547	204.09	C11H12N2O2	[M+H]+	cyclo-(Gly-Phe)	Amino acids and derivatives	Amino acids and derivatives	10125-07-2	1	1.40752e+07	1.45282e+07	1.50482e+07	1.37462e+07	1.39381e+07	1.35517e+07
MWS20987	173.116	C7H15N3O2	[M+H]+	N5-(1-Iminoethyl)-L-ornithine	Amino acids and derivatives	Amino acids and derivatives	36889-13-1	2	3.88125e+06	4.07427e+06	4.19308e+06	3.04541e+06	2.91485e+06	3.02064e+06
Zbfn003303	338.1	C16H18O8	[M-H]-	3-(Hydroxycinnamoyl)-quinic acid	Phenolic acids	Phenolic acids	-	1	1.5724e+07	1.67203e+07	1.66029e+07	1.82475e+07	1.80674e+07	1.80106e+07
Walp007214	289.262	C16H35NO3	[M+H]+	2-Aminohexadecane-1,5,6-triol	Lipids	Sphingolipids	-	2	50999.5	22374.7	8497.83	17724.2	21730.7	8382.53
pme2074	323.21	C18H29NO4	[M-H]-	Jasmonoyl-L-Isoleucine	Amino acids and derivatives	Amino acids and derivatives	120330-93-0	3	5.21877e+06	5.16543e+06	5.10435e+06	1.16201e+07	11425101	1.09887e+07
Zahp011689	204.079	C12H12O3	[M+H]+	2,2-dimethylchromene-6-carboxylic acid	Others	Others	34818-56-9	3	8.15383e+06	8.24849e+06	7.03809e+06	4.50213e+06	8.41353e+06	5.99578e+06
ZbLn005207	342.099	C12H22O9S	[M-H]-	Sulfatricalysine C	Others	Saccharides	-	2	537283	503763	503821	2.153e+06	2.28099e+06	2.34757e+06
pma0101	292.154	C14H20N4O3	[M+H]+	Caffeoylagmatine	Alkaloids	Phenolamine	-	3	607686	816775	652562	1.47612e+06	1803166	1.15705e+06
MWSmce448	126.043	C5H6N2O2	[M+H]+	Imidazol-1-yl-acetic acid	Alkaloids	Alkaloids	22884-10-2	3	646127	601875	638444	687080	618255	701867
MWSmce118	126.043	C5H6N2O2	[M+H]+	Imidazole-4-Acetic Acid	Alkaloids	Alkaloids	645-65-8	3	646127	601875	638444	687080	618255	701867
Lmrj002087	246.122	C10H18N2O5	[M+H]+	L-Isoleucyl-L-Aspartate	Amino acids and derivatives	Amino acids and derivatives	-	2	1.90036e+06	1.80193e+06	1.94255e+06	2.0257e+06	2.12068e+06	2.00524e+06
Lkmp122701	246.126	C15H18O3	[M+H]+	Dehydrosantamarin	Terpenoids	Sesquiterpenoids	-	3	2.40862e+06	2.53997e+06	2.59916e+06	2.62922e+06	2.64798e+06	2.54917e+06
Zmbp002538	204.09	C11H12N2O2	[M+H]+	1-Methoxy-indole-3-acetamide	Alkaloids	Plumerane	-	1	1.52826e+07	1.58092e+07	1.53233e+07	1.42715e+07	1.43273e+07	1.50029e+07
Wayn004109	478.075	C21H18O13	[M-H]-	3'-O-Methylellagic acid 4-O-beta-D-glucoside	Tannins	Tannin	-	1	1.76939e+07	2.01204e+07	2.21754e+07	2.10857e+07	2.9605e+07	2.60902e+07
Walp008102	301.298	C18H39NO2	[M+H]+	2-Aminooctadecane-1,4-diol	Lipids	Sphingolipids	-	2	957256	746113	1.97969e+06	2.16164e+06	1.98911e+06	814985
Wbsp007290	276.173	C17H24O3	[M+H]+	Lycoposerramine E	Alkaloids	Alkaloids	-	3	1.30523e+06	1.08831e+06	1.21816e+06	595322	571634	682093
MWSmce490	168.042	C8H8O4	[M-H]-	2',4',6'-Trihydroxyacetophenone	Phenolic acids	Phenolic acids	480-66-0	1	602985	589042	605693	775688	748187	785873
MWSslk132	286.214	C16H30O4	[M-H]-	Hexadecanedioic acid	Lipids	Free fatty acids	505-54-4	2	330935	338750	340432	282901	276516	268613
pme2801	166.049	C6H6N4O2	[M+H]+	7-Methylxanthine	Nucleotides and derivatives	Nucleotides and derivatives	552-62-5	1	2.17562e+07	2.14345e+07	2.17927e+07	1.82261e+07	1.72014e+07	1.73742e+07
Lmhn002683	458.085	C22H18O11	[M-H]-	p-Coumaroylcaffeoyltartaric acid	Phenolic acids	Phenolic acids	-	3	1.01327e+06	918938	755921	1.08905e+06	1.14149e+06	1.16289e+06
Cmhn001271	634.081	C27H22O18	[M-H]-	Gemin D	Tannins	Tannin	84744-46-7	1	2.63451e+06	2.58064e+06	2.99106e+06	2.47147e+06	2.70505e+06	2.80661e+06
Lhjp111635	506.164	C21H30O14	[M+H]+	Arabinosylsecologanic acid	Terpenoids	Monoterpenoids	-	2	85048.8	122863	74068.1	11928.8	17271.6	22549.5
Wahp006462	506.142	C24H26O12	[M+H]+	Rhamnazine-5-O-β-D-glucoside	Flavonoids	Flavones	-	2	2.90212e+06	3.12474e+06	3.2057e+06	7.7599e+06	7.69325e+06	7.49784e+06
mws0005	160.1	C10H12N2	[M+H]+	Tryptamine	Alkaloids	Plumerane	61-54-1	3	650925	751918	715830	479201	487407	490214
Lmhp007840	533.348	C27H52NO7P	[M+H]+	LysoPC 19:2	Lipids	LPC	-	2	5.38443e+06	4.95386e+06	5.28311e+06	3.74454e+06	3.61095e+06	3.74751e+06
mws0102	161.048	C9H7NO2	[M-H]-	Indole-5-carboxylic acid	Alkaloids	Plumerane	1670-81-1	3	123599	146676	124694	152220	187364	183670
mws1422	274.084	C15H14O5	[M+H]+	Epiafzelechin	Flavonoids	Flavanols	24808-04-6	1	4.95389e+06	4.85825e+06	4.97016e+06	5.0531e+06	4.38647e+06	4.66164e+06
Lmsn006346	614.127	C29H26O15	[M-H]-	1,6-Di-O-galloyl-3-O-Cinnamoyl-β-D-glucose	Phenolic acids	Phenolic acids	-	1	763190	884079	941479	500140	502559	520737
Wcgn008207	224.105	C12H16O4	[M-H]-	Aspidinol	Others	Others	519-40-4	1	1.74805e+06	1.70674e+06	1.66698e+06	830581	819448	812704
CYp001633	344.074	C14H16O10	[M+H]+	5-Galloylquinic acid	Phenolic acids	Phenolic acids	53584-43-3	3	1.42874e+07	1.03749e+07	1.09793e+07	1.65597e+07	1.64818e+07	1.52847e+07
MWSprf147	314.1	C14H18O8	[M+H]+	Glucovanillin	Phenolic acids	Phenolic acids	494-08-6	2	2.22721e+07	2.16571e+07	2.19767e+07	3.53592e+06	3.48112e+06	3.53843e+06
MWS5173	111.043	C4H5N3O	[M+H]+	Isocytosine	Nucleotides and derivatives	Nucleotides and derivatives	108-53-2	3	656589	636620	643021	722103	640583	680249
MWS4309	261.111	C13H15N3O3	[M+H]+	Glycyl-tryptophan	Amino acids and derivatives	Amino acids and derivatives	2390-74-1	3	627929	635351	687948	559575	657422	681007
Lmjp002596	596.138	C26H28O16	[M+H]+	Quercetin-3-O-sambubioside	Flavonoids	Flavonols	83048-35-5	3	182736	96705	286403	216083	209564	413749
Wcfp007836	301.298	C18H39NO2	[M+H]+	Tetradecyldiethanolamine	Alkaloids	Alkaloids	18924-66-8	1	798155	752803	1.87713e+06	2.112e+06	1.95401e+06	798805
Hmtn001358	311.101	C14H17NO7	[M-H]-	2-(D-Glucosyloxy)-4-hydroxybenzeneacetonitrile	Alkaloids	Phenolamine	-	3	69787.2	88359.4	70507.4	79899.2	83122.6	38345
Hasp010605	352.261	C21H36O4	[M+H]+	(S)-2,3-dihydroxypropyl (9Z,12Z,15Z)-octadeca-9,12,15-trienoate	Others	Others	129828-41-7	1	4.79822e+06	4.17686e+06	4.5752e+06	6.79361e+06	7.18343e+06	6.62903e+06
Zmjn004133	312.23	C18H32O4	[M-H]-	9S-Hydroperoxy-10E,12Z-octadecadienoic acid	Lipids	Free fatty acids	5502-91-0	3	1.07321e+06	1.10391e+06	1.15336e+06	631238	686870	677205
MWS201414	229.106	C9H15N3O4	[M+H]+	Pro-Asn	Amino acids and derivatives	Amino acids and derivatives	107856-82-6	2	7.48367e+06	7.68355e+06	7.41937e+06	5.25976e+06	5.18445e+06	5.08099e+06
pmp000100	866.206	C45H38O18	[M+H]+	Arecatannin B1	Tannins	Tannin	79763-28-3	2	2.94091e+06	2.92326e+06	2.91441e+06	4.03105e+06	3.62194e+06	4.34338e+06
Lmgn007652	330.241	C18H34O5	[M-H]-	Tianshic acid	Organic acids	Organic acids	-	2	1.38121e+07	1.34736e+07	1.36218e+07	5.17953e+06	5.03804e+06	5.03284e+06
Lmbn007891	314.246	C18H34O4	[M-H]-	Hydroxy ricinoleic acid	Lipids	Free fatty acids	-	3	201242	151600	147497	102308	101343	97370.4
Zmmp002167	310.116	C14H18N2O6	[M+H]+	2-((L-tyrosyl)oxy)-5-amino-5-oxopentanoic acid	Amino acids and derivatives	Amino acids and derivatives	-	2	2.74519e+06	2.72304e+06	2.91102e+06	2.70616e+06	2.65602e+06	2.53787e+06
Qmjp012113	556.376	C34H52O6	[M+H]+	Hypericumoxide N	Others	Others	-	3	231227	234924	210924	304946	306394	296974
Lmmn003822	362.173	C20H26O6	[M-H]-	(4β,10E)-6α,15-Dihydroxy-8β-(angeloyloxy)-14-oxogermacra-1(10),11(13)-diene-12-oic acid-12,6-lactone	Terpenoids	Sesquiterpenoids	-	1	392156	390811	403364	454703	581007	544532
Wbmp010544	698.341	C37H50N2O11	[M+H]+	10-Hydroxymethyllycaconitine	Alkaloids	Alkaloids	-	3	8.1853e+06	7.96421e+06	7.75183e+06	9.86383e+06	9.82858e+06	1.1226e+07
Zmhn003257	300.063	C16H12O6	[M-H]-	5,7,2'-Trihydroxy-8-methoxyflavone	Flavonoids	Flavones	-	1	1.90989e+06	2.04099e+06	1.97793e+06	2.01297e+06	2.37596e+06	2.19461e+06
mws0885	154.027	C7H6O4	[M-H]-	2,4-Dihydroxybenzoic acid	Phenolic acids	Phenolic acids	89-86-1	3	846832	940698	1.10036e+06	429772	497073	304038
Hmlp000935	153.079	C8H11NO2	[M+H]+	Vanillylamine	Alkaloids	Phenolamine	1196-92-5	3	164350	535769	458431	372678	205514	514787
Zmsp001773	267.097	C10H13N5O4	[M+H]+	9-Alpha-Ribofuranosyladenine	Nucleotides and derivatives	Nucleotides and derivatives	-	1	9.17053e+06	8.83077e+06	9.32146e+06	1.3108e+07	1.40313e+07	1.25614e+07
pmb0874	477.286	C23H44NO7P	[M+H]+	LysoPE 18:2(2n isomer)	Lipids	LPE	-	1	2.8759e+07	2.72433e+07	2.36976e+07	2.18831e+07	2.27444e+07	2.04376e+07
pme0274	131.095	C6H13NO2	[M+H]+	6-Aminocaproic acid	Organic acids	Organic acids	60-32-2	3	4.01077e+07	4.20959e+07	5.08259e+07	4.50029e+07	3.78651e+07	3.01863e+07
Lmbn005487	314.246	C18H34O4	[M-H]-	12,13-DHOME; (9Z)-12,13-Dihydroxyoctadec-9-enoic acid	Lipids	Free fatty acids	263399-35-5	1	178668	179151	175187	133948	138990	127087
mws0917	330.074	C17H14O7	[M-H]-	3,7-Di-O-methylquercetin	Flavonoids	Flavonols	2068-02-2	2	256476	242558	267700	204058	207605	223992
mws0248	244.07	C9H12N2O6	[M-H]-	Uridine	Nucleotides and derivatives	Nucleotides and derivatives	58-96-8	1	3.53551e+06	3.65749e+06	3.64322e+06	3.76626e+06	3.87724e+06	3.34678e+06
pme2433	105.079	C4H11NO2	[M+H]+	Diethanolamine	Alkaloids	Alkaloids	111-42-2	3	153109	149919	121018	165170	141918	134533
mws5035	278.163	C15H22N2O3	[M+H]+	L-Leucyl-L-phenylalanine	Amino acids and derivatives	Amino acids and derivatives	56217-82-4	2	1.50359e+06	490850	1.35571e+06	1.45931e+06	1.64123e+06	1.55395e+06
Zasp102439	117.058	C8H7N	[M+H]+	m-Aminophenylacetylene	Alkaloids	Alkaloids	54060-30-9	1	2.1078e+07	2.21801e+07	2.29083e+07	2.12894e+07	2.12527e+07	2.129e+07
mws0255	111.043	C4H5N3O	[M+H]+	Cytosine	Nucleotides and derivatives	Nucleotides and derivatives	71-30-7	3	2.1973e+06	1.98265e+06	2.16924e+06	2.39008e+06	2.07121e+06	2.24338e+06
HJAP064	564.111	C25H24O15	[M+H]+	Isorhamnetin-3-O-(6''-malonyl)glucoside	Flavonoids	Flavonols	-	3	195140	136735	118155	325375	278610	164094
pmn001694	330.241	C18H34O5	[M-H]-	9,10,13-Trihydroxy-11-Octadecenoic Acid	Lipids	Free fatty acids	29907-57-1	1	8.83786e+06	8.34086e+06	8.42872e+06	3.18017e+06	2.64683e+06	3.34767e+06
Hmln002199	506.106	C23H22O13	[M-H]-	Quercetin-3-O-(6''-O-acetyl)galactoside	Flavonoids	Flavonols	-	3	402039	555400	343755	918636	1.83139e+06	1.15184e+06
Lmhp007598	533.348	C27H52NO7P	[M+H]+	LysoPC 19:2(2n isomer)	Lipids	LPC	-	2	8.44821e+06	8.58746e+06	8.62117e+06	6.19929e+06	6.03936e+06	5.83008e+06
Lssp210422	270.053	C15H10O5	[M+H]+	Genistein	Flavonoids	Isoflavones	446-72-0	3	440823	422169	484007	1.15968e+06	1.12298e+06	1.21439e+06
HX1256	326.152	C20H22O4	[M+H]+	Machilin A	Lignans and Coumarins	Lignans	-	1	992705	1.08653e+06	1.0813e+06	8105.89	21147.9	10814.5
pma1839	308.174	C16H24N2O4	[M+H]+	N-Sinapoylcadaverine	Alkaloids	Phenolamine	-	3	324372	367741	346458	519357	596766	566980
Lmzp004885	330.074	C17H14O7	[M+H]+	Tricin (5,7,4'-Trihydroxy-3',5'-dimethoxyflavone)	Flavonoids	Flavones	520-32-1	1	6.08331e+06	6.29993e+06	6.42112e+06	5.94237e+06	5.99067e+06	5.93732e+06
MWS201455	261.132	C10H19N3O5	[M+H]+	Asp-Lys	Amino acids and derivatives	Amino acids and derivatives	5891-51-0	2	1.50943e+06	1.59592e+06	1.73649e+06	1.47719e+06	1.52017e+06	1.58746e+06
pme2527	132.09	C5H12N2O2	[M+H]+	L-Ornithine	Amino acids and derivatives	Amino acids and derivatives	70-26-8	3	204046	266104	226457	320820	235404	321957
Walp007192	405.345	C22H47NO5	[M+H]+	2-aminodocoSane-1,6,19,20,21-pentaol	Lipids	Sphingolipids	-	2	853230	824884	358528	370228	261490	725121
MWS20194	148.052	C9H8O2	[M+H]+	Cinnamic acid	Phenolic acids	Phenolic acids	140-10-3	3	722250	821018	696444	612612	666093	590264
pmb2319	481.317	C23H48NO7P	[M+H]+	LysoPC 15:0	Lipids	LPC	108273-89-8	1	794086	869212	833591	616184	650636	615449
Lcsp012679	321.267	C20H35NO2	[M+H]+	linolenoylethanolamine	Lipids	LPE	-	1	125640	93956	131880	186655	204383	199711
Wayp001024	279.132	C11H21NO7	[M+H]+	N-(1-Deoxy-1-fructosyl)Valine	Nucleotides and derivatives	Nucleotides and derivatives	-	2	2.62631e+06	1.87469e+06	2.30245e+06	1.50936e+06	1.51148e+06	1.33084e+06
MWS201445	214.132	C10H18N2O3	[M+H]+	Val-Pro	Amino acids and derivatives	Amino acids and derivatives	20488-27-1	3	2.15394e+06	1.97479e+06	2.0288e+06	1.68061e+06	1.76024e+06	1.73771e+06
MWSHY0118	342.11	C19H18O6	[M+H]+	5,6,7,4'-Tetramethoxyflavone	Flavonoids	Flavones	1168-42-9	3	567661	569876	519339	1.37147e+06	1.37661e+06	1.30612e+06
mws1292	564.148	C26H28O14	[M+H]+	Isoschaftoside	Flavonoids	Flavones	52012-29-0	2	3.31452e+06	3.09576e+06	2.93018e+06	1.88853e+06	1.95351e+06	1.871e+06
Lmhp008833	493.317	C24H48NO7P	[M+H]+	LysoPC 16:1(2n isomer)	Lipids	LPC	-	1	1.12528e+07	1.15651e+07	1.17154e+07	7.38671e+06	7.5064e+06	1.01868e+07
MWS2076	109.053	C6H7NO	[M+H]+	2-Aminophenol	Alkaloids	Phenolamine	95-55-6	3	142847	107318	97577.1	109598	180166	102511
Lmhp009769	465.286	C22H44NO7P	[M+H]+	LysoPE 17:1	Lipids	LPE	-	3	274913	275761	281805	248293	244364	233484
Zbsp005715	550.132	C25H26O14	[M+H]+	Hesperetin-7-O-(6''-malonyl)glucoside	Flavonoids	Flavanones	-	2	13812.9	43345	20005	95035	19218.4	28080.8
pme3207	142.027	C6H6O4	[M-H]-	Muconic acid	Organic acids	Organic acids	1119-72-8	3	1.49161e+06	1.29274e+06	1.34001e+06	1.5739e+06	1.71495e+06	1.58645e+06
Zmyn000155	174.1	C7H14N2O3	[M-H]-	N-α-Acetyl-L-ornithine	Amino acids and derivatives	Amino acids and derivatives	6205-08-9	3	3.26891e+06	3.68108e+06	3.63402e+06	1326150	2.35408e+06	2.22309e+06
pme0010	105.043	C3H7NO3	[M+H]+	L-Serine	Amino acids and derivatives	Amino acids and derivatives	56-45-1	3	186345	183086	192859	233268	221598	190437
Cmdn002504	582.18	C23H34O17	[M-H]-	6'-O-β-D-glucosylsesamoside	Terpenoids	Monoterpenoids	927691-86-9	2	518005	109895	411551	306295	288447	264816
WaYp006462	289.262	C16H35NO3	[M+H]+	2-Aminohexadecane-1,5,15-triol	Lipids	Sphingolipids	-	2	353216	340329	2.39157e+06	2.9447e+06	2.47387e+06	312674
Zmjp003597	388.21	C19H32O8	[M+H]+	Ampelopsisionoside	Others	Ketone compounds	-	2	246783	177972	233530	186795	190023	220616
pmb0501	130.122	C5H14N4	[M+H]+	Agmatine	Alkaloids	Alkaloids	306-60-5	3	3.93455e+06	3.81106e+06	3.92248e+06	2.48172e+06	2.52155e+06	2.39789e+06
HJAP010	550.132	C25H26O14	[M+H]+	Luteolin-6,8-di-C-arabinoside	Flavonoids	Flavones	-	3	676655	1146265	889158	692100	829927	1.2038e+06
HX1340	196.11	C11H16O3	[M+H]+	epiloliolide	Others	Others	-	1	3.59824e+06	2.9714e+06	2.71083e+06	3.78607e+06	4.12658e+06	3.90507e+06
MWS2001	228.002	C7H4N2O7	[M-H]-	2-Hydroxy-3,5-dinitrobenzoic acid	Phenolic acids	Phenolic acids	609-99-4	3	155708	141540	113158	260129	217335	186722
Yalp011808	628.242	C35H36N2O9	[M+H]+	Thapsakon B	Alkaloids	Alkaloids	-	3	21208.5	22009.3	17399.1	44560.2	49140.6	82528
pme3961	251.102	C10H13N5O3	[M+H]+	2'-Deoxyadenosine	Nucleotides and derivatives	Nucleotides and derivatives	958-09-8	1	1.45463e+06	1.57637e+06	1.48046e+06	2.14547e+06	2.14665e+06	2.4309e+06
Lmhp008688	499.27	C25H42NO7P	[M+H]+	LysoPE 20:5	Lipids	LPE	-	2	1.13341e+06	1.11336e+06	1.18788e+06	1.09355e+06	1.17348e+06	1.07062e+06
Zmzn000078	169.998	C3H7O6P	[M-H]-	Dihydroxyacetone phosphate	Others	Saccharides	57-04-5	2	1.14556e+06	1.30335e+06	1.27025e+06	966992	1.16578e+06	1.10522e+06
Wbmn010451	488.35	C30H48O5	[M-H]-	2,3,23-Trihydroxyolean-12-en-28-oic acid methyl ester	Terpenoids	Triterpene	-	3	733512	717027	722489	598690	602100	586326
Wayn002665	760.128	C37H28O18	[M-H]-	Prodelphinidin A2 3'-gallate	Tannins	Proanthocyanidins	-	1	3.94592e+07	3.88436e+07	3.90052e+07	7.01015e+07	6.77552e+07	6.36343e+07
Cmmn012461	300.209	C20H28O2	[M-H]-	Dehydroabietic acid	Terpenoids	Ditepenoids	1740-19-8	2	5.53434e+06	5.61613e+06	5.5911e+06	5.67555e+06	5.60752e+06	5.23677e+06
Lmbn001288	132.042	C5H8O4	[M-H]-	2-Hydroxy-2-methyl-3-oxobutanoic acid	Organic acids	Organic acids	71698-08-3	1	623502	603286	657896	545667	575875	566882
mws1051	399.144	C15H23N6O5S+	[M]+	S-Adenosylmethionine	Amino acids and derivatives	Amino acids and derivatives	485-80-3	3	1.6468e+06	1.49969e+06	1.41693e+06	2.57224e+06	2.5027e+06	2.68571e+06
MWSmce324	186.032	C11H6O3	[M+H]+	Psoralen	Lignans and Coumarins	Coumarins	66-97-7	1	82714.1	248103	213158	114946	171966	132847
Wacn003131	354.059	C15H14O10	[M-H]-	2-O-P-Coumaroylhydroxycitric Acid	Phenolic acids	Phenolic acids	-	3	35010	80833.6	44529.2	132149	139884	50185.6
pmb0789	331.127	C14H21NO8	[M+H]+	Pyridoxine-5'-O-glucoside	Others	Vitamin	-	3	1.14612e+06	1.06381e+06	1.17796e+06	801209	747597	673485
Zmhp002409	610.153	C27H30O16	[M+H]+	Isoluteolin-6,8-di-C-glucoside	Flavonoids	Flavones	-	3	759164	1025350	981710	804344	830447	1203400
Wccp001353	257.142	C16H19NO2	[M+H]+	(1S,12S,14R)-4-methyl-11-oxa-4-azatetracyclo[8.6.1.01,12.06,17]heptadeca-6(17),7,9,15-tetraen-14-ol	Alkaloids	Alkaloids	-	3	2.85942e+06	2.98902e+06	2.83508e+06	3.3552e+06	3.39046e+06	3.25435e+06
Zmmp003443	333.132	C16H19N3O5	[M+H]+	Bestim	Amino acids and derivatives	Amino acids and derivatives	66471-20-3	2	7.7395e+06	8.45129e+06	9.17219e+06	7.64538e+06	7.35788e+06	6.7603e+06
mws1014	208.037	C10H8O5	[M+H]+	Fraxetin (7,8-Dihydroxy-6-methoxycoumarin)	Lignans and Coumarins	Coumarins	574-84-5	3	4.59036e+06	3.86452e+06	5.18137e+06	6.15787e+06	7.48815e+06	7.09834e+06
pmb3068	338.1	C16H18O8	[M-H]-	1-O-p-Coumaroylquinic acid	Phenolic acids	Phenolic acids	-	1	1.75969e+07	1.66206e+07	1.77627e+07	1.84419e+07	1.98774e+07	1.78697e+07
Zjyp110109	180.115	C11H16O2	[M+H]+	oxyphyllone F	Terpenoids	Sesquiterpenoids	-	3	1.43262e+06	1.35347e+06	1.34307e+06	976970	943190	925282
Wahp006113	506.142	C24H26O12	[M+H]+	Rhamnazine-4'-O-β-D-glucoside	Flavonoids	Flavones	-	2	577858	551691	529312	964533	976706	1.0888e+06
Lmhn004976	300.063	C16H12O6	[M-H]-	Aracarpene 2	Flavonoids	Isoflavones	-	3	1.60633e+06	1.41957e+06	1.50803e+06	1.78528e+06	1.85679e+06	1.72463e+06
Zmpn000638	131.07	C4H9N3O2	[M-H]-	3-Guanidinopropionic acid	Organic acids	Organic acids	353-09-3	3	235067	613703	561106	588547	567261	451733
Zmmp002946	294.122	C14H18N2O5	[M+H]+	(3-(carboxyamino)-2-methylpropanoyl)phenylalanine	Amino acids and derivatives	Amino acids and derivatives	-	1	4.80811e+06	4.32482e+06	4.7978e+06	4.36109e+06	4.39084e+06	4.62787e+06
Lmyp005839	356.126	C20H20O6	[M+H]+	Balanophonin	Lignans and Coumarins	Lignans	118916-57-7	2	934753	1.11992e+06	1.15121e+06	1.26537e+06	1.30802e+06	1.16007e+06
Lcgp000245	492.2	C25H32O10	[M+H]+	dihydrodehydrodiconiferyl alcohol-9-O-β-D-xylopyranoside	Lignans and Coumarins	Lignans	-	2	4.6871e+07	5.7541e+07	5.1961e+07	4.96143e+07	4.16409e+07	4.0811e+07
Lmhp008801	475.27	C23H42NO7P	[M+H]+	LysoPE 18:3	Lipids	LPE	-	1	1.60284e+07	17508087	1.6894e+07	1.5399e+07	1.53946e+07	2.11221e+07
Lmhp002001	264.147	C14H20N2O3	[M+H]+	L-Valyl-L-Phenylalanine	Amino acids and derivatives	Amino acids and derivatives	3918-92-1	2	1.16925e+06	1.09414e+06	1.20235e+06	900229	928777	898699
Hmlp003068	626.148	C27H30O17	[M+H]+	Meratin	Flavonoids	Flavones	27215-04-9	3	774301	767502	614558	379285	509970	594075
Hmlp005105	284.068	C16H12O5	[M+H]+	3,7-dihydroxy-4'-methoxyflavone	Flavonoids	Flavones	-	2	53838.3	68970.2	71504.3	48780.1	50137.5	39100.4
pmp001230	278.152	C16H22O4	[M+H]+	Senkyunolide M	Others	Lactones	146986-60-9	1	1.47145e+07	1.44008e+07	1.14192e+07	9.58978e+06	1.65502e+07	1.32138e+07
Wcfn003882	372.106	C16H20O10	[M-H]-	(2S,3S,4S,5R,6R)-6-(3-benzoyloxy-2-hydroxypropoxy)-3,4,5-trihydroxyoxane-2-carboxylic acid	Others	Others	-	3	638832	618912	599484	782272	861441	710241
Lmzp003207	332.183	C16H28O7	[M+H]+	(3R,4R)-p-Menth-1-ene-3,4-diol-3-O-β-D-glucoside	Terpenoids	Monoterpenoids	-	2	1.02658e+07	1.08639e+07	1.17318e+07	7.48361e+06	8.89973e+06	8.66255e+06
Lmzp003064	332.183	C16H28O7	[M+H]+	(3R,4S,6R)-p-Menth-1-ene-3,6-diol-3-O-β-D-glucoside	Terpenoids	Monoterpenoids	-	2	1.02658e+07	1.08639e+07	1.17318e+07	7.48361e+06	8.89973e+06	8.66255e+06
Lmxp010913	675.447	C35H66NO9P	[M+H]+	1-(9Z-Octadecenoyl)-2-(9-oxo-nonanoyl)-sn-glycero-3-phosphocholine	Lipids	Glycerol ester	-	2	278654	260797	252716	254363	267840	251872
Zbqn003921	251.079	C12H13NO5	[M-H]-	N-carboxy-N-(2-oxo-2-phenylethyl)-L-alanine	Amino acids and derivatives	Amino acids and derivatives	-	1	1.07421e+06	1.17078e+06	1.24072e+06	2.20378e+06	2.38091e+06	2.25443e+06
Zmdp001857	310.116	C14H18N2O6	[M+H]+	γ-Glutamyltyrosine	Amino acids and derivatives	Amino acids and derivatives	7432-23-7	2	2.956e+06	2.91204e+06	2.94725e+06	2.39223e+06	2.63871e+06	2.3333e+06
pmn001689	312.23	C18H32O4	[M-H]-	9-Hydroxy-12-oxo-15(Z)-octadecenoic acid	Lipids	Free fatty acids	-	3	47247.4	44005	43413.9	81709.4	83623.2	77812.5
Hmtp000776	167.058	C8H9NO3	[M+H]+	4,5,6-Trihydroxy-2-cyclohexen-1-ylideneacetonitrile	Alkaloids	Alkaloids	-	3	1.50883e+06	1.54101e+06	1.55203e+06	1.48165e+06	1.50038e+06	1.50226e+06
MWSHY0056	580.179	C27H32O14	[M+H]+	Naringenin-7-O-Rutinoside(Narirutin)	Flavonoids	Flavanones	14259-46-2	1	663517	705088	516380	303829	298857	166448
Ymjm000067	320.235	C20H32O3	[M+H]+	14-Hydroxyvibsanin F	Terpenoids	Ditepenoids	-	3	492073	482861	496393	411006	389864	410805
pmp000003	316.058	C16H12O7	[M+H]+	Nepetin (5,7,3',4'-Tetrahydroxy-6-methoxyflavone)	Flavonoids	Flavones	520-11-6	2	4.54963e+06	4.68194e+06	4.63109e+06	2.37143e+06	2.14884e+06	2.19539e+06
mws1336	137.048	C7H7NO2	[M+H]+	4-Aminobenzoic acid	Phenolic acids	Phenolic acids	150-13-0	3	2.55655e+06	2.27804e+06	2.59269e+06	4.63964e+06	3.8903e+06	4.36674e+06
Lmhp009034	451.27	C21H42NO7P	[M+H]+	LysoPE 16:1	Lipids	LPE	-	1	1.1644e+06	1.12322e+06	1.1829e+06	980638	1.06618e+06	900915
Wdzp006564	210.126	C12H18O3	[M+H]+	orientalol P	Terpenoids	Sesquiterpenoids	-	3	3.77785e+06	3.78363e+06	4.08291e+06	1.42708e+07	1.42511e+07	1.37876e+07
pmp000587	534.101	C24H22O14	[M+H]+	Luteolin-7-O-(6''-malonyl)glucoside	Flavonoids	Flavones	-	2	642931	1.05402e+06	1.09238e+06	1.6498e+07	1.98181e+07	1.40188e+07
mws3133	173.069	C7H11NO4	[M+H]+	Oxaceprol	Amino acids and derivatives	Amino acids and derivatives	33996-33-7	3	3.26745e+06	3.39494e+06	3.39956e+06	2.52178e+06	2.26922e+06	2.41382e+06
Lcsp001751	345.19	C15H27N3O6	[M+H]+	Val-Ile-Asp	Amino acids and derivatives	Amino acids and derivatives	-	2	637395	697896	723935	1.92131e+06	1.89662e+06	1.56025e+06
pmp001281	521.348	C26H52NO7P	[M+H]+	LysoPC 18:1	Lipids	LPC	-	1	1.14328e+08	111860428	1.15546e+08	6.684e+07	6.81961e+07	6.6918e+07
MWSHY0010	742.232	C33H42O19	[M+H]+	Troxerutin	Flavonoids	Flavones	7085-55-4	3	417115	151750	429829	672806	289479	255879
Lahp002795	762.143	C37H30O18	[M+H]+	Theasinensin B	Flavonoids	Flavanols	89064-32-4	3	3.19395e+06	1.90758e+06	3.62439e+06	5.58518e+06	5.42587e+06	6.0711e+06
pme0033	136.038	C5H4N4O	[M+H]+	Hypoxanthine	Nucleotides and derivatives	Nucleotides and derivatives	68-94-0	3	1.09956e+06	1.16436e+06	1.24151e+06	968630	1.02594e+06	940616
mws4002	153.079	C8H11NO2	[M+H]+	Dopamine	Alkaloids	Phenolamine	51-61-6	3	37675.6	40344.5	39811.1	70032.6	47214.5	121041
Wayp001104	343.126	C15H21NO8	[M+H]+	N-(1-Deoxy-1-fructosyl)Tyrosine	Nucleotides and derivatives	Nucleotides and derivatives	-	2	4.64251e+06	1.38686e+06	5.14309e+06	3.12022e+06	3.20982e+06	2.38673e+06
Zmrp110404	456.36	C30H48O3	[M+H]+	3-Hydroxyurs-12-en-24-oic acid (β-Boswellic acid)	Terpenoids	Triterpene	631-69-6	3	52983.9	45151.4	42631.4	33603.9	13616.8	15678.9
pmf0470	131.058	C5H9NO3	[M+H]+	cis-4-Hydroxy-D-proline	Amino acids and derivatives	Amino acids and derivatives	2584-71-6	3	388671	665079	587580	929755	635505	678346
mws0216	131.058	C5H9NO3	[M+H]+	Trans-4-Hydroxy-L-proline	Amino acids and derivatives	Amino acids and derivatives	51-35-4	3	388671	665079	587580	929755	635505	678346
mws2124	155.982	C2H5O6P	[M-H]-	2-Phosphoglycolate	Organic acids	Organic acids	13147-57-4	3	1.76935e+06	1.71889e+06	1.68832e+06	598961	525416	699704
MWSmce585	103.063	C4H9NO2	[M+H]+	Methyl 3-aminopropanoate	Amino acids and derivatives	Amino acids and derivatives	4138-35-6	2	1.06226e+07	1.08022e+07	1.08079e+07	8.60623e+06	9.08184e+06	8.39687e+06
MWS2070	180.079	C10H12O3	[M-H]-	Propyl 4-hydroxybenzoate	Phenolic acids	Phenolic acids	94-13-3	3	11894.3	29625.3	23585.3	25980.6	26079.3	22132.4
mws0889	136.037	C4H8O5	[M-H]-	D-Threonic Acid	Others	Saccharides	3909-12-4	1	9.46721e+06	8.87538e+06	9.41095e+06	9.62031e+06	9.18922e+06	8.69273e+06
Zmmp001429	188.116	C8H16N2O3	[M+H]+	Glycyl-L-leucine	Amino acids and derivatives	Amino acids and derivatives	-	2	3.42782e+06	3.47499e+06	3.26605e+06	2.54847e+06	2.19187e+06	2.34066e+06
MWSHY0069	300.063	C16H12O6	[M+H]+	Hispidulin (5,7,4'-Trihydroxy-6-methoxyflavone)	Flavonoids	Flavones	1447-88-7	3	1.92844e+06	1.58615e+06	2.15544e+06	2.58305e+06	2.72128e+06	2.68934e+06
Lmjp004941	300.063	C16H12O6	[M+H]+	3,5,4'-Trihydroxy-7-methoxyflavone (Rhamnocitrin)	Flavonoids	Flavonols	569-92-6	3	1.92844e+06	1.58615e+06	2.15544e+06	2.58305e+06	2.72128e+06	2.68934e+06
Zmjp004795	300.063	C16H12O6	[M+H]+	5,6,7-Tetrahydroxy-8-methoxyflavone	Flavonoids	Flavones	-	3	1.92844e+06	1.58615e+06	2.15544e+06	2.58305e+06	2.72128e+06	2.68934e+06
CYp003700	201.115	C13H15NO	[M+H]+	1-Cinnamoylpyrrolidine	Alkaloids	Alkaloids	-	3	7.6115e+06	8.13329e+06	8.40284e+06	9.14689e+06	8.89466e+06	8.96299e+06
Wagp009533	388.116	C20H20O8	[M+H]+	5-Hydroxy-6,7,3',4',5'-Pentamethoxyflavone	Flavonoids	Flavones	29215-55-2	3	162888	143547	176676	178822	211829	207610
MWSslk224	406.147	C17H26O11	[M+H]+	Shanzhiside methyl ester	Terpenoids	Monoterpenoids	64421-28-9	2	1.84276e+06	2.09839e+06	1.94895e+06	5.05038e+06	5.17011e+06	5.28725e+06
Jmgn004021	450.116	C21H22O11	[M-H]-	6-C-Glucosyl-2-Hydroxynaringenin	Flavonoids	Flavanones	-	2	927556	844953	901763	1.2536e+06	1.07579e+06	1.15399e+06
pmb0856	479.301	C23H46NO7P	[M+H]+	LysoPE 18:1(2n isomer)	Lipids	LPE	-	3	6.8946e+06	7.16923e+06	6.44194e+06	7.13479e+06	4.09708e+06	4.10294e+06
Sacp008545	220.183	C15H24O	[M+H]+	shyobunone	Terpenoids	Sesquiterpenoids	21698-44-2	1	1.17189e+06	892006	780916	549390	505372	823566
ML10176345	172.037	C7H8O5	[M-H]-	3-Dehydroshikimic acid	Organic acids	Organic acids	2922-42-1	3	2.31877e+06	2.27319e+06	2.21792e+06	3.49451e+06	3.34712e+06	3.26618e+06
Zamn006847	228.136	C12H20O4	[M-H]-	glycoric acid	Others	Others	-	1	8.00322e+06	8.12342e+06	7.77913e+06	3.34202e+06	3.41631e+06	3.35216e+06
Waln002594	342.095	C15H18O9	[M-H]-	4-O-Galactoyl p-Coumaric acid	Phenolic acids	Phenolic acids	-	2	4.1817e+06	4.7343e+06	4.47019e+06	3.08571e+06	2.96162e+06	2.78324e+06
pmb0325	321.205	C17H27N3O3	[M+H]+	Feruloylspermidine	Alkaloids	Phenolamine	-	3	542427	606169	400886	323317	259300	251026
pmb0881	477.286	C23H44NO7P	[M+H]+	LysoPE 18:2	Lipids	LPE	-	1	4.74786e+07	4.43496e+07	4.7539e+07	40254021	4.52774e+07	4.77338e+07
Zmyn000110	259.046	C6H14NO8P	[M-H]-	D-Glucosamine 1-phosphate	Others	Saccharides	2152-75-2	3	419800	290548	281455	519149	426293	470346
CYn005089	466.111	C21H22O12	[M-H]-	1-Methoxybenzoyl-6-O-Galloyl-D-Glucose	Tannins	Tannin	-	3	2.23637e+07	2.45592e+07	2.237e+07	460872	380665	188465
Wajp001786	367.09	C16H17NO9	[M+H]+	Xanthurenate-8-O-beta-D-glucoside	Alkaloids	Alkaloids	-	2	2.03896e+07	2.10291e+07	1.92739e+07	3.35481e+07	3.35476e+07	3.41844e+07
Yaap002857	330.095	C14H18O9	[M+H]+	Myrciaphenone A	Others	Others	26089-54-3	3	2.21452e+06	2.36315e+06	2.32924e+06	1.57996e+06	1.43792e+06	1.39485e+06
pmp001251	519.332	C26H50NO7P	[M+H]+	LysoPC 18:2(2n isomer)	Lipids	LPC	-	1	1.39916e+06	1.7637e+06	2.77151e+06	1.26749e+06	1.16508e+06	1.77998e+06
Li512115	516.127	C25H24O12	[M-H]-	Isochlorogenic acid B	Phenolic acids	Phenolic acids	14534-61-3	1	6.29297e+06	7.26326e+06	4072425	8.09837e+06	9.59272e+06	8.1855e+06
mws1375	303.143	C12H21N3O6	[M+H]+	Nicotianamine	Alkaloids	Alkaloids	34441-14-0	2	5.96227e+06	6.18903e+06	6.16313e+06	6.85128e+06	6.97482e+06	7.11172e+06
pme0075	189.064	C7H11NO5	[M-H]-	N-Acetyl-L-glutamic acid	Amino acids and derivatives	Amino acids and derivatives	1188-37-0	2	1.48332e+06	2.25986e+06	2.33667e+06	2.84002e+06	2.73545e+06	2.55007e+06
zjbp111631	220.183	C15H24O	[M+H]+	14-hydroxy-α-humulene	Terpenoids	Sesquiterpenoids	-	3	1.85641e+06	2.01809e+06	1.99964e+06	1.06172e+06	1.16385e+06	1.16e+06
mws0629	280.106	C13H16N2O5	[M+H]+	L-Aspartyl-L-Phenylalanine	Amino acids and derivatives	Amino acids and derivatives	13433-09-5	3	1.36073e+06	1.44394e+06	1.39228e+06	1.17651e+06	1.21515e+06	1.15754e+06
Yshs000041	460.246	C26H36O7	[M-H]-	Vibsanin J	Terpenoids	Ditepenoids	-	3	2.55981e+06	2.86345e+06	2.22286e+06	2.06535e+06	2.22899e+06	1.98745e+06
pme2559	175.048	C6H9NO5	[M-H]-	N-Acetyl-L-Aspartic Acid	Amino acids and derivatives	Amino acids and derivatives	997-55-7	3	165619	217595	213101	189655	210205	181687
Lxmp122302	372.215	C19H32O7	[M+H]+	Dehydroxyampelopsisionoside	Terpenoids	Sesquiterpenoids	-	3	48491.2	85030	47986	135090	99468.4	77422.4
pme3184	331.068	C10H14N5O6P	[M+H]+	2'-Deoxyadenosine-5'-monophosphate	Nucleotides and derivatives	Nucleotides and derivatives	653-63-4	3	277160	300948	281176	250707	190459	213407
Lmhp008589	475.27	C23H42NO7P	[M+H]+	LysoPE 18:3(2n isomer)	Lipids	LPE	-	1	1.32656e+07	1.46867e+07	1.78229e+07	1.66571e+07	1.36981e+07	1.23879e+07
Lhcp090202	516.381	C32H52O5	[M+H]+	3-(Acetyloxy)-13,15-dihydroxyoleanan-12-one (Rubiprasin A)(iso-01)	Terpenoids	Triterpene	-	1	168174	173684	184220	159578	159551	152142
Lmbn004847	180.079	C10H12O3	[M-H]-	4-Methoxyphenylpropionic acid	Phenolic acids	Phenolic acids	-	3	191288	153448	176520	445191	313701	419828
mws0470	118.027	C4H6O4	[M-H]-	Methylmalonic acid	Organic acids	Organic acids	516-05-2	1	9.78817e+06	1.01327e+07	9.78823e+06	9.88051e+06	1.02363e+07	9.72176e+06
mws0192	118.027	C4H6O4	[M-H]-	Succinic acid	Organic acids	Organic acids	110-15-6	1	9.78817e+06	1.01327e+07	9.78823e+06	9.88051e+06	1.02363e+07	9.72176e+06
Lakn001671	330.095	C14H18O9	[M-H]-	2-β-D-Glucopyranosyloxy-5-hydroxy-phenylacetic acid	Phenolic acids	Phenolic acids	-	2	149160	1.33319e+06	1.00383e+06	482642	841072	590178
pmp000579	462.116	C22H22O11	[M+H]+	Diosmetin-7-O-galactoside	Flavonoids	Flavones	-	1	4.4534e+06	5.1042e+06	5.06309e+06	7.12744e+06	7.4166e+06	7.45625e+06
Hmmp004965	462.116	C22H22O11	[M+H]+	Diosmetin-7-O-glucoside	Flavonoids	Flavones	20126-59-4	1	4.4534e+06	5.1042e+06	5.06309e+06	7.12744e+06	7.4166e+06	7.45625e+06
MWS5231	244.167	C13H24O4	[M-H]-	Tridecanedioic acid	Lipids	Free fatty acids	505-52-2	1	2.50884e+06	2.49575e+06	2.42873e+06	1.93939e+06	2.0328e+06	2.10553e+06
pme0295	145.074	C6H11NO3	[M+H]+	4-Acetamidobutyric acid	Organic acids	Organic acids	3025-96-5	3	1.27746e+06	1.1682e+06	1.31205e+06	1.02459e+06	1.04257e+06	1.07045e+06
mws0251	126.043	C5H6N2O2	[M+H]+	Thymine	Nucleotides and derivatives	Nucleotides and derivatives	65-71-4	3	129551	175171	194334	658380	593291	605308
Lmyn007883	288.23	C16H32O4	[M-H]-	9,16-Dihydroxypalmitic acid	Lipids	Free fatty acids	38076-49-2	3	1.27218e+07	1.30144e+07	1.3187e+07	1.09766e+07	8.88851e+06	1.05923e+07
mws0874	347.063	C10H14N5O7P	[M-H]-	3'-Adenylic Acid	Nucleotides and derivatives	Nucleotides and derivatives	84-21-9	2	2.72076e+06	3.32548e+06	3.28607e+06	3.15587e+06	2.17827e+06	2.33747e+06
pme3337	383.108	C14H17N5O8	[M+H]+	Succinyladenosine	Nucleotides and derivatives	Nucleotides and derivatives	4542-23-8	1	5.05767e+07	5.05025e+07	4.87367e+07	2.89716e+07	2.99191e+07	2.99899e+07
Lmhp010757	505.317	C25H48NO7P	[M+H]+	LysoPE 20:2	Lipids	LPE	-	1	376105	387642	394395	199207	204827	180911
pmb1912	473.166	C20H23N7O7	[M+H]+	10-Formyltetrahydrofolic Acid	Alkaloids	Alkaloids	2800-34-2	1	501888	517604	536939	421469	489645	520005
MWS201400	303.158	C16H21N3O3	[M+H]+	Val-Trp	Amino acids and derivatives	Amino acids and derivatives	24587-37-9	3	1.21112e+06	1.20362e+06	1.18038e+06	1.01319e+06	862781	1.15161e+06
Zmjp002244	290.079	C15H14O6	[M+H]+	5,7,3',4',5'-Pentahydroxyflavan (Tricetiflavan)	Flavonoids	Flavanols	-	1	2.16538e+07	1.7859e+07	2.24502e+07	3.39444e+07	3.87e+07	4.0778e+07
Xmyn008071	300.063	C16H12O6	[M-H]-	Gnetifolin B	Flavonoids	Flavones	140671-06-3	1	1.9466e+06	1.99549e+06	1.43492e+06	2.26943e+06	2.33889e+06	2.30598e+06
zjbp110819	310.12	C19H18O4	[M+H]+	6,7-dimethoxy-2-[2-phenylethyl]chromone	Others	Chromone	-	1	1.22738e+06	1.19184e+06	1.19658e+06	2.12921e+06	2.25149e+06	2.19408e+06
pme1261	205.131	C9H19NO4	[M+H]+	D-Panthenol	Others	Alcohol compounds	81-13-0	1	804835	1.03611e+06	815283	639314	627928	442778
Lmgp002595	166.063	C9H10O3	[M+H]+	4'-Hydroxy-3'-methoxyacetophenone (Acetovanillone)	Phenolic acids	Phenolic acids	498-02-2	3	304895	284360	105300	176738	410367	485478
CYp009666	212.141	C12H20O3	[M+H]+	6-Hydroxy-3,9-Undecadienoic acid Methyl Ester	Lipids	Free fatty acids	-	3	1.16446e+06	143561	134761	110268	108091	110336
mws1155	182.079	C6H14O6	[M-H]-	D-Mannitol	Others	Saccharides	69-65-8	3	419864	537748	559224	362315	338256	348223
pme2237	182.079	C6H14O6	[M-H]-	Dulcitol	Others	Saccharides	608-66-2	3	419864	537748	559224	362315	338256	348223
Ljmp121505	246.126	C15H18O3	[M+H]+	Mansonone S	Others	Ketone compounds	-	3	9.50209e+06	9.51378e+06	1.0238e+07	9.45307e+06	9.71631e+06	9.29979e+06
MWS0933	169.085	C7H11N3O2	[M+H]+	1-Methylhistidine	Amino acids and derivatives	Amino acids and derivatives	332-80-9	3	467927	423286	438709	445211	510651	492628
Lmmn000214	488.174	C18H32O15	[M-H]-	Solatriose	Others	Saccharides	528-40-5	3	126730	148049	95294.5	126659	162645	120695
pme3096	119.022	C3H5NO4	[M-H]-	Aminomalonic acid	Organic acids	Organic acids	1068-84-4	3	8.74699e+06	8.65677e+06	8.49407e+06	8.63358e+06	8.59058e+06	7.98641e+06
Lcrp000382	344.162	C20H24O5	[M+H]+	tetrahydrofuroguaiacin B	Lignans and Coumarins	Lignans	131829-51-1	1	990704	1.26631e+06	1.16698e+06	7885.18	11991.7	9874.91
pme0282	166.027	C8H6O4	[M-H]-	Phthalic acid	Phenolic acids	Phenolic acids	88-99-3	3	241929	248083	229965	189019	224951	177708
pmb2657	290.123	C10H18N4O6	[M-H]-	Argininosuccinic acid	Organic acids	Organic acids	2387-71-5	3	122600	73195.3	106278	121549	121008	144652
Lmlp007435	580.158	C30H28O12	[M+H]+	Isosalipurposide-6''-O-p-coumaric acid	Flavonoids	Chalcones	-	1	209252	355488	363412	378282	273084	361076
Lmbp002592	610.153	C27H30O16	[M+H]+	Kaempferol-3,7-O-diglucoside	Flavonoids	Flavonols	25615-14-9	3	1.36173e+06	1.24016e+06	1.62821e+06	1.41968e+06	1.63513e+06	1.78619e+06
pme1439	164.047	C9H8O3	[M+H]+	p-Coumaric acid	Phenolic acids	Phenolic acids	501-98-4	2	4.45436e+06	4.75799e+06	4.51755e+06	4.24461e+06	2.86626e+06	4.34672e+06
MWS2442	260.03	C6H13O9P	[M-H]-	D-Fructose 6-Phosphate	Others	Saccharides	643-13-0	1	17809595	6.52191e+06	17221625	17174760	17322900	16542595
MWSHY0190	608.174	C28H32O15	[M+H]+	Diosmetin-7-O-rutinoside (Diosmin)	Flavonoids	Flavones	520-27-4	1	3.28054e+06	3.84709e+06	3.53098e+06	1.86414e+06	1.94276e+06	2.75558e+06
Zmyn000108	210.038	C6H10O8	[M-H]-	D-Saccharic acid	Others	Saccharides	87-73-0	1	1.15243e+07	1.18064e+07	9.60973e+06	8.63267e+06	8.75207e+06	8.63409e+06
Hmzp004605	462.116	C22H22O11	[M+H]+	Ladanetin-6-O-β-D-glucosid	Flavonoids	Flavones	-	3	4.28276e+06	4.84289e+06	5.17307e+06	6.64771e+06	7.31344e+06	8.17868e+06
MWS2066	144.058	C10H8O	[M-H]-	1-Naphthol	Phenolic acids	Phenolic acids	90-15-3	2	26667.4	21070.8	25084.2	24534.1	21320.8	19226
Lskp211385	356.126	C20H20O6	[M+H]+	dihydrosesamin	Lignans and Coumarins	Lignans	-	2	36159.6	33893.9	34105.3	23340	13137.6	21862.6
MWS3139	186.126	C10H18O3	[M-H]-	10-Hydroxy-2-Decenoic Acid	Lipids	Free fatty acids	14113-05-4	3	107755	100259	98850.2	190944	175741	166384
Cmmn013378	302.225	C20H30O2	[M-H]-	Levopimaric acid	Terpenoids	Ditepenoids	79-54-9	2	726796	769243	883719	725644	625339	660334
Zmmp000606	147.089	C6H13NO3	[M+H]+	2-Amino-4-hydroxy-3-methylpentanoic acid	Amino acids and derivatives	Amino acids and derivatives	-	2	242753	228370	231307	285503	232940	241645
MWSmce632	194.058	C10H10O4	[M+H]+	Vanillin acetate	Phenolic acids	Phenolic acids	881-68-5	3	2.02008e+06	2.14308e+06	2.0877e+06	1.79114e+06	1.82922e+06	1.87006e+06
MWSmce541	205.074	C11H11NO3	[M+H]+	Cinnamoylglycine	Amino acids and derivatives	Amino acids and derivatives	16534-24-0	2	298285	408858	300179	204338	211042	215437
pmp000008	358.105	C19H18O7	[M+H]+	5-Hydroxy-6,7,3',4'-tetramethoxyflavone	Flavonoids	Flavones	21763-80-4	2	804364	839371	804888	811625	815444	742748
pme1841	102.116	C5H14N2	[M+H]+	Cadaverine	Alkaloids	Alkaloids	462-94-2	3	66799.5	78310.9	74677.6	61564.6	69961.2	66019.3
Lmmn003323	272.235	C16H32O3	[M-H]-	2-Hydroxyhexadecanoic acid	Organic acids	Organic acids	764-67-0	2	2.14266e+06	2.40775e+06	2.4108e+06	1.93257e+06	1.86186e+06	1.80993e+06
Lmbn001365	147.089	C6H13NO3	[M-H]-	N-Hydroxy-L-isoleucine	Amino acids and derivatives	Amino acids and derivatives	-	3	54283.5	66031.7	39344.2	23783.5	50015	34713.6
MWSHC2011	220.085	C11H12N2O3	[M+H]+	5-Hydroxy-L-tryptophan	Amino acids and derivatives	Amino acids and derivatives	4350-09-8	2	205097	219870	193869	386152	418719	454827
Zmcn004806	756.19	C36H36O18	[M-H]-	kaempferol-3-p-coumaroyldiglucoside	Flavonoids	Flavonols	-	2	4.81749e+07	4.09714e+07	4.85285e+07	4.52998e+07	3.63255e+07	4.04541e+07
Wcgn012724	282.183	C16H26O4	[M-H]-	6-Hydroxyphomodiol	Others	Others	-	3	2.66726e+06	2.60505e+06	2.48238e+06	2.42644e+06	2.38216e+06	2.36219e+06
Wbjp013059	622.304	C38H42N2O6	[M+H]+	Pakistanamine	Alkaloids	Alkaloids	36506-66-8	3	2.31295e+06	8.70638e+06	1.17143e+07	5.90163e+06	6.6868e+06	1.2279e+07
mws0851	144.115	C8H16O2	[M-H]-	Valproic acid	Organic acids	Organic acids	99-66-1	3	123479	112094	112273	139801	145042	133839
mws1715	251.102	C10H13N5O3	[M+H]+	Cordycepin (3'-Deoxyadenosine)	Nucleotides and derivatives	Nucleotides and derivatives	73-03-0	1	788157	818054	763436	1.02879e+06	1.03642e+06	1.13786e+06
mws2104	194.079	C7H14O6	[M-H]-	D-Pinitol	Others	Saccharides	10284-63-6	2	4.84492e+06	4.71207e+06	4.8237e+06	6.11866e+06	5.98778e+06	6.31719e+06
zjgp122059	288.063	C15H12O6	[M+H]+	dihydroluteolin	Flavonoids	Flavanones	-	3	230758	232318	204573	249880	249131	224144
pmd0132	495.332	C24H50NO7P	[M+H]+	LysoPC 16:0(2n isomer)	Lipids	LPC	-	1	2.82689e+06	3.07267e+06	2.96294e+06	1.81097e+06	1.7982e+06	1.8231e+06
Zmdp000917	159.101	C6H13N3O2	[M+H]+	δ-Guanidinovaleric acid	Organic acids	Organic acids	462-93-1	3	351440	254226	283326	320069	316569	243159
pmb0490	234.137	C13H18N2O2	[M+H]+	p-Coumaroylputrescine	Alkaloids	Phenolamine	34136-53-3	3	426138	557760	1.29017e+06	1.0455e+06	478145	829943
Lmhp009464	465.286	C22H44NO7P	[M+H]+	LysoPE 17:1(2n isomer)	Lipids	LPE	-	3	336558	188457	204393	223502	190480	139262
Lmhp010514	505.317	C25H48NO7P	[M+H]+	LysoPE 20:2(2n isomer)	Lipids	LPE	-	1	382734	396080	385809	198847	193928	178329
Lmxp004495	162.032	C9H6O3	[M+H]+	8-Hydroxycoumarin	Lignans and Coumarins	Coumarins	2442-31-1	1	3.98988e+06	3.48005e+06	2.9303e+06	5.16872e+06	5.1696e+06	5.38953e+06
MWS0687	152.059	C7H8N2O2	[M+H]+	1-Methyl-6-Oxo-1,6-Dihydropyridine-3-Carboxamide	Alkaloids	Pyridine alkaloids	701-44-0	3	65661.2	329716	339193	356310	354481	373206
pmb0864	425.254	C19H40NO7P	[M+H]+	LysoPE 14:0	Lipids	LPE	-	3	211915	271597	191897	236368	207404	272759
Waln003350	342.095	C15H18O9	[M-H]-	3-O-p-Coumaroyl Galactonic Acid	Phenolic acids	Phenolic acids	-	2	3.27533e+06	1.96621e+06	2.44881e+06	1.12934e+06	1.24238e+06	1089155
pmn001649	1154.27	C60H50O24	[M-H]-	Cinnamtannin A2	Tannins	Tannin	86631-38-1	3	88557.4	113894	76690	106638	157190	116579
Lmtn002565	330.095	C14H18O9	[M-H]-	1-O-Vanilloyl-D-Glucose	Phenolic acids	Phenolic acids	-	2	6.68119e+06	7.70032e+06	7537775	4.94469e+06	4.92451e+06	3883930
mws0491	121.089	C8H11N	[M+H]+	2-Phenylethylamine	Alkaloids	Benzylphenylethylamine alkaloids	156-28-5	3	3.55985e+06	3.68736e+06	3.46215e+06	7.78264e+06	7.8231e+06	7.91545e+06
Wmhn004451	500.132	C25H24O11	[M-H]-	1,4,8-Trihydroxynaphthalene-1-O-[6'-O-(3'',4'',5''-trimethylbenzoyl)]glucoside	Quinones	Quinones	-	2	3.34698e+06	2.48222e+06	2.08641e+06	4.45744e+06	3.85013e+06	3.9098e+06
Wagp009079	402.132	C21H22O8	[M+H]+	3,5,6,7,8,4'-Hexamethoxyflavone	Flavonoids	Flavones	34170-18-8	3	175573	3.12391e+06	257602	67904.7	54822.4	51337.8
Yphn003868	640.2	C29H36O16	[M-H]-	plantalloside	Phenolic acids	Phenolic acids	-	3	1.91592e+07	2.54891e+07	1.83427e+07	21419135	1.23716e+07	1.07777e+07
CYp009192	414.204	C24H30O6	[M+H]+	2,5-O-Di-CinnamylSorbitol	Phenolic acids	Phenolic acids	-	3	7.19143e+07	6.62936e+07	4.94516e+07	5.22126e+07	4.67394e+07	5.25613e+07
Yaap009385	414.204	C24H30O6	[M+H]+	Myrtucommulone B	Others	Others	54247-23-3	3	7.19143e+07	6.62936e+07	4.94516e+07	5.22126e+07	4.67394e+07	5.25613e+07
Wbjp002330	220.085	C11H12N2O3	[M+H]+	(3S)-1,3-dihydroxy-2,3,3a,4-tetrahydropyrrolo[2,1-b]quinazolin-9(1H)-one	Alkaloids	Alkaloids	-	3	923313	925340	1.09033e+06	899942	825448	910955
Wbmn002291	222.162	C14H22O2	[M-H]-	Kobusone	Terpenoids	Sesquiterpenoids	-	1	10818.9	10007.9	9665.7	9670.94	6544.44	12822.1
Smhp004476	564.148	C26H28O14	[M+H]+	Isovitexin-2''-O-xyloside	Flavonoids	Flavones	-	2	2.50107e+07	2.14771e+07	2.06654e+07	1.55826e+07	1.66568e+07	1.42078e+07
Zmzn000113	147.053	C5H9NO4	[M-H]-	L-threo-3-Methylaspartate	Amino acids and derivatives	Amino acids and derivatives	6061-13-8	1	3.15561e+06	3.4136e+06	3.20598e+06	2.40502e+06	2.27319e+06	2.46363e+06
Zbqn000412	161.069	C6H11NO4	[M-H]-	N-alanicacidalkyl-alanine	Amino acids and derivatives	Amino acids and derivatives	-	2	1.93564e+06	1.87907e+06	2.0591e+06	1.86375e+06	1.93884e+06	1.72761e+06
pme0021	165.079	C9H11NO2	[M+H]+	L-Phenylalanine	Amino acids and derivatives	Amino acids and derivatives	63-91-2	1	2.13284e+06	2.06233e+06	2.06543e+06	2.0471e+06	2.25339e+06	2.20808e+06
Laxp004658	280.131	C15H20O5	[M-H]-	Phaseic Acid	Terpenoids	Sesquiterpenoids	24394-14-7	1	3.32667e+06	2.5266e+06	3.16702e+06	2.19689e+06	2.16834e+06	2.35436e+06
Zbrn008158	300.063	C16H12O6	[M-H]-	Chrysoeriol; 5,7,4'-Trihydroxy-3'-Methoxyflavone	Flavonoids	Flavones	491-71-4	1	422363	452410	660243	138602	124960	123197
mws0576	104.047	C4H8O3	[M-H]-	3-Hydroxybutyric acid	Organic acids	Organic acids	300-85-6	3	83566.4	394715	415360	504284	482113	444158
pme2529	164.069	C6H12O5	[M-H]-	1,5-Anhydro-D-glucitol	Others	Saccharides	154-58-5	3	603679	600224	627806	758689	767923	718484
Lmhp009590	507.332	C25H50NO7P	[M+H]+	LysoPC 17:1	Lipids	LPC	-	1	1.50537e+06	1.51449e+06	1.57711e+06	885343	916277	904647
pme2828	139.027	C6H5NO3	[M+H]+	4-Nitrophenol	Phenolic acids	Phenolic acids	100-02-7	3	1.60518e+07	1.42512e+07	1.37204e+07	1.32819e+07	1.29674e+07	1.43516e+07
mws0744	320.053	C15H12O8	[M-H]-	Dihydromyricetin (Ampelopsin)	Flavonoids	Flavanonols	27200-12-0	1	5.86265e+06	5.87353e+06	5.4687e+06	9.095e+06	8.19056e+06	7.7533e+06
Zbhn006453	316.058	C16H12O7	[M-H]-	Pedalitin	Flavonoids	Flavones	22384-63-0	1	9.65836e+06	9.99123e+06	1.03097e+07	6.21955e+06	5.74991e+06	6.4423e+06
Wbtn007183	316.058	C16H12O7	[M-H]-	methyl 4,8-dihydroxy-6-methoxy-9-oxo-9H-xanthene-3-carboxylate	Flavonoids	Other Flavonoids	-	3	9.65836e+06	9.99123e+06	1.03097e+07	6.21955e+06	5.74991e+06	6.4423e+06
pmd0160	453.286	C21H44NO7P	[M+H]+	LysoPE 16:0(2n isomer)	Lipids	LPE	-	3	3.63936e+07	4.63321e+07	4.33686e+07	3.42835e+07	3.54069e+07	3.52467e+07
MWS4525	165.065	C6H7N5O	[M+H]+	6-O-methylguanine	Nucleotides and derivatives	Nucleotides and derivatives	20535-83-5	1	979279	1.01341e+06	1.02948e+06	1.48068e+06	1.5694e+06	1.50614e+06
Zmdn003203	636.096	C27H24O18	[M-H]-	1,2,6-Tri-O-galloyl-β-D-glucose	Phenolic acids	Phenolic acids	79886-49-0	2	3.63949e+07	3.54429e+07	2.3013e+07	6.21537e+06	8.79536e+06	5.51146e+06
Lmbn003524	172.11	C9H16O3	[M-H]-	9-Oxononanoic acid	Organic acids	Organic acids	2553-17-5	3	109562	92704.5	104059	115788	66954.3	104370
pmb0681	402.095	C20H18O9	[M+H]+	Apigenin-8-C-Arabinoside	Flavonoids	Flavones	-	1	17735025	12821150	9525110	6421655	5974460	2.58978e+06
pmb2922	566.055	C15H24N2O17P2	[M-H]-	Uridine 5'-diphospho-D-glucose	Nucleotides and derivatives	Nucleotides and derivatives	133-89-1	1	1.56082e+07	9.33049e+06	9.35799e+06	1.83226e+07	1.92385e+07	1.79224e+07
Zmcp102504	408.142	C20H24O9	[M+H]+	Marmesinin	Others	Others	-	1	2.04117e+06	2.08311e+06	1.74882e+06	3.96022e+06	4.14668e+06	3.67203e+06
Lhbp102210	356.162	C21H24O5	[M+H]+	Conchigeranal C	Others	Others	-	3	738343	807330	686745	1.14505e+06	717019	851309
Zbsn004665	432.106	C21H20O10	[M-H]-	Apigenin-8-C-Glucoside (Vitexin)	Flavonoids	Flavones	3681-93-4	1	1.2251e+07	1.27602e+07	1.20227e+07	6.69429e+06	5.15253e+06	5.68275e+06
CYp007200	450.131	C25H22O8	[M+H]+	3-Cinnamoyl-5-p-Coumaroylshikimic acid	Phenolic acids	Phenolic acids	-	3	2.14698e+07	1.95311e+07	2.11796e+07	4.27953e+07	4.26272e+07	4.24803e+07
Lcsp013328	323.282	C20H37NO2	[M+H]+	linoleoyl ethanolamine	Lipids	LPE	68171-52-8	2	386254	387243	416947	532899	528125	551844
Zbsp004301	610.153	C27H30O16	[M+H]+	Quercetin-7-O-rutinoside	Flavonoids	Flavonols	147714-62-3	1	6.70069e+07	5.16504e+07	5.47232e+07	1.4509e+08	1.3926e+08	1.23386e+08
Wabn003563	386.121	C17H22O10	[M-H]-	3'-O-Beta-D-Glucopyranosyl plumbagic acid	Phenolic acids	Phenolic acids	-	2	126708	144066	197687	212330	213183	294967
Lmhp008885	439.27	C20H42NO7P	[M+H]+	LysoPE 15:0(2n isomer)	Lipids	LPE	-	3	109090	95190.1	92237.3	166115	71807.3	149895
Wdzn000513	194.079	C7H14O6	[M-H]-	(2r,3s,4s,5r)-2,5-bis(hydroxymethyl)-2-methoxyoxolane-3,4-diol	Others	Saccharides	-	2	3.60344e+06	3.62365e+06	3.57903e+06	5.08766e+06	4.53887e+06	4.55688e+06
Lmbn013410	206.167	C14H22O	[M-H]-	2,4-Di-Tert-Butylphenol	Phenolic acids	Phenolic acids	96-76-4	1	572793	550619	510549	457265	474970	475715
Lmln010063	206.167	C14H22O	[M-H]-	2,6-Di-tert-butylphenol	Phenolic acids	Phenolic acids	128-39-2	1	572793	550619	510549	457265	474970	475715
Haxp007330	178.063	C10H10O3	[M+H]+	p-Methoxycinnamic acida	Others	Others	-	2	40432.8	9192.76	70418.7	19066.4	47040.2	41220.1
pmb2976	756.211	C33H40O20	[M-H]-	Chrysoeriol-8-C-arabinoside-7-O-Sophoroside	Flavonoids	Flavones	-	3	165100	306261	262439	168440	260025	301834
Wbsp001938	219.111	C9H17NO5	[M+H]+	Casuarine Analogue	Alkaloids	Alkaloids	-	3	7.58431e+06	7.37698e+06	7.54633e+06	5.15428e+06	5.14591e+06	5.08265e+06
Zbqp003125	278.163	C15H22N2O3	[M+H]+	Ile-Phe	Amino acids and derivatives	Amino acids and derivatives	-	1	616351	730389	697075	963250	565364	647401
WaYp007721	289.262	C16H35NO3	[M+H]+	2-Aminohexadecane-1,16,16-triol	Lipids	Sphingolipids	-	2	693478	502532	706558	967652	1.07716e+06	707514
MWSmce621	474.08	C22H18O12	[M-H]-	Chicoric Acid	Phenolic acids	Phenolic acids	70831-56-0	3	165100	160095	183734	240205	206843	209602
Lmyn003835	290.043	C14H10O7	[M-H]-	4-(3,4,5-Trihydroxybenzoxy)benzoic acid	Phenolic acids	Phenolic acids	-	2	9.19629e+06	9.09892e+06	5.59345e+06	1.96284e+07	1.53761e+07	1.55473e+07
Lmmn001643	164.047	C9H8O3	[M-H]-	2-Hydroxycinnamic acid	Phenolic acids	Phenolic acids	583-17-5	1	3.20819e+07	3.76136e+07	3.8641e+07	2.18132e+07	1.02995e+07	2.01465e+07
MWSHC20164	278.152	C16H22O4	[M+H]+	Dibutyl phthalate	Phenolic acids	Phenolic acids	84-74-2	3	1.08111e+07	6.87032e+06	8.79092e+06	7.32694e+06	5.43136e+06	8.47834e+06
Latp009986	278.151	C16H22O4	[M+H]+	6β-Hydroxy-8α-methoxyeremophila-1(10),7(11)-dien-12,8β-olide	Terpenoids	Sesquiterpenoids	-	3	1.08111e+07	6.87032e+06	8.79092e+06	7.32694e+06	5.43136e+06	8.47834e+06
Lmxp011770	278.152	C16H22O4	[M+H]+	Diisobutyl phthalate	Phenolic acids	Phenolic acids	84-69-5	3	1.08111e+07	6.87032e+06	8.79092e+06	7.32694e+06	5.43136e+06	8.47834e+06
MWSmce486	504.169	C18H32O16	[M-H]-	Manninotriose	Others	Saccharides	13382-86-0	2	43217.6	22523.4	13651.4	16675	32147.3	9671.31
mws1337	219.111	C9H17NO5	[M+H]+	D-Pantothenic Acid	Others	Vitamin	79-83-4	1	2.64609e+07	2.42755e+07	2.62262e+07	1.7672e+07	1.75047e+07	1.78479e+07
MWSHY0092	596.174	C27H32O15	[M+H]+	Eriodictyol-7-O-Rutinoside (Eriocitrin)	Flavonoids	Flavanones	13463-28-0	3	2.8052e+06	2.75931e+06	2.80312e+06	4.3943e+06	5.38178e+06	4.40096e+06
mws1401	174.1	C7H14N2O3	[M+H]+	L-Theanine	Amino acids and derivatives	Amino acids and derivatives	3081-61-6	1	9.89037e+06	1.07633e+07	9.99512e+06	1.0968e+07	1.17685e+07	1.11638e+07
Lhqp101805	324.084	C15H16O8	[M+H]+	Skimmin (7-Hydroxycoumarin-7-O-glucoside)	Lignans and Coumarins	Coumarins	93-39-0	3	910620	1.10432e+06	748071	1.87324e+06	1.84729e+06	1.3727e+06
pmn001417	452.111	C24H20O9	[M-H]-	Cinchonain Ic	Flavonoids	Flavanols	85081-22-7	3	234296	272613	190822	587125	563804	585805
mws0489	150.032	C8H6O3	[M-H]-	Benzoylformic acid	Organic acids	Organic acids	611-73-4	3	265375	360273	190361	182877	119236	445382
pmf0289	335.159	C15H21N5O4	[M+H]+	Riboprine	Nucleotides and derivatives	Nucleotides and derivatives	7724-76-7	3	92942.7	141312	160095	188178	142083	96927.2
Wcsn011332	280.24	C18H32O2	[M-H]-	Ethyl (10Z,13Z)-hexadeca-10,13-dienoate	Others	Others	-	3	1.67969e+06	1.72858e+06	1.73331e+06	1.61217e+06	1.71906e+06	1.58333e+06
mws1068	286.048	C15H10O6	[M-H]-	Kaempferol (3,5,7,4'-Tetrahydroxyflavone)	Flavonoids	Flavonols	520-18-3	1	1.74297e+06	1.68685e+06	1.7231e+06	1.52489e+06	1.54647e+06	1.55276e+06
MWSmce675	272.09	C12H16O7	[M-H]-	Arbutin	Phenolic acids	Phenolic acids	497-76-7	2	548004	502161	496668	671013	750157	704955
mws0712	131.058	C5H9NO3	[M-H]-	N-Propionylglycine	Amino acids and derivatives	Amino acids and derivatives	21709-90-0	3	147514	449935	782531	638212	304470	347393
mws2220	458.085	C22H18O11	[M-H]-	Gallocatechin 3-O-gallate	Flavonoids	Flavanols	5127-64-0	1	1.51428e+07	1.61629e+07	1.71935e+07	1.8379e+07	2.12739e+07	2.077e+07
mws0103	145.053	C9H7NO	[M+H]+	Indole-3-carboxaldehyde	Alkaloids	Plumerane	487-89-8	3	683533	668793	724685	604080	631130	580206
Zmxp004722	434.121	C21H22O10	[M+H]+	Thunberginol G 3'-Glucoside	Lignans and Coumarins	Coumarins	-	3	788352	824966	1.05836e+06	1.24122e+06	1.12762e+06	1.43564e+06
Zbsp004714	564.148	C26H28O14	[M+H]+	Apigenin-7-O-(2''-glucosyl)arabinoside	Flavonoids	Flavones	-	2	3.96104e+06	4.19248e+06	3913045	4.0925e+06	4.0014e+06	3.55158e+06
Wcdp005073	317.293	C18H39NO3	[M+H]+	4-Hydroxysphinganine; Phytosphingosine	Lipids	Sphingolipids	554-62-1	1	597785	609140	603731	2.39902e+06	2.27641e+06	2.3814e+06
Zbln006102	330.038	C16H10O8	[M-H]-	3,3'-O-Dimethylellagic Acid	Tannins	Tannin	2239-88-5	2	3.80234e+06	3.65243e+06	3.54699e+06	3.10033e+06	3.50166e+06	3.60373e+06
mws1060	268.081	C10H12N4O5	[M-H]-	9-(Arabinosyl)hypoxanthine	Nucleotides and derivatives	Nucleotides and derivatives	7013-16-3	1	3.2919e+06	4.84477e+06	4.43838e+06	1.94921e+06	2.13292e+06	2.18235e+06
Hmcp002575	358.142	C20H22O6	[M+H]+	Clemaphenol A	Lignans and Coumarins	Lignans	362606-60-8	3	769065	849705	722982	741391	675511	665983
mws0663	180.065	C7H8N4O2	[M+H]+	1,7-Dimethylxanthine	Nucleotides and derivatives	Nucleotides and derivatives	611-59-6	3	3.04718e+06	3.18349e+06	2.84886e+06	2.48056e+06	2.68021e+06	2.39285e+06
MWS0442	504.169	C18H32O16	[M+Na]+	Maltotriose	Others	Saccharides	1109-28-0	2	1.13077e+06	1.33651e+06	1.10444e+06	2.41241e+06	2.08717e+06	2.01114e+06
Zbqp002414	260.137	C11H20N2O5	[M+H]+	h-gamma-Glu-leu-oh	Amino acids and derivatives	Amino acids and derivatives	-	1	191120	186959	207315	105129	104722	97119.5
Zbsp003636	168.042	C8H8O4	[M+H]+	2,6-Dimethoxy-1,4-benzoquinone	Quinones	Quinones	-	2	78360	145203	103375	131847	123355	135916
pme1306	249.04	C8H12NO6P	[M+H]+	Pyridoxine-5'-phosphate	Others	Vitamin	447-05-2	3	10947.6	17998.8	40169.7	30400.1	14395.4	18430.7
Zbyp005789	410.1	C22H18O8	[M+H]+	Epicatechin-3-O-p-hydroxybenzoate	Phenolic acids	Phenolic acids	-	2	263546	240590	220065	734174	610736	526092
mws5045	216.173	C12H24O3	[M-H]-	12-Hydroxydodecanoic acid	Lipids	Free fatty acids	505-95-3	2	234995	216045	222925	64489.5	72962.3	70970.2
pme1398	465.103	C21H21O12+	[M]+	Delphinidin-3-O-glucoside (Mirtillin)	Flavonoids	Anthocyanidins	50986-17-9	3	2.93075e+06	3.2318e+06	3.32214e+06	1.03361e+07	10097417	9.44701e+06
pmb1108	772.206	C33H40O21	[M+H]+	Luteolin-6,8-di-C-glucoside-7-O-glucoside	Flavonoids	Flavones	-	3	21649.7	50015	25889.5	26444.3	75999.9	15322
Hmcn001989	756.248	C34H44O19	[M-H]-	Lavandulifolioside	Phenolic acids	Phenolic acids	-	2	820695	489175	1.01884e+06	837675	818140	772100
Zmyn000230	148.037	C5H8O5	[M-H]-	2-Dehydro-3-deoxy-L-arabinonate	Others	Saccharides	-	1	912804	1.37709e+06	1.4234e+06	2.28975e+06	2.24211e+06	1.87914e+06
Zmyn000247	148.037	C5H8O5	[M-H]-	2-Hydroxyglutaric Acid	Organic acids	Organic acids	13095-48-2	2	912804	1.37709e+06	1.4234e+06	2.28975e+06	2.24211e+06	1.87914e+06
Lmbn000216	148.037	C5H8O5	[M-H]-	3-Methylmalic acid	Organic acids	Organic acids	152204-30-3	3	912804	1.37709e+06	1.4234e+06	2.28975e+06	2.24211e+06	1.87914e+06
pmf0314	290.261	C20H34O	[M-H]-	cis-Abienol	Terpenoids	Ditepenoids	17990-16-8	3	20279.4	41018.7	22699.6	43998.7	33079.4	45687.6
Lahp003174	914.154	C44H34O22	[M+H]+	Theasinensin A	Flavonoids	Flavanols	-	2	1.64832e+06	922604	1.33799e+06	1.58221e+06	2.4642e+06	2866910
mws0336	138.043	C6H6N2O2	[M-H]-	Urocanic acid	Organic acids	Organic acids	104-98-3	3	587412	551955	560285	556476	638326	663359
pme0026	146.106	C6H14N2O2	[M+H]+	L-Lysine	Amino acids and derivatives	Amino acids and derivatives	56-87-1	3	646816	603600	648505	903250	912573	981931
pmf0397	312.303	C20H40O2	[M-H]-	Arachidic acid	Lipids	Free fatty acids	506-30-9	3	1.26864e+07	1.22447e+07	1.2816e+07	1.24404e+07	1.37504e+07	1.21053e+07
mws0983	325.298	C20H39NO2	[M+H]+	N-Oleoylethanolamine	Alkaloids	Alkaloids	111-58-0	1	101155	112289	114803	147277	152756	150795
pme0257	112.027	C4H4N2O2	[M-H]-	Uracil	Nucleotides and derivatives	Nucleotides and derivatives	66-22-8	3	2.60757e+06	2.69718e+06	2.79208e+06	2.10351e+06	2.03344e+06	1.99988e+06
pmb0964	365.17	C16H23N5O5	[M+H]+	Isopentenyladenine-7-N-glucoside	Nucleotides and derivatives	Nucleotides and derivatives	-	3	803321	910840	908784	939151	887528	1.01388e+06
pme1373	307.057	C9H14N3O7P	[M-H]-	2'-Deoxycytidine-5'-monophosphate	Nucleotides and derivatives	Nucleotides and derivatives	1032-65-1	3	72423.4	70817.7	72552.2	75239.8	64471.3	61328.9
MWS80007	312.23	C18H32O4	[M-H]-	13-Hydroperoxy-9Z,11E-octadecadienoic acid	Lipids	Free fatty acids	23017-93-8	2	237788	241727	250384	244460	255659	232229
Lmbn005287	312.23	C18H32O4	[M-H]-	7S,8S-DiHODE; (9Z,12Z)-(7S,8S)-Dihydroxyoctadeca-9,12-dienoic acid	Lipids	Free fatty acids	143288-65-7	2	237788	241727	250384	244460	255659	232229
Cmzp002057	314.1	C14H18O8	[M+H]+	6-O-Acetylarbutin	Phenolic acids	Phenolic acids	10338-88-2	3	154521	144703	137291	223692	178816	157398
Zmyn000453	192.027	C6H8O7	[M-H]-	Isocitric Acid	Organic acids	Organic acids	320-77-4	1	1.69872e+06	2.67918e+06	2.93415e+06	2.16902e+06	2.06632e+06	1.78649e+06
mws0875	178.041	C5H10N2O3S	[M+H]+	L-Cysteinyl-L-glycine	Amino acids and derivatives	Amino acids and derivatives	19246-18-5	3	34694.7	61511.3	41084.5	16084.8	63128.5	65418.3
Cmhp005227	338.1	C16H18O8	[M+H]+	4,8-Dihydroxy Naphthol-1-O-glucoside	Quinones	Quinones	-	3	1.17959e+06	937485	1.22775e+06	105334	97954.5	101710
Wcjp001060	283.084	C16H13NO4	[M+H]+	Asiaticumine A	Alkaloids	Alkaloids	-	3	1.9982e+07	1.99001e+07	1.97476e+07	2.0973e+07	2.01209e+07	1.8934e+07
pmn001686	288.23	C16H32O4	[M-H]-	10,16-Dihydroxypalmitic acid	Lipids	Free fatty acids	3233-90-7	2	616404	639961	642042	562821	524794	526571
MWSmce165	166.084	C6H14O5	[M-H]-	L-Fucitol	Others	Saccharides	13074-06-1	2	5.17681e+06	5.20614e+06	5.03887e+06	4.79268e+06	4.92834e+06	4.9152e+06
pme1266	166.049	C6H6N4O2	[M+H]+	3-Methylxanthine	Nucleotides and derivatives	Nucleotides and derivatives	1076-22-8	3	1.4796e+06	1.44967e+06	1.45261e+06	1.1652e+06	1.14367e+06	1.13974e+06
Lhhp102901	360.157	C20H24O6	[M+H]+	3-(α,4-Dihydroxy-3-methoxybenzyl)-4-(hydroxy-3-methoxybenzyl)	Others	Others	-	1	317864	295528	425010	131686	206294	208863
mws1595	164.069	C6H12O5	[M-H]-	D-Fucose	Others	Saccharides	3615-37-0	3	77806.3	50143	49044.9	54604.2	57755.4	67427
pmn001546	944.113	C40H32O27	[M-H]-	Methyl Pentagalloyl gallate	Phenolic acids	Phenolic acids	-	3	65187.8	84549.6	81717.3	127774	133001	156687
Zmjp003179	580.143	C26H28O15	[M+H]+	Orientin-2''-O-xyloside	Flavonoids	Flavones	-	3	515618	397803	380209	228935	372155	361481
MWS3017	142.027	C6H6O4	[M-H]-	5-Hydroxymethyl-2-furancarboxylic acid	Organic acids	Organic acids	6338-41-6	3	323596	361582	319072	255982	281524	247205
Lmqp008175	162.068	C10H10O2	[M+H]+	Methyl Cinnamate	Phenolic acids	Phenolic acids	103-26-4	3	2.00217e+06	1.97637e+06	2.05065e+06	1.37919e+06	1.41784e+06	1.19161e+06
MWS201054	161.069	C6H11NO4	[M+H]+	O-Acetyl-L-homoserine	Amino acids and derivatives	Amino acids and derivatives	250736-84-6	3	655647	720399	696754	551458	505440	510356
Latp007251	290.188	C18H26O3	[M+H]+	Normelanothyrsin A	Terpenoids	Sesquiterpenoids	-	3	2.06089e+06	2.05821e+06	2.00882e+06	1.04972e+06	1.06226e+06	1.04685e+06
Zmxp003107	610.153	C27H30O16	[M+H]+	Luteolin-7,3'-di-O-glucoside	Flavonoids	Flavones	52187-80-1	3	258881	763664	649815	503445	664660	366134
pma3101	256.082	C11H14NO6+	[M]+	Nicotinate D-ribonucleoside	Others	Vitamin	17720-18-2	3	1.58658e+07	1.88314e+07	1.83191e+07	2.06439e+07	2.21899e+07	2.20175e+07
Wayn000815	309.105	C11H19NO9	[M-H]-	N-(1-Deoxy-1-fructosyl)Glutamic acid	Nucleotides and derivatives	Nucleotides and derivatives	-	1	9.65811e+06	7.9256e+06	7.98128e+06	8.16555e+06	7.59662e+06	8.31809e+06
Wayn001856	380.041	C13H16O11S	[M-H]-	4-Hydroxybenzoic acid 4-(6-O-sulfo)glucopyranoside	Phenolic acids	Phenolic acids	-	2	2.74539e+06	2.22669e+06	2.32887e+06	1.68472e+06	1.81054e+06	1.71857e+06
pmb3061	500.153	C22H28O13	[M-H]-	5-O-p-Coumaroylquinic acid O-glucoside	Phenolic acids	Phenolic acids	-	1	1.02736e+07	1.11996e+07	1.35679e+07	2.17967e+07	2.13305e+07	2.1123e+07
Zbsp004650	492.127	C23H24O12	[M+H]+	Tricin-5-O-Glucoside	Flavonoids	Flavones	32769-00-9	2	3.47755e+07	3.81507e+07	4.31444e+07	3.72107e+07	3.28995e+07	4.28036e+07
Zbqp000579	155.07	C6H9N3O2	[M+H]+	2-amino-3-(1H-pyrazol-1-yl)propanoic acid	Organic acids	Organic acids	2734-48-7	2	1.09212e+06	976682	1.16728e+06	1.0967e+06	1.02918e+06	1.08162e+06
Zmpn000199	210.038	C6H10O8	[M-H]-	D-Galactaric acid	Others	Saccharides	526-99-8	1	6.12031e+06	5.58709e+06	5.30922e+06	4.67386e+06	4.85559e+06	4.81051e+06
Zmdn002049	452.132	C21H24O11	[M-H]-	Epicatechin-4'-O-β-D-glucopyranoside	Flavonoids	Flavanols	-	1	2.30548e+06	2.26418e+06	2.99513e+06	3.36274e+06	3.2833e+06	3.32958e+06
Lmrn003000	166.063	C9H10O3	[M-H]-	2-Hydroxy-3-phenylpropanoic acid	Phenolic acids	Phenolic acids	7326-19-4	3	187310	162498	191288	83220.7	119659	80738
mws0044	304.058	C15H12O7	[M-H]-	Taxifolin(Dihydroquercetin)	Flavonoids	Flavanonols	480-18-2	1	732774	741232	764970	1.05842e+06	1.44441e+06	1.06621e+06
Lmhp008763	451.27	C21H42NO7P	[M+H]+	LysoPE 16:1(2n isomer)	Lipids	LPE	-	1	1.11853e+06	1.17908e+06	1.11866e+06	988800	971356	988277
pmb2791	310.214	C18H30O4	[M-H]-	9-Hydroperoxy-10E,12,15Z-octadecatrienoic acid	Lipids	Free fatty acids	111004-08-1	3	105696	110959	99242.9	87742.1	82951	78357
Smcp000882	327.132	C15H21NO7	[M+H]+	N-benzoyl-2-aminoethyl-β-D-glucopyranoside	Alkaloids	Alkaloids	-	1	1.23008e+07	1.15175e+07	1.25073e+07	1.19563e+07	1.23905e+07	1.25612e+07
Lakn003001	460.195	C21H32O11	[M-H]-	Hydroxy-Dihydrophaseic Acid glucoside	Terpenoids	Sesquiterpenoids	-	1	352897	338367	347403	449024	415764	515363
pme1178	283.092	C10H13N5O5	[M+H]+	Guanosine	Nucleotides and derivatives	Nucleotides and derivatives	118-00-3	1	2.15086e+07	9.08698e+07	8.9548e+07	9.13658e+07	8.65987e+07	8.80608e+07
pmb2406	509.348	C25H52NO7P	[M+H]+	LysoPC 17:0	Lipids	LPC	50930-23-9	2	1.83127e+06	1.96636e+06	1.93124e+06	1.04117e+06	1.1023e+06	1.06805e+06
Hmlp000229	208.095	C8H16O6	[M+H]+	Dambonitol	Others	Saccharides	523-94-4	3	80229.6	102430	124708	101898	109325	81206.9
mws5042	222.1	C11H14N2O3	[M+H]+	L-Glycyl-L-phenylalanine	Amino acids and derivatives	Amino acids and derivatives	721-66-4	1	3.17909e+06	2.8378e+06	3.55219e+06	5.76654e+06	5.68974e+06	5.70069e+06
MWS1983	344.132	C12H24O11	[M-H]-	Maltitol	Others	Saccharides	585-88-6	3	1.48096e+06	1.44625e+06	1.50808e+06	1.35614e+06	1.34192e+06	1.20967e+06
MWSslk194	221.032	C10H7NO5	[M+H]+	7-Hydroxy-4-methyl-8-nitrocoumarin	Lignans and Coumarins	Coumarins	19037-69-5	3	105133	86461.6	90537.8	137605	178282	183691
Wcdn006883	358.142	C20H22O6	[M-H]-	(+)-epipinoresinol	Lignans and Coumarins	Lignans	18779-41-4	1	4.23823e+06	4.29739e+06	4.06519e+06	7.49267e+06	8.51961e+06	8.81649e+06
Lcyn000686	358.142	C20H22O6	[M-H]-	Prunustomentosanan A	Others	Others	-	3	4.23823e+06	4.29739e+06	4.06519e+06	7.49267e+06	8.51961e+06	8.81649e+06
MWSHY0116	610.19	C28H34O15	[M+H]+	Hesperetin-7-O-rutinoside (Hesperidin)	Flavonoids	Flavanones	520-26-3	2	4.23873e+06	2.04353e+06	5.44703e+06	1.01951e+07	8.64148e+06	9.26722e+06
Wcop009181	294.219	C18H30O3	[M+H]+	8-(hydroxymethyl)-11b-methyltetradecahydro-6a,9-methanocyclohepta[a]naphthalene-3,8-diol	Terpenoids	Ditepenoids	-	3	262755	241454	245885	123341	124818	142178
Wafn001957	372.069	C15H16O11	[M-H]-	2-O-Caffeoylglucaric Acid	Phenolic acids	Phenolic acids	-	3	281158	253518	259071	256703	233478	234969
Wcdp006247	517.317	C26H48NO7P	[M+H]+	1-18:3-LysoPC	Others	Others	-	3	2.56402e+06	2.8751e+06	2.92288e+06	2.64964e+06	2.40043e+06	2.44029e+06
Wcdp006741	519.332	C26H50NO7P	[M+H]+	1-(9Z,12Z-Octadecadienoyl)-Sn-Glycero-3-Phosphocholine	Others	Others	22252-07-9	3	3.24513e+06	3.3685e+06	3.72977e+06	2.9683e+06	2.78107e+06	2.86725e+06
Wbjp002608	397.137	C18H23NO9	[M+H]+	5-methoxy-3-methyl-2-oxo-7-((3,4,5-trihydroxy-6-methyltetrahydro-2H-pyran-2-yl)oxy)indolin-3-yl acetate	Alkaloids	Alkaloids	-	3	4.63607e+06	5.50615e+06	5.01878e+06	3.28317e+06	3.44371e+06	3.48463e+06
pma6455	230.019	C5H11O8P	[M-H]-	Ribulose-5-phosphate	Others	Saccharides	4151-19-3	3	891115	2.07762e+06	1.67262e+06	2.16713e+06	1.86182e+06	3545265
Wcjp002598	145.053	C9H7NO	[M+H]+	8-hydroxyquinoline	Alkaloids	Quinoline alkaloids	148-24-3	1	9.46663e+06	9.40955e+06	1.06659e+07	9.45962e+06	9.35475e+06	9.5571e+06
Lhmp110119	360.157	C20H24O6	[M+H]+	Magnostellin D	Others	Others	-	1	46680	255232	288458	171142	227667	251133
Wcsn011122	280.24	C18H32O2	[M-H]-	(5Z,10E,14S)-14-hydroxy-2,6,10-trimethylpentadeca-5,10-dien-4-one	Others	Others	-	3	1.26659e+06	1.34612e+06	1.25449e+06	1.26981e+06	1.31771e+06	1.14961e+06
ZbWn002006	159.089	C7H13NO3	[M-H]-	N-acetylvaline	Amino acids and derivatives	Amino acids and derivatives	-	3	2.15075e+06	2.40687e+06	2.3431e+06	2.51801e+06	2.36056e+06	2.37416e+06
MWSHY0094	458.085	C22H18O11	[M+H]+	Gallocatechin gallate	Flavonoids	Flavanols	4233-96-9	1	1.78484e+07	1.96205e+07	2.01702e+07	2.50055e+07	2.01886e+07	2.25929e+07
Lmsn004797	452.132	C21H24O11	[M-H]-	3-Hydroxyphloretin-4'-O-glucoside	Flavonoids	Chalcones	-	3	117060	140288	108772	164478	186500	180505
MWSmce119	174.112	C6H14N4O2	[M+H]+	L-Arginine	Amino acids and derivatives	Amino acids and derivatives	74-79-3	1	985191	944038	1.01842e+06	927652	1.00422e+06	946732
Zmdn004863	232.074	C13H12O4	[M-H]-	Aloesone	Phenolic acids	Phenolic acids	40738-40-7	2	197148	230880	185530	185818	174641	213959
pme0137	188.08	C7H12N2O4	[M-H]-	N-Acetyl-L-Glutamine	Amino acids and derivatives	Amino acids and derivatives	2490-97-3	3	3.17276e+06	2.78618e+06	2.469e+06	7.25907e+06	7.40005e+06	2.18227e+06
mws0047	578.164	C27H30O14	[M+H]+	Apigenin-7-O-neohesperidoside (Rhoifolin)	Flavonoids	Flavones	17306-46-6	1	1.84775e+06	2.18066e+06	2.20854e+06	1000170	2.25262e+06	2.21832e+06
Wdbp008550	300.136	C18H20O4	[M+H]+	Stemanthrene C	Others	Others	-	3	127886	127035	123511	111068	113868	124160
Xmgp006913	340.131	C20H20O5	[M+H]+	2,4,2',4'-tetrahydroxy-3'-prenylchalcone	Flavonoids	Chalcones	-	3	1.2601e+06	1.11361e+06	1.2765e+06	2.22682e+06	2.40693e+06	2.29009e+06
pme1712	276.132	C11H20N2O6	[M-H]-	L-Saccharopine	Amino acids and derivatives	Amino acids and derivatives	997-68-2	3	254030	236580	234541	267964	284811	265679
pmd0130	467.301	C22H46NO7P	[M+H]+	LysoPC 14:0	Lipids	LPC	20559-16-4	1	2.31639e+06	2.49601e+06	2.42415e+06	1.81288e+06	1.86431e+06	1.86497e+06
CYn005159	594.101	C29H22O14	[M-H]-	Epicatechin 3,5-Digallate	Flavonoids	Flavanols	-	3	2.00273e+06	2.10712e+06	2.32375e+06	1.71577e+06	1.52609e+06	1.68145e+06
Wmkp002590	594.159	C27H30O15	[M+H]+	5,7-Dihydroxy-4-methoxyflavone-3-O-xylose-(1-6)-glucose	Flavonoids	Flavones	-	3	7.2024e+06	8.65698e+06	7.49605e+06	1.21876e+07	1.21698e+07	1.31341e+07
Wbwp008634	326.152	C20H22O4	[M+H]+	licarin A	Lignans and Coumarins	Lignans	23518-30-1	1	628050	928251	961988	17967.2	20951.5	8974.15
mws0836	578.142	C30H26O12	[M-H]-	Procyanidin B1	Tannins	Proanthocyanidins	20315-25-7	1	3.51011e+06	8712065	5.55529e+06	4.64057e+06	4.27744e+06	5.00384e+06
Xmbp001692	170.022	C7H6O5	[M+H]+	2,4,6-Trihydroxybenzoic acid	Phenolic acids	Phenolic acids	83-30-7	1	5.56977e+06	6.7927e+06	5.24836e+06	7.43347e+06	6.51215e+06	4.6687e+06
Zbqn002049	237.1	C12H15NO4	[M-H]-	(2-carboxyethyl)-L-phenylalanine	Amino acids and derivatives	Amino acids and derivatives	-	1	1.1673e+06	1.18731e+06	1.21241e+06	1.18792e+06	1.19538e+06	1.11629e+06
Wmhp000032	504.345	C30H48O6	[M+H]+	2,3,6,23-Tetrahydroxyolean-12-en-28-oic acid (Protobassic acid)	Terpenoids	Triterpene	-	3	192363	288888	190939	129998	103296	99068.8
WaYp005128	261.23	C14H31NO3	[M+H]+	2-Aminotetradecane-1,5,13-triol	Lipids	Sphingolipids	-	2	203381	250708	2.04565e+06	1.98247e+06	2.57446e+06	227678
Lcsn003955	288.063	C15H12O6	[M-H]-	Maesopsin	Flavonoids	Other Flavonoids	5989-16-2	1	1.39911e+07	1.45174e+07	1.64416e+07	1.77139e+07	1.35888e+07	1.40689e+07
CYp011707	530.397	C33H54O5	[M+H]+	2,5,8-trimethylnona-1,4,7-triene-1,9-diol 9-O-Glyceryllinolenate	Others	Others	-	3	46541.6	51099.9	53086.1	34391.7	33831.5	32719.6
pme1975	104.011	C3H4O4	[M-H]-	Malonic acid	Organic acids	Organic acids	141-82-2	3	555262	725971	724783	714617	788196	774174
pme0014	147.053	C5H9NO4	[M+H]+	L-Glutamic acid	Amino acids and derivatives	Amino acids and derivatives	56-86-0	1	1.44716e+06	1.32372e+06	1.33878e+06	1.52012e+06	1.52815e+06	1.54522e+06
Qmjp080407	290.188	C18H26O3	[M+H]+	14(15)-Bisnor-13-oxolabd-8(17),11(E)-dien-19-oic acid	Terpenoids	Sesquiterpenoids	-	1	161996	142202	156632	92701.3	86717.3	88433.2
mws0021	228.079	C14H12O3	[M-H]-	Resveratrol	Others	Stilbene	501-36-0	3	104523	113193	95832.7	62947.4	98390.4	76969.3
CYp006606	466.126	C25H22O9	[M+H]+	4-O-Cinnamoyl-5-O-caffeoylshikimic acid	Phenolic acids	Phenolic acids	-	3	6.18031e+06	5.72222e+06	6.08587e+06	1.36295e+07	1.34441e+07	1.32108e+07
Wchn006138	342.147	C20H22O5	[M-H]-	4,9-Dihydroxy-17-methoxy-2-oxatricyclo[13.2.2.13,7]icoSa-1(17),3,5,7(20),15,18-hexaen-10-one	Others	Others	-	3	1.68009e+06	1.53346e+06	1.62883e+06	1.51979e+06	1.61214e+06	1.22364e+06
pmb0863	491.301	C24H46NO7P	[M+H]+	LysoPC 16:2(2n isomer)	Lipids	LPC	-	2	2.55158e+06	2.66925e+06	2.79056e+06	1.7956e+06	1.85186e+06	1.82741e+06
pmb0981	347.063	C10H14N5O7P	[M+H]+	Adenosine 5'-monophosphate	Nucleotides and derivatives	Nucleotides and derivatives	61-19-8	3	1.11383e+06	1.01673e+06	1.07739e+06	973101	1.24427e+06	1.29895e+06
pmp000415	446.121	C22H22O10	[M+H]+	3'-Methoxydaidzin	Flavonoids	Isoflavones	200127-80-6	3	596745	577969	552138	180520	194655	187965
Labn002107	464.117	C18H24O14	[M-H]-	galloyl xylosyl glucoside	Phenolic acids	Phenolic acids	-	2	572459	535511	574287	357166	331529	373037
HJN076	564.184	C27H32O13	[M-H]-	Pinocembrin-7-O-neohesperidoside	Flavonoids	Flavanones	13241-31-1	3	68085.3	77054.7	72495.6	61717.9	54218.4	68099.7
Lmqn000780	607.082	C17H27N3O17P2	[M-H]-	Uridine 5'-diphospho-N-acetylglucosamine	Nucleotides and derivatives	Nucleotides and derivatives	528-04-1	1	1.25037e+06	818869	775081	1.33198e+06	1.14878e+06	1.14329e+06
Lcsp001896	309.132	C14H19N3O5	[M+H]+	Ser-Gly-Phe	Amino acids and derivatives	Amino acids and derivatives	-	2	1.11461e+07	1.098e+07	9.60122e+06	1.0199e+07	9.81809e+06	9.61438e+06
mws0254	155.07	C6H9N3O2	[M+H]+	L-Histidine	Amino acids and derivatives	Amino acids and derivatives	71-00-1	2	2.34442e+07	2.41603e+07	2.46094e+07	2.55393e+07	2.48051e+07	25210018
Zbqn004681	246.1	C13H14N2O3	[M-H]-	N-acetyl-tryptophan	Amino acids and derivatives	Amino acids and derivatives	-	1	2.1961e+06	1.9494e+06	2.17341e+06	1.20867e+06	1.80319e+06	1.21327e+06
CYp006666	316.189	C16H28O6	[M+NH4]+	D-Linalool 3-Glucoside	Others	Others	-	3	578132	625872	547542	1.3529e+06	1.33242e+06	1.30011e+06
Lmcp000282	161.105	C7H15NO3	[M+H]+	L-Carnitine	Alkaloids	Alkaloids	541-15-1	3	860780	940178	847110	687797	687707	732061
HJN110	456.36	C30H48O3	[M-H]-	3-Hydroxylup-20(29)-en-28-oic acid (Betulinic acid)	Terpenoids	Triterpene	472-15-1	3	415940	539457	806242	223666	231393	237101
MWSHY0098	306.074	C15H14O7	[M+H]+	Epigallocatechin	Flavonoids	Flavanols	970-74-1	1	1.93833e+06	1.98348e+06	1.95718e+06	3.61307e+06	3.75128e+06	3.67632e+06
Xmcn005741	448.231	C21H36O10	[M-H]-	patrinioside	Terpenoids	Sesquiterpenoids	-	3	1.41979e+06	1.37738e+06	1.36792e+06	2.39018e+06	2.33171e+06	2.20498e+06
Zdcp004025	472.101	C23H20O11	[M+H]+	Epigallocatechin-3-O-(3-O-methyl)gallate	Flavonoids	Flavanols	83104-87-4	2	246133	182484	331687	327244	305018	326819
HJN037	184.037	C8H8O5	[M-H]-	3,5-Dihydroxy-4-methoxybenzoic acid; 4-O-Methylgallic Acid	Phenolic acids	Phenolic acids	4319-02-2	1	219215	238626	327669	86223	58057.1	40477
Lmqp000427	145.074	C6H11NO3	[M+H]+	N-Methyl-Trans-4-Hydroxy-L-Proline	Amino acids and derivatives	Amino acids and derivatives	4252-82-8	3	798409	774122	827262	805356	712402	729637
Zbsp004479	418.089	C20H18O10	[M+H]+	Luteolin-8-C-arabinoside	Flavonoids	Flavones	-	2	1.58036e+06	1.19581e+06	1.31858e+06	1.30545e+06	1.41079e+06	1.02895e+06
MWStz083	196.121	C10H16N2O2	[M+H]+	Cyclo(D-Val-L-Pro)	Amino acids and derivatives	Amino acids and derivatives	27483-18-7	3	616276	971789	782531	987082	959628	934066
pme2289	286.23	C20H30O	[M+H]+	Retinol (Vitamin A1)	Others	Vitamin	68-26-8	3	61742.1	38394.9	39093.5	37153.6	35692.1	29147.1
Lhhp102923	326.152	C20H22O4	[M+H]+	(7'R,8'R)-7'8'-dihydro-7'-(5'-hydroxy-3'-methoxphenyl)-3-methoxy-8'-methyl-1-(E)-propenylbenzof-uran	Lignans and Coumarins	Lignans	-	1	836204	882632	944193	1.06742e+06	1.00024e+06	1.11324e+06
Laxp005948	450.153	C22H26O10	[M+H]+	7,2'‑dihydroxy‑4'‑methoxy‑isoflavanol glucoside	Flavonoids	Other Flavonoids	-	2	412990	180624	386911	260037	322035	373257
pmb3081	290.004	C6H11PO11	[M-H]-	Glucaric acid-1-Phosphate	Others	Saccharides	-	3	4.48697e+06	5.27571e+06	5.14492e+06	5.28527e+06	5.50241e+06	5.80772e+06
Cmyp002064	462.116	C22H22O11	[M+H]+	Yuanhuanin	Flavonoids	Flavones	83133-14-6	3	3.95414e+06	4.4596e+06	5.48695e+06	6.94462e+06	7.41516e+06	8.48066e+06
Lmjp003090	384.106	C17H20O10	[M+H]+	Isofraxidin-7-O-glucoside	Lignans and Coumarins	Coumarins	483-91-0	3	335604	406764	334298	373185	374636	397476
Lmhp001461	228.147	C11H20N2O3	[M+H]+	L-Prolyl-L-Leucine	Amino acids and derivatives	Amino acids and derivatives	52899-07-7	2	4.79536e+06	5.18931e+06	4.83246e+06	3.47324e+06	3.53937e+06	3.30378e+06
Lmyp003348	600.111	C28H24O15	[M+H]+	Kaempferol-3-O-(6''-galloyl)galactoside	Flavonoids	Flavonols	-	1	44618145	17401715	30786530	108380	60130.5	55015
zjgp122326	285.085	C12H15NO7	[M+H]+	Pyridine-4-formyl-O-β-D-glucopyranoside	Others	Others	-	2	528754	402658	483155	386990	369892	382118
pme3163	290.04	C7H15O10P	[M-H]-	D-Sedoheptuiose 7-phosphate	Others	Saccharides	2646-35-7	3	7.38892e+06	8.52486e+06	7.93031e+06	7.05084e+06	8.94155e+06	8.90588e+06
Lmrn003201	205.074	C11H11NO3	[M-H]-	Indole-3-lactic acid	Alkaloids	Plumerane	1821-52-9	3	287000	252885	301837	62164.6	73089.5	72390.6
Lmyp003191	616.07	C27H20O17	[M+H]+	Phyllanemblinin A	Tannins	Tannin	-	2	154613	172812	230846	200642	126730	123390
Wbwp006298	416.147	C22H24O8	[M+H]+	[(1R,11R,12R,13S)-13-(hydroxymethyl)-1-(3,4,5-trimethoxyphenyl)-5,7,14-trioxatetracyclo[9.2.1.02,10.04,8]tetradeca-2,4(8),9-trien-12-yl]methanol	Lignans and Coumarins	Lignans	-	3	1.2486e+06	1.30669e+06	1.37979e+06	1.45712e+06	1.39877e+06	1.40487e+06
ZbYn009419	602.33	C30H50O12	[M+CH3COOH-H]-	3-Oleoyl sucrose	Lipids	Free fatty acids	-	2	82306.6	95293	87863.9	79055.4	92018.9	66004.6
Wmhn001495	484.085	C20H20O14	[M-H]-	1,4-Di-O-Galloyl-D-glucose	Phenolic acids	Phenolic acids	-	2	1.08814e+06	971662	986523	398706	356962	449457
Lmfn004769	586.096	C27H22O15	[M-H]-	Quercetin-3-O-(4''-O-galloyl)arabinoside	Flavonoids	Flavonols	-	2	79777.7	69984.9	81415.1	41076.6	55078.3	28768.5
Wbtn007469	300.063	C16H12O6	[M-H]-	Protogenkwanone	Flavonoids	Other Flavonoids	-	3	1.80209e+06	1.94617e+06	1.86095e+06	2.12755e+06	2.10474e+06	2.25979e+06
Wcsn010349	360.23	C22H32O4	[M-H]-	Moniliferanone D	Others	Others	-	3	6.13031e+07	6.2131e+07	5.917e+07	6.22792e+07	6.37203e+07	6.2732e+07
pme0122	188.116	C8H16N2O3	[M+H]+	N6-Acetyl-L-lysine	Amino acids and derivatives	Amino acids and derivatives	692-04-6	3	1.09817e+06	1.16628e+06	1.21564e+06	1.07519e+06	969071	931689
Lmlp005572	432.106	C21H20O10	[M+H]+	Galangin-7-O-glucoside	Flavonoids	Flavones	-	1	1.01439e+07	8.67449e+06	8.60258e+06	2.92975e+07	2.99564e+07	2.54209e+07
Lmyn002764	634.081	C27H22O18	[M-H]-	Phyllanemblinin B	Tannins	Tannin	-	1	2.12787e+06	2.22905e+06	2.29749e+06	1.8743e+06	2.39072e+06	2.36252e+06
Ybnn007052	286.048	C15H10O6	[M-H]-	Norartocarpetin	Flavonoids	Flavones	520-30-9	3	3.23525e+07	3.29679e+07	3.20429e+07	2.93061e+07	2.94758e+07	2.83044e+07
Hmgn002038	638.185	C29H34O16	[M-H]-	β-Oxoacteoside	Phenolic acids	Phenolic acids	-	3	403677	361068	271468	0	0	0
Cmbp003767	469.152	C20H27N3O8S	[M+H]+	(E)-N5-(1-((Carboxymethyl)amino)-3-((3-(4-hydroxy-3-methoxyphenyl)allyl)thio)-1-oxopropan-2-yl)glutamine	Alkaloids	Alkaloids	-	3	7.49529e+06	5.33353e+06	7.75167e+06	666724	510618	733036
Lmfn005486	366.005	C15H10O9S	[M-H]-	Kaempferol-3-O-sulfonate	Flavonoids	Flavonols	-	3	6.75084e+06	6.99536e+06	7.45278e+06	2.71769e+06	2.5387e+06	2.58171e+06
MWSHY0189	432.106	C21H20O10	[M+H]+	Apigenin-7-O-glucoside(Cosmosiin)	Flavonoids	Flavones	578-74-5	1	1.03506e+07	9.2312e+06	9.2136e+06	2.65659e+07	3.47926e+07	2.75673e+07
MWS20148	432.106	C21H20O10	[M+H]+	Apigenin-4'-O-glucoside	Flavonoids	Flavones	-	1	1.03506e+07	9.2312e+06	9.2136e+06	2.65659e+07	3.47926e+07	2.75673e+07
Wacn005438	418.257	C21H38O8	[M+CH3COOH-H]-	Hydroxypentadecenoic acid glucoside	Lipids	Free fatty acids	-	1	2.19427e+06	1.69363e+06	1.30956e+06	2.88327e+06	2.99589e+06	3.68137e+06
Lmhn102068	296.053	C13H12O8	[M-H]-	2-O-Caffeoylmalic acid	Phenolic acids	Phenolic acids	53755-04-7	3	1.7129e+06	1.80617e+06	1.66909e+06	1.3901e+06	1.46539e+06	1.4309e+06
Lmtn001630	313.116	C14H19NO7	[M-H]-	2-Glucosyloxy-2-phenylacetic acid amide	Alkaloids	Alkaloids	-	3	54001.3	19872.1	41635.4	26454.4	78521.2	61719.6
MWS1875	144.058	C10H8O	[M-H]-	2-Naphthol	Phenolic acids	Phenolic acids	135-19-3	2	24308.9	19565.8	26679.5	14039.7	26441.1	13345.5
Lmzn001582	388.173	C18H28O9	[M-H]-	5'-Glucosyloxyjasmanic acid	Phenolic acids	Phenolic acids	-	1	3.96578e+06	4.10665e+06	3.93586e+06	5.75928e+06	5.34252e+06	6.13415e+06
Hmln006735	236.141	C14H20O3	[M-H]-	Canusesnol J	Terpenoids	Sesquiterpenoids	-	3	396364	397873	389500	621413	591041	616301
Zmyp010736	310.157	C20H22O3	[M+H]+	Myricarborin	Terpenoids	Ditepenoids	-	3	145705	149600	142456	288180	247512	266980
Qahn003953	262.142	C12H22O6	[M-H]-	Erigeside B	Others	Others	95632-87-4	2	308114	328939	256072	324613	358381	381576
Lmtn004049	264.136	C15H20O4	[M-H]-	Abscisic acid	Organic acids	Organic acids	21293-29-8	1	8.95639e+06	8.99647e+06	9.13795e+06	1.17066e+07	1.169e+07	1.09571e+07
pmb0492	583.268	C34H37N3O6	[M+H]+	N',N'',N'''-p-Coumaroyl-cinnamoyl-caffeoyl spermidine	Alkaloids	Phenolamine	-	3	6.66135e+06	7.104e+06	7.14613e+06	4.86866e+06	5.12414e+06	5.4373e+06
Waln011222	555.354	C26H54NO9P	[M-H]-	2-(2,3-dihydroxypropoxy)-3-(((2-(dimethylamino)ethoxy)(hydroxy)phosphoryl)oxy)propyl palmitate	Lipids	LPE	-	1	807010	793322	746035	289066	453044	532219
Zbsn003878	564.148	C26H28O14	[M-H]-	Vicenin-3	Flavonoids	Flavones	59914-91-9	2	1.17065e+07	1.06287e+07	1.2903e+07	5.98904e+06	7.36666e+06	7.32585e+06
Zbqn001255	131.095	C6H13NO2	[M-H]-	propyl-L-alanine	Amino acids and derivatives	Amino acids and derivatives	-	3	219377	795886	728629	740012	746261	654622
mws1094	288.063	C15H12O6	[M-H]-	Aromadendrin (Dihydrokaempferol)	Flavonoids	Flavanonols	480-20-6	1	1.09291e+06	1.44528e+06	1.4326e+06	966628	785488	918663
pmp000394	550.169	C26H30O13	[M+H]+	Naringenin-7-O-(2''-O-apiosyl)glucoside	Flavonoids	Flavanones	-	3	47695.2	76728.8	101221	72092.4	47591.2	70440.1
Lmqp000873	100.016	C4H4O3	[M+H]+	Succinic anhydride	Organic acids	Organic acids	108-30-5	3	423688	430011	390865	410093	450556	438995
Sacp009516	220.183	C15H24O	[M+H]+	isoacolamone	Terpenoids	Sesquiterpenoids	39012-15-2	1	699890	739568	582346	476177	497082	607340
MWS2091	122.073	C8H10O	[M+H]+	1-Phenylethanol	Phenolic acids	Phenolic acids	98-85-1	2	5.14778e+06	4.51208e+06	4.53162e+06	5.23282e+06	4.62323e+06	4.02022e+06
mws0376	116.011	C4H4O4	[M-H]-	Fumaric acid	Organic acids	Organic acids	110-17-8	1	8.1531e+06	6.73513e+06	6.49062e+06	6.86865e+06	6.69618e+06	7.64365e+06
Lmtn003441	312.121	C15H20O7	[M-H]-	2-Acetyl-3-hydroxyphenyl-1-O-glucoside	Phenolic acids	Phenolic acids	-	3	103287	157492	146449	70200	86371	55613.4
pme1936	113.059	C4H7N3O	[M+H]+	Creatinine	Organic acids	Organic acids	60-27-5	3	371728	324653	268087	279177	235828	262994
mws1326	302.043	C15H10O7	[M-H]-	Herbacetin	Flavonoids	Flavonols	527-95-7	2	546577	527252	532759	702345	691740	683129
Lagp004342	522.137	C24H26O13	[M+H]+	5,2',5'-Trihydroxy-3,7,4'-trimethoxyflavone-2'-O-β-D-glucoside	Flavonoids	Flavones	-	2	399851	341497	403862	399837	412635	535937
Rahp002201	316.079	C13H16O9	[M+H]+	Maplexin B (4-O-Galloyl-1,5-Anhydro-D-Glucitol)	Tannins	Tannin	-	2	377795	468010	504703	329531	234855	248887
pme1654	210.126	C12H18O3	[M-H]-	Jasmonic acid	Organic acids	Organic acids	77026-92-7	3	1.94638e+07	1.95595e+07	1.76002e+07	6.06805e+07	5.78923e+07	5.93734e+07
MWS1900	216.136	C11H20O4	[M-H]-	Undecanedioic acid	Lipids	Free fatty acids	1852-04-6	1	326424	300473	297543	304098	307499	303019
CYn004533	714.158	C37H30O15	[M-H]-	Epiafzelechin-(4b->6)-Epicatechin 3-gallate	Tannins	Tannin	-	3	3.41836e+06	3.20953e+06	3.84748e+06	7.52228e+06	8.43727e+06	7.32563e+06
Lmsn002071	786.092	C34H26O22	[M-H]-	Tellimagrandin I	Tannins	Tannin	79786-08-6	2	1.22264e+06	1.24421e+06	992974	969596	933327	935115
Wccp002543	294.122	C14H18N2O5	[M+H]+	γ-Glutamylphenylalanine	Amino acids and derivatives	Amino acids and derivatives	7432-24-8	2	1.2045e+06	1.28024e+06	1.27112e+06	911699	925801	896796
Wbmp002283	145.053	C9H7NO	[M+H]+	Α-hydroxyquinoline	Alkaloids	Alkaloids	-	1	3.00355e+07	2.90374e+07	3.17179e+07	2.8219e+07	3.15622e+07	2.73507e+07
Lmtp004382	208.074	C11H12O4	[M+H]+	Sinapinaldehyde	Phenolic acids	Phenolic acids	4206-58-0	2	1.04445e+06	1.13027e+06	947171	1.55562e+06	1.62498e+06	1.42892e+06
ZBN0045	600.112	C28H24O15	[M-H]-	Kaempferol-3-O-(2''-galloyl)glucoside	Flavonoids	Flavonols	76343-90-3	3	75092.9	144558	168192	20005	15194.3	40409.2
MWSmce040	152.047	C8H8O3	[M+H]+	Isovanillin	Others	Aldehyde compounds	621-59-0	2	401500	414933	460364	501524	490126	499491
pmb0628	612.169	C27H32O16	[M+H]+	Eriodictyol-8-C-glucoside-4'-O-glucoside	Flavonoids	Flavanones	-	3	502764	472868	678799	461741	492938	396224
Lmmn004951	330.241	C18H34O5	[M-H]-	2-Hydroxy-4-methyl-3-undecanoyloxypentanoic acid methyl ester	Lipids	Free fatty acids	-	2	1.81507e+07	1.85555e+07	1.8277e+07	7.90662e+06	8.16654e+06	7.98617e+06
Lahp004593	492.127	C23H24O12	[M+H]+	Flavoyadorinin A	Flavonoids	Flavonols	-	3	3.50177e+07	4.2141e+07	4.33003e+07	3.74637e+07	57185330	4.30125e+07
pmb0736	492.127	C23H24O12	[M+H]+	Tricin-7-O-Glucoside	Flavonoids	Flavones	32769-01-0	3	3.50177e+07	4.2141e+07	4.33003e+07	3.74637e+07	57185330	4.30125e+07
mws0289	479.301	C23H46NO7P	[M+H]+	LysoPE 18:1	Lipids	LPE	89576-29-4	3	7.98354e+06	8.47202e+06	7.35224e+06	6.05566e+06	6.24133e+06	5.60923e+06
HX1251	326.152	C20H22O4	[M+H]+	Austrobailignan-5	Lignans and Coumarins	Lignans	-	3	354236	333343	367849	10266.9	11700.5	23282.7
Lhmp122225	252.209	C16H28O2	[M+H]+	dalodorin B	Terpenoids	Sesquiterpenoids	-	3	291233	399494	438471	313336	314011	416891
Lmwp003442	448.101	C21H20O11	[M+H]+	Amoenin	Flavonoids	Flavonols	-	2	2176510	1938105	1.5434e+06	1.95884e+06	1.68162e+06	1.69666e+06
HJN055	436.137	C21H24O10	[M-H]-	Dihydrocharcone-4'-O-glucoside	Flavonoids	Chalcones	-	1	226138	393880	238929	0	0	0
pmb0508	276.159	C14H20N4O2	[M+H]+	p-Coumaroylagmatine	Alkaloids	Phenolamine	7295-86-5	1	1.00144e+07	1.05708e+07	1.0051e+07	8.33359e+06	9.41978e+06	9.12626e+06
Cmmn013275	302.225	C20H30O2	[M-H]-	Isopimaric acid	Terpenoids	Ditepenoids	5835-26-7	2	1.37075e+06	1.52455e+06	1.52778e+06	866167	1.07198e+06	1.21825e+06
mws0628	122.037	C7H6O2	[M-H]-	4-Hydroxybenzaldehyde	Others	Aldehyde compounds	123-08-0	1	8.48573e+06	7.31703e+06	7.61064e+06	6.36057e+06	5.62714e+06	5.80121e+06
mws1429	224.141	C13H20O3	[M-H]-	Vomifoliol (Blumenol A)	Terpenoids	Monoterpenoids	189351-15-3	3	12480	25011.1	26760.7	1.59181e+06	1.39867e+06	1.69171e+06
MWStz103	398.137	C15H22N6O5S	[M+H]+	S-(5'-Adenosyl)-L-methionine	Amino acids and derivatives	Amino acids and derivatives	29908-03-0	1	474302	470270	413997	831083	469857	733477
pmb2968	624.169	C28H32O16	[M-H]-	Chrysoeriol-6-C-glucoside-5-O-glucoside	Flavonoids	Flavones	-	3	328654	370350	211551	331197	296087	323860
Jmzn003343	522.21	C26H34O11	[M-H]-	Saikolignanoside A	Lignans and Coumarins	Lignans	-	2	166770	176780	218505	160095	120453	338740
Zbxn003562	466.111	C21H22O12	[M-H]-	Taxifolin-2-O-glucoside	Flavonoids	Flavanonols	-	1	460458	440220	466502	600682	715351	640620
Jmcp004706	418.257	C21H38O8	[M+H]+	pterodontoside E	Terpenoids	Sesquiterpenoids	-	2	327165	424288	410568	492322	446092	379668
Hmmn003584	740.216	C33H40O19	[M-H]-	Luteolin-7-O-rutinoside-5-O-rhamnoside	Flavonoids	Flavones	-	2	143850	171562	151263	46846.2	55689.4	48177
Hmqn003054	330.241	C18H34O5	[M-H]-	9,10,11-Trihydroxy-12-octadecenoic acid	Lipids	Free fatty acids	61911-67-9	2	469148	710767	760314	323188	348678	356583
MWSHC20170	270.11	C13H18O6	[M-H]-	Phenylmethyl β-L-glucopyranoside	Phenolic acids	Phenolic acids	176018-22-7	2	635998	540344	475024	723263	658982	566603
Lmsp004166	610.153	C27H30O16	[M+H]+	Quercetin-3-O-glucoside-7-O-rhamnoside	Flavonoids	Flavonols	-	1	6.43428e+07	5.93595e+07	6.28047e+07	1.28788e+08	1.20901e+08	1.2523e+08
mws0919	432.106	C21H20O10	[M-H]-	Kaempferol-3-O-rhamnoside (Afzelin)(Kaempferin)	Flavonoids	Flavonols	482-39-3	3	68941.1	52815.4	85309.4	65111	35943.6	50015
Lajp002810	592.122	C30H24O13	[M+H]+	Procyanidin A4	Flavonoids	Flavanols	111466-29-6	2	3.28498e+06	3.15868e+06	3.65658e+06	4.45027e+06	5.61535e+06	4.82514e+06
Wcdp006929	290.188	C18H26O3	[M+H]+	(9Z,11E,13E,15Z)-4-Oxo-9,11,13,15-Octadecatetraenoic Acid	Lipids	Free fatty acids	17699-21-7	2	998021	712204	1.00217e+06	379760	330518	375818
Lahp002857	594.137	C30H26O13	[M+H]+	Epicatechin-(4β->8)-epigallocatechin	Flavonoids	Flavanols	-	2	1.03032e+07	1.16651e+07	1.36559e+07	1.40032e+07	1.1948e+07	1.4613e+07
Hmcp001858	564.148	C26H28O14	[M+H]+	Kaempferol-3-O-arabinoside-7-O-rhamnoside	Flavonoids	Flavonols	-	3	110045	124550	117512	113118	158425	133229
Lakn004098	282.147	C15H22O5	[M-H]-	Dihydrophaseic acid	Terpenoids	Sesquiterpenoids	41756-77-8	2	120372	106724	111478	191224	176963	157827
MWS20197	448.101	C21H20O11	[M+H]+	Quercetin-3-O-rhamnoside(Quercitrin)	Flavonoids	Flavonols	522-12-3	3	5350355	2.69616e+06	4.67586e+06	5.0696e+06	5.63952e+06	5.71898e+06
Waln010192	577.338	C28H52NO9P	[M-H]-	2-(2,3-dihydroxypropoxy)-3-(((2-(dimethylamino)ethoxy)(hydroxy)phosphoryl)oxy)propyl (8E,11Z,14Z)-octadeca-8,11,14-trienoate	Lipids	LPE	-	1	3.86282e+06	2.16154e+06	5.2955e+06	2.93065e+06	1.82935e+06	1.33213e+06
Hmmp002169	902.269	C39H50O24	[M+H]+	Luteolin-5,7-di-O-rutinoside	Flavonoids	Flavones	-	3	179967	189744	154096	202240	143770	145758
Ymmg000003	220.183	C15H24O	[M+H]+	rosacorenol	Terpenoids	Sesquiterpenoids	-	1	1.70593e+06	1.54438e+06	1.86492e+06	1.105e+06	968449	939246
Lcrp000359	326.152	C20H22O4	[M+H]+	Otobaphenol	Lignans and Coumarins	Lignans	10240-16-1	1	1.71348e+06	1.77289e+06	1.76636e+06	5024.22	5734	4565.58
CYp012941	292.24	C19H30O2	[M+NH4]+	Linolenic Acid Methyl Ester	Lipids	Free fatty acids	301-00-8	3	973139	724172	767894	750940	828711	667334
Zmhn003082	358.09	C15H18O10	[M-H]-	5-O-Galloyl-methyl quinine ester	Phenolic acids	Phenolic acids	-	3	73679.6	101710	156760	99365	245215	194840
mws0474	230.152	C12H22O4	[M-H]-	Dodecanedioic aicd	Lipids	Free fatty acids	693-23-2	1	53248.8	27099	45494.3	26359.1	20794.9	25131.3
Lmsp010393	358.105	C19H18O7	[M+H]+	Eupatorin-5-methylether (3'-hydroxy-5,6,7,4'-tetramethoxyflavone)	Flavonoids	Flavones	21764-09-0	3	1.08807e+06	1.23011e+06	1.20128e+06	1.17428e+06	1.2599e+06	1.24679e+06
MWSslk254	594.159	C27H30O15	[M+H]+	Kaempferol-3-O-glucorhamnoside	Flavonoids	Flavonols	40437-72-7	1	3.17311e+06	5.63797e+07	1201720	1.58865e+08	4.15347e+06	1.67784e+08
Zblp004362	594.159	C27H30O15	[M+H]+	Kaempferol-3-O-robinobioside(Biorobin)	Flavonoids	Flavonols	17297-56-2	1	3.17311e+06	5.63797e+07	1201720	1.58865e+08	4.15347e+06	1.67784e+08
MWSHC2054	135.054	C5H5N5	[M+H]+	Adenine	Nucleotides and derivatives	Nucleotides and derivatives	73-24-5	1	2.83669e+06	2.68523e+06	3.03392e+06	2.69174e+06	2.65852e+06	2.43094e+06
Lmxp000939	135.054	C5H5N5	[M+H]+	Zarzissine	Alkaloids	Alkaloids	160568-14-9	1	2.83669e+06	2.68523e+06	3.03392e+06	2.69174e+06	2.65852e+06	2.43094e+06
Lmhp001670	230.163	C11H22N2O3	[M+H]+	L-Valyl-L-Leucine	Amino acids and derivatives	Amino acids and derivatives	3989-97-7	2	2.82348e+06	2.76e+06	2.96827e+06	2.33848e+06	2.50224e+06	2.57542e+06
Wcdp010708	262.23	C18H30O	[M+H]+	Octadeca-2,9,12,15-tetraen-1-ol	Others	Others	-	2	4.01378e+06	4.28556e+06	3.90356e+06	4.29025e+06	3.77894e+06	3.1802e+06
Lmpp003930	578.142	C30H26O12	[M+H]+	Apigenin-7-O-(6''-p-Coumaryl)glucoside	Flavonoids	Flavones	-	3	22545180	24771265	22611220	9311650	4.8471e+06	7550070
mws0072	432.106	C21H20O10	[M+H]+	Apigenin-5-O-glucoside	Flavonoids	Flavones	28757-27-9	3	1.01666e+07	9719275	5.88626e+06	6929670	5.7877e+06	6679805
Zbfn013528	272.235	C16H32O3	[M-H]-	(R)-Beta-Hydroxypalmitic Acid	Lipids	Free fatty acids	-	2	1.98581e+06	1.67752e+06	1.808e+06	1.74388e+06	1.62829e+06	1.64961e+06
Wbtp003341	290.079	C15H14O6	[M+H]+	(3,5-dihydroxyphenyl)-(4-hydroxy-2,6-dimethoxyphenyl)methanone	Others	Ketone compounds	-	1	2.79431e+06	2.7558e+06	3.27265e+06	3.226e+06	3.21688e+06	4.01271e+06
Labn002716	374.085	C15H18O11	[M-H]-	galloyl acetyl glucoside	Phenolic acids	Phenolic acids	-	2	153885	175963	154038	319516	355380	400771
pmb2620	208.074	C11H12O4	[M-H]-	3,4-Dimethoxycinnamic acid	Phenolic acids	Phenolic acids	2316-26-9	3	105315	116890	114046	142726	150810	135958
Zbqp000949	203.116	C9H17NO4	[M+H]+	5-methyl 1-propyl L-glutamate	Amino acids and derivatives	Amino acids and derivatives	-	2	342180	265369	308605	243261	171836	217458
pmn001681	166.099	C10H14O2	[M-H]-	1-(4-Methoxyphenyl)-1-propanol	Phenolic acids	Phenolic acids	5349-60-0	3	1.8614e+06	1.93848e+06	2.10969e+06	1.4432e+06	1.45581e+06	1.39449e+06
CYp004149	274.179	C15H22N4O	[M+H]+	N-trans-Cinnamoyl N6-Methylagmatine	Alkaloids	Phenolamine	-	3	1.98348e+07	1.41654e+07	1.44536e+07	1.67307e+07	1.82232e+07	1.23958e+07
Lmbn001930	122.037	C7H6O2	[M-H]-	2-Hydroxybenzaldehyde (Salicylaldehyde)	Phenolic acids	Phenolic acids	90-02-8	3	119270	103856	142981	72026.9	88263.5	82270.8
Ymmg000004	218.167	C15H22O	[M+H]+	rosacorenone	Terpenoids	Sesquiterpenoids	-	3	405553	495401	965717	488106	810860	389541
pmb2636	336.23	C20H32O4	[M-H]-	8,15-Dihydroxy-5,9,11,13-eicosatetraenoic acid	Lipids	Free fatty acids	77667-08-4	3	53246.5	54277.1	55118.6	50974.2	57897	47233.2
Lmmn006306	294.219	C18H30O3	[M-H]-	Machilusolide D	Others	Lactones	-	1	3.76149e+06	3.63382e+06	4.24683e+06	2.63735e+06	2.50649e+06	2.59845e+06
Lhmp122205	300.136	C18H20O4	[M+H]+	5-O-Methyllatifolin	Others	Others	-	3	58633.5	48250.3	83078.2	60759.7	55747.7	72518.7
pmb3093	352.079	C16H16O9	[M-H]-	Esculetin-7-O-quinic acid	Lignans and Coumarins	Coumarins	-	3	101482	97813.6	84981.4	122626	108929	121025
Lcsn002137	262.015	C9H10O7S	[M-H]-	Homovanillic acid sulfate	Organic acids	Organic acids	38339-06-9	1	2.24326e+07	2.32458e+07	2.46554e+07	2.23904e+07	2.14683e+07	2.1711e+07
Jmwn006041	520.194	C26H32O11	[M-H]-	Dehydrodiconiferylalcohol-9'-O-glucoside	Lignans and Coumarins	Lignans	-	2	99629.9	55015	83880.4	300621	261388	294006
Wayn001257	293.147	C12H23NO7	[M-H]-	N-(1-Deoxy-1-fructosyl)Leucine	Nucleotides and derivatives	Nucleotides and derivatives	-	1	360842	2.19863e+06	2.0976e+06	1.70396e+06	1.31943e+06	449524
Lskp211380	372.048	C18H12O9	[M+H]+	3,4-Methylenedioxy-3',4'-dimethoxy-5'-hydroxyellagic Acid	Others	Others	-	3	135317	91412.9	98102.5	304162	340580	275573
mws0147	118.063	C5H10O3	[M-H]-	β-Hydroxyisovaleric acid	Organic acids	Organic acids	625-08-1	3	1.77168e+06	1.72106e+06	1.65878e+06	1.09336e+06	1.05524e+06	1.00345e+06
pmn001416	452.111	C24H20O9	[M-H]-	Catechin-(7,8-bc)-4α-(3,4-dihydroxyphenyl)-dihydro-2-(3H)-one	Flavonoids	Flavanols	-	3	219449	228325	240731	622328	651793	606528
CYp004031	318.038	C15H10O8	[M+H]+	4-(2,4,6-Trihydroxybenzoyl)-3-Formyl-5-Hydroxybenzoic acid	Phenolic acids	Phenolic acids	-	3	3.46601e+07	3.47297e+07	4.07775e+07	5.24302e+07	5.74966e+07	5.24181e+07
pme2602	185.009	C3H8NO6P	[M-H]-	O-Phospho-L-serine	Amino acids and derivatives	Amino acids and derivatives	407-41-0	3	274079	356832	391430	161909	295310	199107
mws0444	153.043	C7H7NO3	[M-H]-	3-Aminosalicylic acid	Phenolic acids	Phenolic acids	570-23-0	3	12426.2	179787	210410	245919	251241	204737
pme1419	163.067	C6H13NO2S	[M+H]+	L-Methionine methyl ester	Amino acids and derivatives	Amino acids and derivatives	10332-17-9	3	83557.5	64290.2	36320.6	41085.4	72737.8	21223.8
Lakn002165	448.122	C18H24O13	[M-H]-	Protocatechuic acid glucosyl xyloside	Phenolic acids	Phenolic acids	-	2	89347.2	57936.2	255334	178695	126844	147730
Lmbn001467	159.089	C7H13NO3	[M-H]-	5-Acetamidopentanoic Acid	Organic acids	Organic acids	1072-10-2	2	2.10114e+06	2.16924e+06	2.36669e+06	2.35589e+06	2.33276e+06	2.36219e+06
Hmyp002656	221.069	C11H11NO4	[M+H]+	Methyl dioxindole-3-acetate	Alkaloids	Plumerane	57061-18-4	3	395077	425806	425432	609858	696277	678827
pme2776	252.086	C10H12N4O4	[M+H]+	2'-Deoxyinosine	Nucleotides and derivatives	Nucleotides and derivatives	890-38-0	3	114898	130454	171585	169439	187852	212185
Zmsp000237	295.127	C11H21NO8	[M+H]+	1,4-Dideoxy-1,4-imino-(2-O-β-D-glucosyl)-D-arabinitol	Alkaloids	Pyrrole alkaloids	-	3	705817	759863	826853	921204	846188	961857
Lmgp004784	274.084	C15H14O5	[M+H]+	Apiferol	Flavonoids	Flavones	55167-29-8	1	3.31344e+06	3.98535e+06	2.80262e+06	1.39769e+06	1.73365e+06	1.52442e+06
Sazp005659	386.137	C21H22O7	[M+H]+	Comazaphilone D	Others	Others	-	3	1.16465e+06	1.15666e+06	989476	1.02285e+06	1.16979e+06	996012
mws0032	318.038	C15H10O8	[M+H]+	Myricetin	Flavonoids	Flavonols	529-44-2	1	3.70504e+06	4.15095e+06	3.0796e+06	3.05197e+06	3.05112e+06	2.79013e+06
Lmhp008718	505.317	C25H48NO7P	[M+H]+	LysoPC 17:2	Lipids	LPC	-	2	457128	415676	392795	374655	364103	335362
Lmmn004685	344.162	C20H24O5	[M-H]-	Nectandrin B	Lignans and Coumarins	Lignans	74683-16-2	2	1.09974e+07	1.07971e+07	1.06007e+07	1.111e+07	1.1308e+07	1.11161e+07
Wasn002902	356.074	C15H16O10	[M-H]-	O-p-Coumaroylgalactaric acid	Phenolic acids	Phenolic acids	-	1	3.36275e+06	3.24217e+06	3.9602e+06	2.49794e+06	2.47475e+06	2.40337e+06
Wbtn007675	286.048	C15H10O6	[M-H]-	Calyxanthone	Flavonoids	Other Flavonoids	98973-45-6	3	2.55721e+07	2.55835e+07	3.5758e+07	3.29984e+07	3.44351e+07	3.57802e+07
Lczp000060	618.086	C27H22O17	[M+H]+	3-O-Galloyl-4,6-(S)-HHDP-D-glucose	Tannins	Tannin	-	2	8.48175e+06	6.72471e+06	7.42267e+06	847434	753550	759134
mws0011	372.142	C17H24O9	[M-H]-	Syringin	Phenolic acids	Phenolic acids	118-34-3	2	1.33265e+06	5.13855e+06	2.04036e+06	2.07768e+06	6644890	3.64043e+06
pma0149	340.079	C15H16O9	[M+H]+	Sinapoyl malate	Phenolic acids	Phenolic acids	92344-58-6	3	861323	795982	627902	539505	512043	480740
Lmqn000351	326.121	C12H22O10	[M-H]-	Rutinose	Others	Saccharides	90-74-4	3	388133	361578	334848	406406	370784	375618
Hmfn000531	176.032	C6H8O6	[M-H]-	L-Ascorbic acid (Vitamin C)	Others	Vitamin	50-81-7	1	346783	394273	1.30266e+06	1.31804e+06	497903	436111
Zbsn002779	634.081	C27H22O18	[M-H]-	1-O-Galloyl-6-O-Luteoyl-Alpha-D-Glucose	Tannins	Tannin	-	1	2.36878e+06	2.09987e+06	2.68812e+06	2.28758e+06	3.03053e+06	2.5752e+06
HX1349	132.042	C5H8O4	[M+H]+	dihydro-4-hydroxy-5-hydroxymethyl-2(3H)-furanone	Others	Others	-	3	307686	298651	338077	325911	267961	226670
Wbtn005631	406.09	C19H18O10	[M-H]-	1,3,7-trihydroxy-2-[3,4,5-trihydroxy-6-(hydroxymethyl)oxan-2-yl]xanthen-9-one	Flavonoids	Other Flavonoids	-	2	422148	548177	604122	493407	793189	424221
Lmnp002413	594.159	C27H30O15	[M+H]+	Luteolin-6-C-glucoside-7-O-rhamnoside	Flavonoids	Flavones	-	3	2.04638e+07	2.04989e+07	2.09665e+07	1.66385e+07	1.7656e+07	1.7709e+07
Lmhp010040	503.301	C25H46NO7P	[M+H]+	LysoPE 20:3	Lipids	LPE	-	3	142703	198311	189915	158966	170449	167559
pmb3074	338.1	C16H18O8	[M-H]-	5-O-p-Coumaroylquinic acid	Phenolic acids	Phenolic acids	1899-30-5	2	2.29295e+06	2.10229e+06	2.22809e+06	2.21306e+06	2.33326e+06	2.24397e+06
mws0913	448.101	C21H20O11	[M-H]-	Kaempferol-3-O-galactoside (Trifolin)	Flavonoids	Flavonols	23627-87-4	1	1.50799e+07	1.39156e+07	1.522e+07	1.35268e+07	1.41483e+07	1.38571e+07
Hmln002597	216.04	C10H9NaO4	[M-Na]-	Sodium ferulate	Phenolic acids	Phenolic acids	24276-84-4	3	69799	61068.5	57403.2	56225.3	70343.1	85689.8
mws0677	218.106	C12H14N2O2	[M+H]+	N-Acetyl-5-hydroxytryptamine	Alkaloids	Plumerane	1210-83-9	3	939216	1.05574e+06	1.03394e+06	870869	748763	529320
mws0054	290.079	C15H14O6	[M-H]-	Catechin	Flavonoids	Flavanols	154-23-4	1	760528	807333	844794	1.08244e+06	1.24893e+06	1.24738e+06
Zmjn001813	160.074	C7H12O4	[M-H]-	Pimelic acid	Organic acids	Organic acids	111-16-0	2	267277	278045	172488	383088	371652	358593
Waln010743	579.354	C28H54NO9P	[M-H]-	1-(2,3-dihydroxypropoxy)-3-(((2-(dimethylamino)ethoxy)(hydroxy)phosphoryl)oxy)propan-2-yl (11Z,14Z)-octadeca-11,14-dienoate	Lipids	LPE	-	1	5.80091e+06	4.86632e+06	5.49137e+06	3.62598e+06	3.44192e+06	4.51117e+06
MWS0205	158.044	C4H6N4O3	[M-H]-	Allantoin	Organic acids	Organic acids	97-59-6	3	4.38398e+06	3.82834e+06	3.90133e+06	318584	366508	390671
MWS20202	484.085	C20H20O14	[M+H]+	1,6-Di-O-galloyl-β-D-glucose	Phenolic acids	Phenolic acids	-	1	1.18617e+06	1.1856e+06	1353336	605378	735863	872526
Hmqp001042	236.126	C10H20O6	[M+H]+	Butyl beta-D-glucoside	Others	Saccharides	5391-18-4	3	48687.3	45134.2	45890.4	53322.4	64635.8	57930.8
Lcsp002417	317.195	C14H27N3O5	[M+H]+	Ser-Val-Leu	Amino acids and derivatives	Amino acids and derivatives	-	2	868630	845142	967663	1.1646e+06	1.10892e+06	971917
Zmgn004894	152.047	C8H8O3	[M-H]-	Methyl 4-hydroxybenzoate	Phenolic acids	Phenolic acids	99-76-3	3	134471	115853	115257	94516.2	75555.5	83090.4
Wasn002329	367.09	C16H17NO9	[M-H]-	Xanthurenic Acid 8-O-Glucoside	Alkaloids	Quinoline alkaloids	97451-32-6	1	1.6798e+07	1.90419e+07	1.74921e+07	33955045	3.20321e+07	3.26461e+07
Walp004906	261.23	C14H31NO3	[M+H]+	2-Aminotetradecane-1,11,13-triol	Lipids	Sphingolipids	-	2	73863.8	67967.9	564777	537764	676187	69810.3
pme2550	174.016	C6H6O6	[M-H]-	Cis-Aconitic acid	Organic acids	Organic acids	585-84-2	3	2.72532e+07	3.46154e+07	3.78522e+07	2.84874e+07	2.84429e+07	3.20754e+07
MWSslk080	188.141	C10H20O3	[M-H]-	10-Hydroxydecanoic acid	Lipids	Free fatty acids	1679-53-4	2	564852	527339	521716	618142	645986	537346
MWS00275g	181.074	C9H11NO3	[M-H]-	DL-O-tyrosine	Amino acids and derivatives	Amino acids and derivatives	2370-61-8	2	29601.7	30451.5	33457	33789.1	21631.1	26690.1
Lmbn005172	166.063	C9H10O3	[M-H]-	2,6-Dimethoxybenzaldehyde	Others	Aldehyde compounds	3392-97-0	3	423114	403392	176101	284677	166770	134796
Lmsn004970	504.127	C24H24O12	[M-H]-	3,6-Di-O-caffeoyl glucose	Phenolic acids	Phenolic acids	-	3	192089	217717	101710	248043	292376	254787
Lhcp090207	208.146	C13H20O2	[M+H]+	(3R,6R,7E)-3-hydroxy-4,7-megastigmadien-9-one	Terpenoids	Monoterpenoids	-	3	604944	551511	613050	731210	691402	679263
Qmqp101736	308.235	C19H32O3	[M+H]+	Sessilifol O	Terpenoids	Sesquiterpenoids	-	3	109130	99584.8	95162	156101	180455	247149
ZBN0059	616.106	C28H24O16	[M-H]-	Quercetin-3-O-(2''-O-galloyl)galactoside	Flavonoids	Flavonols	53209-27-1	2	3.15736e+06	2.82513e+06	2.50931e+06	29073	1.01711e+06	59126.7
Lmsn006036	756.154	C35H32O19	[M-H]-	3-Hydroxyphloretin-4'-O-(4'',6''-di-O-galloyl)glucoside	Flavonoids	Chalcones	-	3	591070	201925	511743	361094	403201	164877
Wcgp010745	274.193	C18H26O2	[M+H]+	3-(4-hydroxycyclohex-1-en-1-yl)-4a,5-dimethyl-3,4,4a,5,6,8a-hexahydronaphthalen-1(2H)-one	Others	Others	-	3	445781	567534	535217	435953	304942	299547
Zmdn003480	538.205	C26H34O12	[M-H]-	Cycloolivil-6-O-glucoside	Lignans and Coumarins	Lignans	-	3	42314.6	39731.1	65427.1	35010	63046.7	26496.1
ZBN0138	608.138	C27H28O16	[M-H]-	Luteolin-7-O-glucuronide-5-O-rhamnoside	Flavonoids	Flavones	-	3	453854	589981	354216	382508	531196	484209
pmb2787	294.219	C18H30O3	[M-H]-	9-Oxo-10E,12Z-octadecadienoic acid	Lipids	Free fatty acids	54232-59-6	3	205385	207989	158939	164863	140423	140986
mws0262	150.016	C4H6O6	[M-H]-	L-Tartaric acid	Organic acids	Organic acids	87-69-4	3	735877	674906	660922	810622	836719	867613
Lahp003275	746.148	C37H30O17	[M+H]+	Epigallocatechin-(4β->8)-epicatechin-3-O-gallateester	Flavonoids	Flavanols	126715-82-0	1	3.12174e+06	3.04764e+06	2.91541e+06	6.69173e+06	6.52038e+06	5.69787e+06
MWS20201	332.074	C13H16O10	[M+H]+	1-O-Galloyl-β-D-glucose	Phenolic acids	Phenolic acids	58511-73-2	1	375286	357167	376844	402563	401237	415789
pme3188	324.036	C9H13N2O9P	[M-H]-	Uridine 5'-monophosphate	Nucleotides and derivatives	Nucleotides and derivatives	58-97-9	1	1.67567e+06	2.06752e+07	2.28499e+07	1.51739e+07	2.2102e+07	1.54369e+07
MWS201471	309.169	C15H23N3O4	[M+H]+	Lys-Tyr	Amino acids and derivatives	Amino acids and derivatives	35978-98-4	3	1.14159e+06	1.30757e+06	1.23842e+06	1.1437e+06	1.14192e+06	1.04835e+06
pmp001311	626.148	C27H30O17	[M+H]+	6-Hydroxykaempferol-7,6-O-Diglucoside	Flavonoids	Flavonols	-	2	1.59892e+06	1.4149e+06	1.51908e+06	1.21068e+06	1.10712e+06	1.38966e+06
pmp000234	526.148	C27H26O11	[M+H]+	Salcolin A	Flavonoids	Flavones	369390-51-2	3	503242	473962	421687	212880	225722	217530
ZBN0188	626.148	C27H30O17	[M-H]-	Quercetin-3,7-Di-O-glucoside	Flavonoids	Flavonols	-	3	471700	373660	435475	254636	356448	318302
HX1274	344.162	C20H24O5	[M+H]+	Machilin D	Lignans and Coumarins	Lignans	-	1	560033	540771	507366	7168.02	15127.1	20687.6
Lmdn004051	328.152	C16H24O7	[M-H]-	Thymoquinol-5-O-β-D-glucoside	Phenolic acids	Phenolic acids	-	2	203442	212456	230318	251946	236483	270260
Lmsp003939	624.169	C28H32O16	[M+H]+	Isorhamnetin-3-O-galactoide-7-O-rhamnoside	Flavonoids	Flavonols	-	3	200300	656838	60020	851665	963920	1.01275e+06
Lmsp004045	624.169	C28H32O16	[M+H]+	Isorhamnetin-3-O-glucoside-7-O-rhamnoside	Flavonoids	Flavonols	17331-71-4	3	200300	656838	60020	851665	963920	1.01275e+06
Zbsp001807	314.064	C13H14O9	[M+H]+	Salicylacyl Glucuronide	Others	Others	-	1	5.82439e+06	5.99131e+06	5.93772e+06	2.99234e+06	3.08341e+06	3.07915e+06
Lmap001823	311.101	C14H17NO7	[M+H]+	Dhurrin	Alkaloids	Phenolamine	499-20-7	3	3.35228e+06	3.38729e+06	3.34625e+06	2.43863e+06	2.47352e+06	2.37625e+06
pme2596	183.053	C8H9NO4	[M+H]+	4-Pyridoxic acid	Others	Vitamin	82-82-6	3	407986	636272	560565	369284	373837	417267
mws1299	448.101	C21H20O11	[M+H]+	Luteolin-8-C-glucoside (Orientin)	Flavonoids	Flavones	28608-75-5	1	1.71199e+07	1.86925e+07	1.7867e+07	9.23639e+06	1.44578e+07	7.8083e+06
pma0584	307.19	C16H25N3O3	[M+H]+	Caffeoylspermidine	Alkaloids	Phenolamine	-	3	478972	502438	475822	403177	393318	397422
Zmgn002106	207.089	C11H13NO3	[M-H]-	N-Acetyl-L-phenylalanine	Amino acids and derivatives	Amino acids and derivatives	2018-61-3	1	1.33855e+06	1.41777e+06	1.25824e+06	1.47902e+06	1.2838e+06	1.20586e+06
MWSmce221	192.042	C10H8O4	[M+H]+	5,7-Dihydroxy-4-methylcoumarin	Lignans and Coumarins	Coumarins	2107-76-8	3	1.21156e+06	1.16002e+06	1.20563e+06	304927	548286	671488
Lmrn001951	182.058	C9H10O4	[M-H]-	(S)-2-Hydroxy-3-(4-Hydroxyphenyl)Propanoic Acid	Phenolic acids	Phenolic acids	23508-35-2	3	706045	707799	694387	691170	650943	582410
Ymjm000152	272.09	C12H16O7	[M-H]-	p-Hydroxypheny-β-D-allopyranoside	Phenolic acids	Phenolic acids	-	2	538589	441852	481494	705144	732098	675608
Lcsn000341	488.174	C18H32O15	[M-H]-	3'-Fucosyllactose	Others	Saccharides	41312-47-4	2	1.02172e+06	2.64604e+06	2.37974e+06	973628	1.26296e+06	1.74004e+06
Lmsn005704	754.138	C35H30O19	[M-H]-	3-Hydroxyphloretin-4'-O-[4'',6''-O-(S)-HHDP]-β-D-glucoside	Flavonoids	Chalcones	-	3	7090.44	1921.84	9027.11	5005	1766.53	5544.1
Lssp210081	578.142	C30H26O12	[M+H]+	Procyanidin B5	Tannins	Proanthocyanidins	12798-57-1	1	5.92583e+06	5.87675e+06	5.39996e+06	6.40764e+06	6.62847e+06	5.83377e+06
mws0976	244.07	C9H12N2O6	[M-H]-	β-Pseudouridine	Nucleotides and derivatives	Nucleotides and derivatives	1445-07-4	3	1.02943e+07	6.31919e+06	7.39627e+06	1.84645e+06	1.72918e+06	2.19035e+06
Hmhn003067	326.1	C15H18O8	[M-H]-	Phenylpropionic acid-O-β-D-glucopyranoside	Phenolic acids	Phenolic acids	-	1	686854	598797	732468	0	0	0
Zahn007990	198.126	C11H18O3	[M-H]-	5-hydroxy-3,4-dimethyl-5-pentylfuran-2(5H)-one	Others	Others	-	2	452248	470238	423664	502347	490438	427411
mws0145	152.047	C8H8O3	[M-H]-	O-Anisic acid (2-Methoxybenzoic acid)	Phenolic acids	Phenolic acids	529-75-9	3	8033.02	17294.1	17165.4	109802	65541.8	106017
MWS1846	152.047	C8H8O3	[M-H]-	Phenoxyacetic acid	Phenolic acids	Phenolic acids	122-59-8	3	8033.02	17294.1	17165.4	109802	65541.8	106017
MWS1830	166.063	C9H10O3	[M+H]+	Ethylsalicylate	Phenolic acids	Phenolic acids	118-61-6	2	674128	713521	749287	886518	727331	439015
pmp001309	464.096	C21H20O12	[M+H]+	6-Hydroxykaempferol-7-O-glucoside	Flavonoids	Flavonols	-	1	9.36314e+06	7.79031e+06	1.11936e+07	1.81367e+07	1.44937e+07	1.29017e+07
MWS201465	294.122	C14H18N2O5	[M+H]+	Glu-Phe	Amino acids and derivatives	Amino acids and derivatives	20556-22-3	1	3.00058e+06	3.18764e+06	3.04585e+06	2.84135e+06	2.98395e+06	2.91986e+06
Lmsn004162	478.111	C22H22O12	[M-H]-	1-O-Galloyl-2-O-p-Coumaroyl-β-D-glucose	Phenolic acids	Phenolic acids	94356-18-0	2	2.5705e+06	2.64332e+06	3.45857e+06	2.60929e+06	1.92323e+06	3.28479e+06
Hmgn004139	374.137	C20H22O7	[M-H]-	Isohydroxymatairesinol	Lignans and Coumarins	Lignans	-	2	148906	171519	136694	203933	171717	156945
MWS1848	136.052	C8H8O2	[M-H]-	Phenyl acetate	Phenolic acids	Phenolic acids	122-79-2	3	984067	573924	860761	548322	263303	436325
pmb3023	450.116	C21H22O11	[M-H]-	Eriodictyol-8-C-glucoside	Flavonoids	Flavanones	1023271-51-3	3	7.18566e+06	7.76269e+06	8819338	3.31962e+06	3.41465e+06	3.51815e+06
pmb0374	135.054	C5H5N5	[M+H]+	2-Aminopurine	Nucleotides and derivatives	Nucleotides and derivatives	452-06-2	1	1.0063e+07	9.78144e+06	9.48008e+06	1.53821e+07	1.36196e+07	1.44925e+07
pmb0801	345.106	C14H19NO9	[M+H]+	4-Pyridoxic acid-O-glucoside	Others	Vitamin	-	3	183464	167421	126424	164795	192965	187740
pme2768	330.012	C14H6N2O8	[M-H]-	Pyrroloquinoline quinone	Alkaloids	Quinoline alkaloids	72909-34-3	3	252448	311427	241004	181240	174431	242381
CYn007594	468.142	C25H24O9	[M-H]-	3-Cinnamoyl-5-p-Coumaroylquinic acid	Phenolic acids	Phenolic acids	-	3	1.39176e+07	1.60468e+07	1.53174e+07	3.40254e+07	3.29486e+07	3.08085e+07
mws0914	272.068	C15H12O5	[M-H]-	3,5,7-Trihydroxyflavanone (Pinobanksin)	Flavonoids	Flavanonols	548-82-3	3	1.07251e+07	1.02976e+07	1.07042e+07	1.54114e+07	1.54839e+07	1.61784e+07
mws1506	640.2	C29H36O16	[M-H]-	Plantamajoside	Phenolic acids	Phenolic acids	104777-68-6	1	124016	211830	140964	0	0	0
Labn006458	462.116	C22H22O11	[M-H]-	Cinnamoyl gallic acid-3-O-β-D-glucoside	Phenolic acids	Phenolic acids	-	2	1.55954e+06	1.40136e+06	1.54744e+06	654998	620686	682239
mws0018	202.216	C10H26N4	[M+H]+	Spermine	Alkaloids	Alkaloids	71-44-3	3	264930	265139	254442	247677	248206	253131
Zblp002987	420.142	C21H24O9	[M+H]+	2,4,4'-Trihydroxydihydrochalcone-4-O-glucoside	Flavonoids	Chalcones	-	2	369413	364536	257392	1.00308e+06	923093	850421
Wafp002310	308.137	C15H20N2O5	[M+H]+	1-O-Caffeoyllysine	Alkaloids	Phenolamine	-	3	131738	105765	100588	82264.7	110170	103525
Zmgp004718	326.152	C20H22O4	[M+H]+	1-(4-hydroxy-3-methoxyphenyl)-7-phenyl-3,5-diheptanone	Others	Ketone compounds	-	3	1.22981e+06	1.30842e+06	1.29948e+06	6778.86	5975.06	2931.47
Wcdp010864	255.256	C16H33NO	[M+H]+	Hexadecanamide	Alkaloids	Alkaloids	629-54-9	1	3.47988e+07	4.47886e+07	4.21673e+07	3.88172e+07	4.51378e+07	4.08956e+07
WaYp007695	333.288	C18H39NO4	[M+H]+	2-Aminooctadecane-1,16,18,18-tetraol	Lipids	Sphingolipids	-	2	126853	150088	188186	215762	206577	140539
zjzp121616	264.136	C15H20O4	[M+H]+	5-Hydroxy-2-Carbonylcadinane-12,7-lactone (iso-2)	Terpenoids	Sesquiterpenoids	-	2	716668	738163	767366	736764	748701	743995
Zmfn000481	536.044	C14H22N2O16P2	[M-H]-	Uridine-5'-Diphosphate-D-Xylose	Nucleotides and derivatives	Nucleotides and derivatives	3616-06-6	2	4.69288e+06	2.98765e+06	2.82231e+06	4.32002e+06	5.08636e+06	3.18405e+06
Lmqp002627	182.058	C9H10O4	[M+H]+	Vanillic acid methyl ester	Phenolic acids	Phenolic acids	3943-74-6	2	1.11441e+06	1.00352e+06	1.0506e+06	643832	687334	782310
mws0369	304.24	C20H32O2	[M-H]-	Arachidonic Acid	Lipids	Free fatty acids	506-32-1	3	159161	212207	132363	141318	134040	152571
pmb0865	517.317	C26H48NO7P	[M+H]+	LysoPC 18:3(2n isomer)	Lipids	LPC	-	1	1.9188e+06	1.32025e+06	1.53711e+06	1.47369e+06	1.81524e+06	1.67937e+06
mws1013	178.027	C9H6O4	[M-H]-	Esculetin (6,7-Dihydroxycoumarin)	Lignans and Coumarins	Coumarins	305-01-1	2	117080	130147	141480	451817	541030	525975
pme0321	432.106	C21H20O10	[M-H]-	Kaempferol-7-O-rhamnoside	Flavonoids	Flavonols	20196-89-8	3	77393.6	54052.9	61762.9	79312	114075	118199
Zbnn006442	288.063	C15H12O6	[M-H]-	Eriodictyol (5,7,3',4'-Tetrahydroxyflavanone)	Flavonoids	Flavanones	552-58-9	1	1.08345e+06	1.11241e+06	1.11156e+06	3.57582e+06	3.7308e+06	3.41343e+06
pmb0962	234.158	C10H22N2O4	[M+H]+	L-Lysine-Butanoic Acid	Amino acids and derivatives	Amino acids and derivatives	80407-71-2	3	1.22352e+06	1.20098e+06	1.1659e+06	5.57637e+06	5.27201e+06	4.60615e+06
Waln003742	342.095	C15H18O9	[M-H]-	1-O-p-Coumaroyl Galactonic Acid	Phenolic acids	Phenolic acids	-	2	1284100	2.49363e+06	750392	1.18009e+06	933050	896150
Lakp004475	576.127	C30H24O12	[M+H]+	Dehydrodicatechin A	Flavonoids	Flavanols	36048-23-4	2	757436	561301	958860	1683225	1.06776e+06	2.3181e+06
pmb2653	650.227	C24H42O20	[M-H]-	DMelezitose O-rhamnoside	Others	Saccharides	-	3	49420.1	152078	107756	236738	252085	139696
Zbzp003832	564.148	C26H28O14	[M+H]+	Isovitexin-8-O-xyloside	Flavonoids	Flavones	-	2	6.39289e+06	7.62835e+06	7.05944e+06	7.16189e+06	6.16936e+06	5.82327e+06
Lmfn005487	382	C15H10O10S	[M-H]-	Quercetin-3-O-Sulfonate	Flavonoids	Flavonols	60889-05-6	3	663817	612484	618131	195594	219496	120526
Zbjp003463	564.148	C26H28O14	[M+H]+	Apigenin-6-C-(2''-xylosyl)glucoside	Flavonoids	Flavones	-	2	2.23159e+07	1.711e+07	1.9072e+07	1.01199e+07	1.72976e+07	1.2511e+07
Zmjp003463	564.148	C26H28O14	[M+H]+	Vitexin-2''-O-xyloside	Flavonoids	Flavones	-	3	2.23159e+07	1.711e+07	1.9072e+07	1.01199e+07	1.72976e+07	1.2511e+07
Zmhn004909	478.075	C21H18O13	[M-H]-	3,4-Digalloylshikimic acid	Phenolic acids	Phenolic acids	-	1	2.47613e+06	3.27285e+06	1.79715e+06	2.00392e+06	1720335	2.78922e+06
Yalp008047	290.225	C19H30O2	[M+H]+	Methyl 12-phenyldodecanoate	Lipids	Free fatty acids	38795-65-2	1	634677	622902	593398	2.09217e+06	2.09643e+06	2.05524e+06
Qmdp112415	290.225	C19H30O2	[M+H]+	9,13-Epoxy-16-norlabda-13E-en-15-al(ISO)	Terpenoids	Ditepenoids	-	3	634677	622902	593398	2.09217e+06	2.09643e+06	2.05524e+06
mws0089	448.101	C21H20O11	[M-H]-	Kaempferol-7-O-glucoside	Flavonoids	Flavonols	16290-07-6	1	6802065	6.08237e+06	5.24497e+06	1978655	1.50772e+06	2025980
Lmbn014696	302.225	C20H30O2	[M-H]-	Pimaric acid	Terpenoids	Ditepenoids	127-27-5	2	1.12093e+06	1.17071e+06	1.24857e+06	1.09687e+06	930474	941982
MWSN0157	324.136	C20H20O4	[M-H]-	Isobavachalcone	Flavonoids	Chalcones	20784-50-3	3	17625	27518.7	25407.5	14475.4	15060.6	13672.4
pme1651	175.063	C10H9NO2	[M+H]+	Indole-3-acetic acid (IAA)	Alkaloids	Plumerane	87-51-4	3	318582	257553	165570	167959	215603	203285
Lhhp111109	636.257	C35H40O11	[M+H]+	Schisantherin J	Lignans and Coumarins	Lignans	135432-28-9	1	572321	726816	864936	1.11429e+06	945381	993039
MA10079134	256.037	C14H8O5	[M-H]-	1,2,4-Trihydroxyanthraquinone	Quinones	Anthraquinone	81-54-9	3	147491	191800	175115	148415	113385	183455
Wcgp003250	162.068	C10H10O2	[M+H]+	2-Methyl-3-hydroxyindan-1-one	Others	Others	-	2	2.94329e+06	1.41814e+06	1.5857e+06	2.87021e+06	2.20867e+06	2.47482e+06
Wagn012030	654.383	C31H58O14	[M-H]-	2-Palmitoyl-Sn-Glycerol 3-O-Diglucoside	Lipids	Glycerol ester	-	2	1.71883e+06	2.10929e+06	2.0245e+06	1.10212e+06	1.11416e+06	1.4802e+06
mws0823	116.047	C5H8O3	[M-H]-	3-Methyl-2-Oxobutanoic acid	Organic acids	Organic acids	759-05-7	3	322396	397148	396595	366271	281687	342291
pmb0302	125.024	C2H8NO3P	[M+H]+	2-Aminoethylphosphonate	Others	Others	2041-14-7	3	134288	167860	194019	279773	271651	215953
Wagp001741	428.18	C19H28N2O9	[M+H]+	N-(gamma-L-glutamyl)tyramine O-glucoside	Alkaloids	Phenolamine	-	1	0	0	0	1.29071e+06	1.1327e+06	1.26918e+06
Lmmp002795	462.116	C22H22O11	[M+H]+	Pratensein-7-O-glucoside	Flavonoids	Isoflavones	36191-03-4	3	1.65366e+06	1.7015e+06	1.72564e+06	301148	252263	253660
mws0267	106.027	C3H6O4	[M-H]-	DL-Glyceric Acid	Organic acids	Organic acids	473-81-4	3	3.6163e+06	4.57333e+06	3.9834e+06	1.94773e+06	2.02926e+06	2.04172e+06
Lmgp004731	432.106	C21H20O10	[M+H]+	Genistein-7-O-galactoside	Flavonoids	Isoflavones	-	3	8.65726e+06	9.37593e+06	1.04469e+07	2.76377e+07	2.79586e+07	3.19321e+07
mws1089	422.082	C12H23O14P	[M-H]-	Sucrose-6-phosphate	Others	Saccharides	-	3	573699	1.73288e+06	1.78148e+06	1.27795e+06	1.2587e+06	1.38051e+06
Hmbn002645	152.047	C8H8O3	[M-H]-	3,4-Dihydroxyacetophenone	Others	Ketone compounds	1197-09-7	3	245402	202902	198927	251125	256896	226803
Lmjp004816	196.11	C11H16O3	[M+H]+	Loliolide	Terpenoids	Monoterpenoids	5989-02-6	1	3.83158e+06	3.44645e+06	4.10229e+06	4.55707e+06	4.7344e+06	4.69045e+06
pmb0530	663.109	C21H27N7O14P2	[M+H]+	Nicotinic acid adenine dinucleotide	Nucleotides and derivatives	Nucleotides and derivatives	53-84-9	1	3.29605e+06	3.00702e+06	2.78923e+06	5.92974e+06	4.52896e+06	4.51436e+06
mws0582	321.099	C11H19N3O6S	[M+H]+	S-(Methyl)glutathione	Amino acids and derivatives	Amino acids and derivatives	2922-56-7	1	1.10363e+06	1.08282e+06	1.1276e+06	1.65572e+06	1.36941e+06	1.40687e+06
pmn001643	506.215	C26H34O10	[M-H]-	Isolariciresinol-9'-O-rhamnoside (Aviculin)	Lignans and Coumarins	Lignans	156765-33-2	3	56685	85604.4	69144.4	64606.3	68338.5	95098.8
Zmgn000503	134.058	C5H10O4	[M-H]-	2,3-Dihydroxy-3-Methylbutanoic Acid	Organic acids	Organic acids	1756-18-9	2	3.58293e+07	1.51445e+07	1.32306e+07	1.81771e+07	1.45949e+07	7.35807e+06
Yshs000050	454.345	C30H46O3	[M+H]+	Lupane-20(29)-en-3-on-28-oic acid	Terpenoids	Triterpene	-	3	767040	1.08194e+06	1.01005e+06	886201	808941	734223
WaYn005089	448.137	C22H24O10	[M-H]-	Neosakuranin	Flavonoids	Flavanones	-	2	1.63988e+07	1.9312e+07	1.72563e+07	1.7102e+07	1.79535e+07	1.77156e+07
HJAP134	580.179	C27H32O14	[M+H]+	Pinocembrin-7-O-sophoroside	Flavonoids	Flavanones	-	3	103035	171750	173946	231815	230880	64561.6
MWS3270	167.022	C7H5NO4	[M-H]-	Quinolinic Acid	Alkaloids	Pyridine alkaloids	89-00-9	3	2.75676e+06	2.09543e+06	1.93043e+06	1.70933e+06	2.21569e+06	2.0466e+06
Lskp211278	244.106	C10H16N2O5	[M+H]+	Oxypinnatanine A	Alkaloids	Alkaloids	-	3	3.17284e+06	3.16681e+06	3.12865e+06	2.47744e+06	2.61265e+06	2.1899e+06
Lmsn005122	462.116	C22H22O11	[M-H]-	1-O-Galloyl-6-O-Cinnamoyl-β-D-glucose	Phenolic acids	Phenolic acids	115746-69-5	2	1.19846e+06	1163070	1.2544e+06	746658	755335	719738
Hmbp003234	254.079	C12H14O6	[M+H]+	1-O-Caffeoylglycerol	Phenolic acids	Phenolic acids	-	3	21842.1	42730.3	29280.4	51524.6	31675	43345
Lssp210075	456.106	C23H20O10	[M+H]+	epicatechin-3-O-(3''-O-methyl)gallate	Flavonoids	Other Flavonoids	83104-86-3	3	1.30751e+06	1.2602e+06	1.23657e+06	553720	486025	525767
mws0058	300.063	C16H12O6	[M-H]-	Diosmetin (5,7,3'-Trihydroxy-4'-methoxyflavone)	Flavonoids	Flavones	520-34-3	1	1.51826e+06	1.61543e+06	1.54701e+06	2.17147e+06	1.71145e+06	1.74226e+06
Lazn004429	582.231	C28H38O13	[M-H]-	(2S,3R,4S,6S)-2-[4-[(1R,2R)-1,3-Dihydroxy-2-[4-[(E)-3-hydroxyprop-1-enyl]-2,6-dimethoxyphenoxy]propyl]-2,6-dimethoxyphenoxy]-6-(hydroxymethyl)oxane-3,4-diol	Lignans and Coumarins	Lignans	-	3	934870	1295875	1.05795e+06	841947	950454	1284100
Lchp000218	208.074	C11H12O4	[M+H]+	(R)-3-ethyl-7-hydroxy-6-methoxyphthalide	Others	Others	-	2	4.33992e+06	3.87749e+06	4.80004e+06	6.46623e+06	7.89831e+06	6.87509e+06
MWSHC2016	458.085	C22H18O11	[M-H]-	Epigallocatechin-3-O-gallate	Flavonoids	Flavanols	989-51-5	1	1.68006e+07	1.5957e+07	1.78094e+07	1.95066e+07	2.03817e+07	2.04536e+07
Lskp211249	386.173	C22H26O6	[M+H]+	epieudesmin	Lignans and Coumarins	Lignans	-	2	1.32983e+06	1.11228e+06	1.16132e+06	1.38748e+06	1.1649e+06	1.2507e+06
mws1333	342.116	C12H22O11	[M-H]-	Melibiose	Others	Saccharides	585-99-9	1	1.43518e+07	1.56617e+07	1.43274e+07	1.39551e+07	1.35541e+07	1.28934e+07
Lmcp001538	180.065	C7H8N4O2	[M+H]+	Theobromine	Alkaloids	Alkaloids	83-67-0	1	9.59261e+06	1.02458e+07	1.08959e+07	9.13214e+06	9.16014e+06	9.39118e+06
Hmbp002730	286.048	C15H10O6	[M+H]+	Isoscutellarein	Flavonoids	Flavones	41440-05-5	1	1.81456e+06	1.51456e+06	1.69778e+06	969597	959037	850814
Zbjn008081	300.063	C16H12O6	[M-H]-	Kaempferide (3,5,7-Trihydroxy-4'-methoxyflavone)	Flavonoids	Flavonols	491-54-3	1	607171	611110	528882	136747	132318	134177
WaYp007548	229.241	C14H31NO	[M+H]+	2-Aminotetradecan-1-ol	Lipids	Sphingolipids	-	2	18162.7	19068.8	36964.8	45665.6	40176.9	17759.1
Wasn002095	358.09	C15H18O10	[M-H]-	3-O-(3-O-Methylgalloyl) Quinic acid	Phenolic acids	Phenolic acids	-	2	822004	1.85708e+06	1.17716e+06	2.24442e+06	2.44922e+06	2.14698e+06
pmb0142	164.047	C9H8O3	[M+H]+	Caffeic aldehyde	Phenolic acids	Phenolic acids	141632-15-7	3	1.05126e+06	1.01446e+06	1.02264e+06	610391	581494	616101
mws1417	161.048	C9H7NO2	[M-H]-	Indole-3-carboxylic acid	Alkaloids	Plumerane	771-50-6	3	206637	288935	256588	259466	286296	279907
MWS1787	93.0578	C6H7N	[M+H]+	2-Picoline; 2-Methylpyridine	Alkaloids	Pyridine alkaloids	109-06-8	3	203538	602993	201269	214145	183452	957915
Lmhp008440	437.254	C20H40NO7P	[M+H]+	LysoPE 15:1	Lipids	LPE	-	3	57871.5	53847.5	80147	56209.1	77857.6	62796.8
pma0675	152.047	C8H8O3	[M+H]+	o-Anisic acid	Phenolic acids	Phenolic acids	579-75-9	3	68355	52872.1	51680	62878	90425.4	81498.6
mws1660	564.148	C26H28O14	[M+H]+	Schaftoside	Flavonoids	Flavones	51938-32-0	2	1.08995e+06	1.27352e+06	1.27308e+06	757602	828419	691521
mws1454	478.147	C23H26O11	[M-H]-	Persicoside	Flavonoids	Flavanones	28978-03-2	3	390540	1.30952e+06	1.31941e+06	410595	537119	743266
pmn001716	448.101	C21H20O11	[M-H]-	Carthamone	Flavonoids	Chalcones	86579-00-2	1	1.19754e+07	1.22076e+07	1.20868e+07	1.07809e+07	1.17925e+07	1.11618e+07
pmb0645	626.185	C28H34O16	[M+H]+	Hesperetin-6-C-glucoside-7-O-glucoside	Flavonoids	Flavonols	-	3	378840	287349	529334	215631	545085	251807
pmp001135	594.137	C30H26O13	[M+H]+	Biondnoid I	Flavonoids	Flavonols	142750-32-1	1	2.93391e+07	2.05089e+07	2.94403e+07	2.95121e+06	2.56775e+06	1.45647e+06
pmp001080	608.174	C28H32O15	[M+H]+	Diosmetin-7-O-Neohesperidoside (Neodiosmin)	Flavonoids	Flavones	38665-01-9	1	2398365	1.56297e+06	1.67572e+06	848935	885316	887360
MWS3144	159.126	C8H17NO2	[M-H]-	8-Aminooctanoic Acid	Organic acids	Organic acids	1002-57-9	3	16882.3	22120.9	15884.6	9870.42	5905.38	16591.6
pmb0883	481.317	C23H48NO7P	[M+H]+	LysoPE 18:0	Lipids	LPE	69747-55-3	3	417359	400110	445104	261804	286076	288950
CYp006174	462.21	C21H34O11	[M+NH4]+	2,7-Dimethylocta-2,4-Dienal-8-ol 8-O-(beta-D-Xylopyranosyl)-beta-D-glucopyranoside	Others	Others	-	3	126334	235001	235915	124139	128456	247464
MWS2010	226.059	C9H10N2O5	[2M-H]-	3-nitro-L-tyrosine	Amino acids and derivatives	Amino acids and derivatives	621-44-3	3	92125.8	68525.9	69716.2	77115.4	113385	73491.1
Lmmp002463	624.169	C28H32O16	[M+H]+	Sexangularetin-3-O-glucoside-7-O-rhamnoside	Flavonoids	Flavonols	-	3	0	0	0	633183	560301	140075
mws1293	564.127	C29H24O12	[M+H]+	Theaflavin	Tannins	Proanthocyanidins	4670-05-7	1	3.70836e+07	3.73716e+07	3.79665e+07	9.32007e+07	9.33553e+07	9.6388e+07
pmb0623	624.169	C28H32O16	[M+H]+	Chrysoeriol-6-C-glucoside-7-O-glucoside	Flavonoids	Flavones	-	3	2.93724e+06	2.98599e+06	3.13994e+06	4.84528e+06	3.97769e+06	4.98925e+06
mws4176	236.116	C12H16N2O3	[M+H]+	L-Alanyl-L-Phenylalanine	Amino acids and derivatives	Amino acids and derivatives	3061-90-3	3	560631	682646	548189	748060	703548	762699
Lmlp003024	438.211	C20H30O7N4	[M+H]+	N'-p-Coumaroylagmatine-glucoside	Alkaloids	Phenolamine	-	3	242595	421699	379891	230190	444493	220175
Lmgp005640	478.111	C22H22O12	[M+H]+	Isorhamnetin-3-O-Galactoside; Cacticin	Flavonoids	Flavonols	6743-92-6	2	1.47539e+06	1.41639e+06	1.45892e+06	240513	262636	214079
CYn005203	336.048	C15H12O9	[M-H]-	Digallic Acid Methyl	Phenolic acids	Phenolic acids	-	1	1.5948e+07	1.78757e+07	1.66756e+07	1.0256e+07	1.01567e+07	1.03601e+07
pmb0631	580.143	C26H28O15	[M+H]+	Orientin-6-C-arabinoside	Flavonoids	Flavones	-	3	844942	845923	963490	567653	506691	574513
Yaln005580	586.241	C31H38O11	[M-H]-	23-Hydroxytoonacilide	Terpenoids	Triterpene	-	3	2.18831e+06	2.36644e+06	2.47777e+06	2.02163e+06	1.81391e+06	2.11865e+06
Zbqp003444	216.147	C10H20N2O3	[M+H]+	(S)-4-amino-5-oxo-5-(pentylamino)pentanoic acid	Amino acids and derivatives	Amino acids and derivatives	-	1	6.08399e+06	5880675	5655140	3.70998e+06	3.51276e+06	2.22865e+06
mws0884	329.053	C10H12N5O6P	[M-H]-	Cyclic 3',5'-Adenylic acid	Nucleotides and derivatives	Nucleotides and derivatives	60-92-4	1	2.48047e+06	1.99635e+06	2.09668e+06	1.2759e+06	1.30586e+06	1.27194e+06
Lmnn002886	478.147	C23H26O11	[M-H]-	1'-O-(3,4-Dihydroxyphenethyl)-O-caffeoyl-glucoside	Phenolic acids	Phenolic acids	-	3	124618	136213	163717	223589	193427	195788
Lssp210188	376.152	C20H24O7	[M+H]+	(7'R)-7'-Hydroxylariciresinol	Others	Others	-	1	269745	347547	268566	196728	240458	261543
HX1372	376.152	C20H24O7	[M+H]+	guaiacylglycerol-β-coniferyl ether	Lignans and Coumarins	Lignans	-	3	269745	347547	268566	196728	240458	261543
Lafp004228	370.199	C19H30O7	[M+H]+	(6R,9R)-3-Oxo-α-ionol-β-D-glucoside	Terpenoids	Sesquiterpenoids	-	3	1769260	1727080	1531530	1.38965e+06	1.98423e+06	1.7266e+06
Qmyp101114	370.199	C19H30O7	[M+H]+	9-O-β-D-Glucoside of 3-hydroxy-7,8-didehydro-β-ionol	Terpenoids	Sesquiterpenoids	-	2	1769260	1727080	1531530	1.38965e+06	1.98423e+06	1.7266e+06
NK10264324	126.032	C6H6O3	[M+H]+	Phloroglucinol; 1,3,5-Benzenetriol	Phenolic acids	Phenolic acids	108-73-6	3	768135	664122	715984	910754	866949	845301
Li512111	520.122	C24H24O13	[M-H]-	Isorhamnetin-3-O-(6''-acetylglucoside)	Flavonoids	Flavonols	-	3	104374	81935.1	35010	141257	137348	128310
Lahp004470	442.09	C22H18O10	[M+H]+	5,7,3',4',5'-Pentahydroxyflavan-7-gallate	Flavonoids	Other Flavonoids	-	2	4.54129e+06	3.96266e+06	5.3817e+06	2853310	4.06076e+06	4.43732e+06
Lmqn005782	194.058	C10H10O4	[M-H]-	4,5,8-Trihydroxy-α-tetralone	Quinones	Quinones	-	1	111700	120311	138071	112929	113684	98090.7
MWStz091	168.09	C8H12N2O2	[M+H]+	Cyclo(L-Ala-L-Pro)	Amino acids and derivatives	Amino acids and derivatives	36357-32-1	3	197460	198784	195630	202884	208303	187808
Hmbp001276	168.042	C8H8O4	[M+H]+	Gallacetophenone	Phenolic acids	Phenolic acids	528-21-2	3	279884	241607	249352	495604	667892	596340
MWSmce682	150.053	C5H10O5	[M-H]-	DL-Xylose	Others	Saccharides	25990-60-7	2	557854	666532	712246	570863	522466	525843
mws1499	150.053	C5H10O5	[M-H]-	D-Arabinose	Others	Saccharides	10323-20-3	2	557854	666532	712246	570863	522466	525843
mws0898	164.084	C10H12O2	[M+H]+	Isoeugenol	Phenolic acids	Phenolic acids	97-54-1	3	1.19218e+06	1.24136e+06	1.2925e+06	141029	326397	107987
Zmhn001036	434.121	C21H22O10	[M-H]-	Choerospondin	Flavonoids	Flavanones	81202-36-0	2	1.09925e+06	1.22041e+06	1.2489e+06	2.29213e+06	2.53244e+06	2.3799e+06
Lmdp006732	300.063	C16H12O6	[M+H]+	Scutellarein-4'-methyl ether (5,6,7-Trihydroxy-4'-methoxyflavone)	Flavonoids	Flavones	6563-66-2	3	207251	220362	221576	259543	278026	254942
Zmcn004206	772.185	C36H36O19	[M-H]-	kaempferol-3-caffeoyldiglucoside	Flavonoids	Flavonols	-	2	378841	380477	272580	462155	386697	371974
MWS1850	138.068	C8H10O2	[M+H]+	2-Phenoxyethanol	Phenolic acids	Phenolic acids	122-99-6	2	79931.6	94054	70822.7	101004	115298	120595
CYn005375	882.164	C44H34O20	[M-H]-	3-O-Galloylepiafzelechin-(4beta->6)-Epigallocatechin-3-O-Gallate	Tannins	Tannin	-	3	35309.7	55484.9	105045	119544	85030	73914.7
Lmmn002274	522.21	C26H34O11	[M-H]-	Isolariciresinol-9'-O-glucoside	Lignans and Coumarins	Lignans	63358-12-3	2	1.19957e+06	1.17448e+06	1.08946e+06	1.20003e+06	1.04827e+06	1.16868e+06
Ysjn001064	146.022	C5H6O5	[M-H]-	3-Oxopentanedioic acid	Organic acids	Organic acids	542-05-2	2	83535.2	39952	8235.5	27389.6	48403.4	23340
WaYn003112	440.168	C21H28O10	[M-H]-	Erythro-Guaiacylglycerol-β-threo-syringylglycerol Ether	Lignans and Coumarins	Lignans	1313434-74-0	1	790757	769469	740229	464554	413499	518082
pme3083	165.043	C8H7NO3	[M-H]-	2-(Formylamino)benzoic acid	Phenolic acids	Phenolic acids	3342-77-6	3	1.86701e+06	2.69534e+06	1.87899e+06	1.65232e+06	2.08598e+06	1.83463e+06
Zbbn005905	340.131	C20H20O5	[M-H]-	(2S)-Abyssinone II	Flavonoids	Flavanones	-	3	470313	549772	530933	1.12392e+06	1.31142e+06	1.22853e+06
pme2292	88.1	C4H12N2	[M+H]+	Putrescine	Alkaloids	Alkaloids	110-60-1	3	55025.2	51219.9	51947.5	49878.8	56244.6	54741
Wayn007155	578.142	C30H26O12	[M-H]-	Luteolin 5-O-p-coumaroyl rhamnoside	Flavonoids	Flavones	-	2	487096	446901	388899	89631	78307.1	108118
HJKP000649	135.068	C8H9NO	[M+H]+	N-benzylformamide	Alkaloids	Alkaloids	6343-54-0	2	4.04241e+07	4.68639e+07	5.63892e+07	5.18835e+07	4.00255e+07	3.11084e+07
pmb2640	200.178	C12H24O2	[M-H]-	Dodecanoic acid (Lauric acid)	Lipids	Free fatty acids	143-07-7	2	246473	172264	142753	141229	181627	168024
Wcfn006909	330.074	C17H14O7	[M-H]-	(2Z)-4,6-Dihydroxy-2-[(4-Hydroxy-3,5-Dimethoxyphenyl)Methylidene]-1-Benzofuran-3-One	Others	Others	-	3	4.76866e+06	4.81804e+06	4.56367e+06	4.05324e+06	4.37968e+06	4.10282e+06
Lmsn005754	462.116	C22H22O11	[M-H]-	1-O-Galloyl-2-O-Cinnamoyl-β-D-glucose	Phenolic acids	Phenolic acids	56994-83-3	1	1.61122e+06	1.4793e+06	971559	716240	686086	542181
Hmcn001884	464.096	C21H20O12	[M-H]-	6-Hydroxyluteolin 5-glucoside	Flavonoids	Flavones	-	2	396149	731880	471823	560245	539774	689971
Zasn010461	270.256	C17H34O2	[M-H]-	Pentadecanoic acid,14-methyl-,methyl ester	Others	Others	5129-60-2	3	1.11224e+06	952697	954419	1.04579e+06	1.0656e+06	906145
pmb3012	462.116	C22H22O11	[M-H]-	Chrysoeriol-7-O-glucoside	Flavonoids	Flavones	19993-32-9	3	151750	216565	436009	187755	389704	236968
Zbyn004414	788.106	C34H28O22	[M-H]-	1,2,4,6-tetra-O-galloyl-β-D-glucose	Phenolic acids	Phenolic acids	-	2	811947	982320	1.06553e+06	330592	546443	335148
mws4175	176.032	C6H8O6	[M-H]-	D-Glucurono-6,3-lactone	Others	Saccharides	32449-92-6	2	248884	236863	184280	311448	290108	254439
MWSmce709	129.058	C9H7N	[M+H]+	Isoquinoline	Alkaloids	Isoquinoline alkaloids	119-65-3	2	4.18303e+06	4.12411e+06	4.02991e+06	4.49254e+06	3.84211e+06	3.88757e+06
Labn003679	328.116	C15H20O8	[M-H]-	(E)-caffeyl alcohol 4-O-β-D-glucopyranoside	Phenolic acids	Phenolic acids	-	1	1.32925e+06	1.49508e+06	1.31752e+06	1.92378e+06	1.45671e+06	1.63558e+06
WaYn006941	810.31	C42H50O16	[M-H]-	Hedyotisol B	Lignans and Coumarins	Lignans	95839-45-5	1	45266	42511	35285.4	36308.5	49770.7	63922.1
Labn007184	446.121	C22H22O10	[M-H]-	4-Hydroxybenzoyl caffeoyl rhamnoside	Phenolic acids	Phenolic acids	-	1	72289.6	130065	59226.3	0	0	0
Lmhp001732	262.132	C14H18N2O3	[M+H]+	L-Prolyl-L-Phenylalanine	Amino acids and derivatives	Amino acids and derivatives	13589-02-1	2	551710	523656	597090	586600	595376	555487
Wcfp008029	301.298	C18H39NO2	[M+H]+	Dihydrosphingosine	Lipids	Sphingolipids	764-22-7	2	11883.5	17192.8	20007.8	47296.7	45594.7	55926.9
Hmpp002612	610.153	C27H30O16	[M+H]+	Luteolin-7-O-gentiobioside	Flavonoids	Flavones	-	3	1.50521e+06	1.45423e+06	1.61885e+06	1.77377e+06	1.45765e+06	1.3125e+06
MWSHC20125	336.084	C16H16O8	[M-H]-	5-O-Caffeoylshikimic acid	Phenolic acids	Phenolic acids	73263-62-4	2	198549	256612	259338	151361	182589	151844
pme1611	434.121	C21H22O10	[M-H]-	Isohemiphloin	Flavonoids	Flavanones	3682-02-8	1	7.62809e+06	5.86674e+06	3.43074e+06	1.0256e+07	6.99727e+06	1.03473e+07
Lmsn004321	494.106	C22H22O13	[M-H]-	1-O-Caffeoyl-3-O-galloyl-β-D-glucose	Phenolic acids	Phenolic acids	-	2	439956	939760	409566	597565	600373	323116
MWS2430	242.225	C15H30O2	[M-H]-	13-methylmyristic acid	Lipids	Free fatty acids	2485-71-4	2	2.13723e+06	2.03372e+06	2.10151e+06	1.72832e+06	2.27317e+06	1.88887e+06
mws0609	345.047	C10H12N5O7P	[M-H]-	Guanosine 3',5'-cyclic monophosphate	Nucleotides and derivatives	Nucleotides and derivatives	7665-99-8	2	6.6619e+07	1.44887e+08	1.43743e+08	8.20295e+07	8.59601e+07	8.97376e+07
Wasn003258	294.132	C12H22O8	[M-H]-	Glucosyl 2-Hydroxy-4-Methylpentanoic Acid	Organic acids	Organic acids	-	1	4.74436e+06	4.69642e+06	5.46535e+06	7.49127e+06	7.64345e+06	7.39305e+06
pme1184	267.097	C10H13N5O4	[M+H]+	2'-Deoxyguanosine	Nucleotides and derivatives	Nucleotides and derivatives	961-07-9	3	743932	729445	826360	961976	859413	792113
Lmyp004084	152.12	C10H16O	[M+H]+	Perillyl alcohol	Terpenoids	Monoterpenoids	57717-97-2	2	2.61331e+06	3.61804e+06	4.36393e+06	2.9655e+06	2.34347e+06	3.78067e+06
Zmzp002265	642.143	C27H30O18	[M+H]+	artemisidin A	Flavonoids	Flavones	-	3	244188	211798	362838	70218.5	51045.8	149604
Wasn001627	296.111	C11H20O9	[M-H]-	Glucosyl 2,3-Dihydroxy-2-Methylbutanoic Acid	Organic acids	Organic acids	-	1	534017	656368	586679	565899	565988	522675
pme3732	243.085	C9H13N3O5	[M+H]+	Cytidine	Nucleotides and derivatives	Nucleotides and derivatives	65-46-3	2	6.11702e+06	4.48503e+06	6.97268e+06	5.48695e+06	7.2147e+06	8.49512e+06
Wagp004859	408.142	C20H24O9	[M+H]+	Columbianetin Glucopyranoside	Lignans and Coumarins	Coumarins	55836-35-6	2	1.74529e+06	2.16289e+06	2.02614e+06	3.83728e+06	3.91374e+06	3.50527e+06
Lcmp122918	344.162	C20H24O5	[M+H]+	shonanin	Lignans and Coumarins	Lignans	-	2	260009	208839	211246	190787	208088	246648
Wajp004095	594.159	C27H30O15	[M+H]+	Apigenin-7-O-Gentiobioside	Flavonoids	Flavones	-	3	4.41011e+07	4.36356e+07	4.65455e+07	3.16982e+07	3.01745e+07	3.3828e+07
Wasn006237	588.111	C27H24O15	[M-H]-	4-Benzoyl-3,6-Di-O-Beta-D-Galloylglucose	Phenolic acids	Phenolic acids	-	2	832363	816333	855376	689932	658067	608323
Lmxn006423	151.009	C7H5NOS	[M-H]-	2(3H)-Benzothiazolone	Alkaloids	Alkaloids	934-34-9	1	18742.9	16084.6	11136	22633.9	16692.7	14441.8
pmb0998	363.058	C10H14N5O8P	[M+H]+	Guanosine 5'-monophosphate	Nucleotides and derivatives	Nucleotides and derivatives	85-32-5	2	1.7258e+06	1.61954e+06	2.09972e+06	2.23645e+06	2.15874e+06	1.78956e+06
pmb3079	301.056	C8H16NO9P	[M-H]-	N-Acetyl-D-glucosamine-1-phosphate	Others	Saccharides	6866-69-9	3	1.39604e+06	1.14555e+06	1.1524e+06	1.06448e+06	1.20268e+06	1.14791e+06
Zbjn007174	594.137	C30H26O13	[M-H]-	Kaempferol-3-O-(2''-p-Coumaroyl)glucoside	Flavonoids	Flavonols	137018-32-7	2	1.04015e+06	1.12659e+06	1.15906e+06	289531	334854	230020
Lmhp003162	786.222	C34H42O21	[M+H]+	Chrysoeriol-6,8-di-C-glucoside-4'-O-glucoside	Flavonoids	Flavones	-	3	474445	370132	638858	519455	456186	520122
Wafn005121	422.215	C19H34O10	[M-H]-	1-Octen-3-Ol-3-O-Beta-D-Xylopyranosyl(1→6)-Beta-D-Glucopyranoside	Others	Others	150995-11-2	2	94073.9	98675.6	116178	60117.5	82998.9	64854.9
Lmtn002796	450.116	C21H22O11	[M-H]-	Aromadendrin-7-O-glucoside	Flavonoids	Flavanonols	28189-90-4	1	4.79483e+06	5.36579e+06	5.92123e+06	2.8876e+06	3.04062e+06	2.83665e+06
Lmsn003409	478.111	C22H22O12	[M-H]-	1-O-Galloyl-6-O-p-Coumaroyl-β-D-glucose	Phenolic acids	Phenolic acids	-	3	562605	643720	501210	512191	287724	375456
Walp007095	229.241	C14H31NO	[M+H]+	2-Amino-7-methyltridecan-1-ol	Lipids	Sphingolipids	-	2	18399.4	15072.1	32306	40818.6	30047.4	17623
MWS5209	117.079	C5H11NO2	[2M+H]+	N-Methyl-α-aminoisobutyric acid	Amino acids and derivatives	Amino acids and derivatives	2566-34-9	3	992428	933330	1.05483e+06	3.86582e+06	3.50872e+06	3.69083e+06
pmb0885	290.188	C18H26O3	[M+H]+	4-Oxo-9Z,11Z,13E,15E-Octadecatetraenoic Acid	Lipids	Free fatty acids	-	3	302749	337190	313222	151778	136640	181238
Zajp007311	372.121	C20H20O7	[M+H]+	3',4',5',5,7-Pentamethoxyflavone	Flavonoids	Flavones	53350-26-8	3	92077.3	1.412e+06	97290.7	65507.9	58162.7	74284.5
Jmwn002494	326.1	C15H18O8	[M-H]-	(2E)-3-[4-(β-D-glucopyranoside)-phenylacrylic]-acid	Phenolic acids	Phenolic acids	-	1	327177	396801	217272	274433	440035	414631
Lmsn002288	504.148	C21H28O14	[M-H]-	1-O-Caffeoyl-(6-O-glucosyl)-β-D-glucose	Phenolic acids	Phenolic acids	-	2	137751	115770	109614	129437	105597	120154
CYp004001	260.164	C14H20N4O	[M+H]+	N-trans-Cinnamoylagmatine	Alkaloids	Phenolamine	-	3	1.68699e+06	1.60396e+06	1.66573e+06	1.26964e+06	1.27215e+06	1.37877e+06
Cmsp004086	302.079	C16H14O6	[M+H]+	Dihydrokaempferide	Flavonoids	Flavanonols	137225-59-3	2	3.55365e+07	3.87071e+07	4.16214e+07	4.84251e+07	4.90768e+07	4.21293e+07
Wayn006301	409.994	C16H10O11S	[M-H]-	3,4-Dimethylellagic acid 4'-sulfate	Tannins	Tannin	-	3	449707	433552	441373	216576	219577	253816
Wmzn000227	146.058	C6H10O4	[M-H]-	2,2-Dimethylsuccinic acid	Organic acids	Organic acids	597-43-3	2	261370	248467	267658	221180	219122	237119
Lcgn000234	340.079	C15H16O9	[M-H]-	davidioside C	Phenolic acids	Phenolic acids	-	3	6.49464e+06	6.47607e+06	7.59824e+06	1.44499e+07	1.45922e+07	1.35725e+07
Zaxn005783	316.24	C21H32O2	[M-H]-	Methyl neoabietate	Terpenoids	Ditepenoids	3310-97-2	2	3.77495e+06	1.43006e+06	1.55603e+06	1.5242e+06	1.35575e+06	1.42895e+06
Ladp002110	205.037	C10H7NO4	[M+H]+	4-hydroxy-2-oxo-1,2-dihydroquinoline-3-carboxylic acid	Alkaloids	Quinoline alkaloids	73776-24-6	1	6.76959e+06	5.18838e+06	6.35413e+06	1.15222e+07	1.23645e+07	1.17877e+07
Wasn004683	466.111	C21H22O12	[M-H]-	Protocatechuic acid 1-O-(Glucosylvanilloyl)	Phenolic acids	Phenolic acids	-	2	1.20935e+07	1.26203e+07	1.31997e+07	1.58547e+07	1.89736e+07	1.49835e+07
pme0088	286.048	C15H10O6	[M-H]-	Luteolin (5,7,3',4'-Tetrahydroxyflavone)	Flavonoids	Flavones	491-70-3	1	3.05345e+06	3.0659e+06	3.08748e+06	2.72515e+06	2.79172e+06	2.88705e+06
ZBN0071	286.048	C15H10O6	[M-H]-	Scutellarein (5,6,7,4'-Tetrahydroxyflavone)	Flavonoids	Flavones	529-53-3	1	3.05345e+06	3.0659e+06	3.08748e+06	2.72515e+06	2.79172e+06	2.88705e+06
Lmbn002737	120.058	C8H8O	[M-H]-	3-Methylbenzaldehyde	Others	Aldehyde compounds	620-23-5	1	4.25511e+06	2190050	3.73618e+06	2.21836e+06	860459	2.13787e+06
pme3285	274.084	C15H14O5	[M+H]+	Afzelechin (3,5,7,4'-Tetrahydroxyflavan)	Flavonoids	Flavanols	2545-00-8	2	1.18404e+06	1.06025e+06	703710	1.23834e+06	1.27413e+06	1.44912e+06
Lmfn001209	636.096	C27H24O18	[M-H]-	1,3,6-Tri-O-galloyl-β-D-glucose	Phenolic acids	Phenolic acids	18483-17-5	2	2.93271e+07	3.27916e+07	2.66066e+07	7.58369e+06	9.46579e+06	9.28415e+06
Lmmp002080	192.126	C11H16N2O	[M+H]+	N-(4-Aminobutyl)benzamide	Alkaloids	Alkaloids	5692-23-9	3	197529	179952	190113	139933	235584	192061
MWS2040	95.9881	CH4O3S	[M-H]-	Methanesulfonic acid	Organic acids	Organic acids	75-75-2	3	9.35963e+06	8.27078e+06	7.79933e+06	3.14707e+06	2.87135e+06	3.0118e+06
Lmsn006063	614.127	C29H26O15	[M-H]-	1,6-Di-O-galloyl-2-O-Cinnamoyl-β-D-glucose	Phenolic acids	Phenolic acids	94356-17-9	1	805780	824377	802011	246933	538916	182243
CYp002734	616.154	C28H28N2O14	[M+H]+	1-O-Glutamoyl-4-O-Galloyl-5-O-caffeoylshikimic acid	Phenolic acids	Phenolic acids	-	3	131887	463673	250530	251720	447616	165896
Cmhn002756	786.092	C34H26O22	[M-H]-	1,3-Di-O-galloyl-4,6-(S)-HHDP-β-D-glucose; Heterophylliin A	Tannins	Tannin	87687-52-3	2	1.35001e+06	1.57719e+06	1.6336e+06	1.36325e+06	1.44385e+06	958820
MWS5206	182.058	C9H10O4	[M-H]-	4-Hydroxyphenyllactic Acid	Phenolic acids	Phenolic acids	306-23-0	3	141953	148070	179298	127610	129570	123313
Layp005485	205.11	C12H15NO2	[M+H]+	N-(2-hydroxyethyl)-N-methyl-3-phenylacrylamide	Alkaloids	Alkaloids	-	3	341209	289083	274701	156545	182984	189643
MWSmce690	176.032	C6H8O6	[M-H]-	Erythorbic Acid; Isoascorbic Acid	Others	Vitamin	89-65-6	2	203120	185812	181014	225569	234455	227601
Labp005049	430.126	C22H22O9	[M+H]+	Dalbergin glucoside	Lignans and Coumarins	Coumarins	-	2	149920	163077	141161	169017	181654	169732
pmp001287	119.073	C8H9N	[M+H]+	N-Benzylmethylene isomethylamine	Alkaloids	Alkaloids	-	1	7.72446e+06	8.0124e+06	8.02596e+06	8.18036e+06	8.08212e+06	7.57918e+06
Yalp007553	348.184	C22H24N2O2	[M+H]+	(E)-3-phenyl-N-[4-[[(E)-3-phenylprop-2-enoyl]amino]butyl]prop-2-enamide	Alkaloids	Alkaloids	-	3	700630	636474	730043	532072	509324	489364
Lman002731	342.095	C15H18O9	[M-H]-	Grevilloside F	Phenolic acids	Phenolic acids	1094004-50-8	1	4.82039e+06	4.8535e+06	4.42588e+06	6.65265e+06	5.87396e+06	6.6584e+06
MWSmce495	282.147	C15H22O5	[M-H]-	Octyl gallate	Phenolic acids	Phenolic acids	1034-01-1	3	44744	46605.6	49694.9	14784	14147.2	16153.1
Zbn006783	302.045	C15H10O7	[M-H]-	5,6-Dihydroxylucidin	Quinones	Anthraquinone	-	3	925092	1.0086e+06	988583	1.30916e+06	1.22472e+06	1.26133e+06
Zmjp004875	346.069	C17H14O8	[M+H]+	5,6,3',4'-Tetrahydroxy-3,7-dimethoxyflavone	Flavonoids	Flavones	-	3	240828	220527	131480	277124	171611	278610
CYn002543	426.047	C14H18O13S	[M-H]-	Methylgallic Acid 3-(6''-Sulfate)Glucoside	Phenolic acids	Phenolic acids	-	3	7.28262e+06	6.76886e+06	6.29312e+06	6.02373e+06	6.81497e+06	6.14195e+06
MWSslk002	432.106	C21H20O10	[M+H]+	Sophoricoside	Flavonoids	Isoflavones	152-95-4	3	7.92037e+06	6.26968e+06	1.00574e+07	2.56573e+07	2.70625e+07	3.40042e+07
mws0256	117.079	C5H11NO2	[M+H]+	L-Valine	Amino acids and derivatives	Amino acids and derivatives	72-18-4	1	4.65809e+07	4.00942e+07	4.16652e+07	3.93125e+07	4.13897e+07	3.91817e+07
Zmdp000972	135.035	C4H9NO2S	[M+H]+	S-Methyl-L-cysteine	Amino acids and derivatives	Amino acids and derivatives	1187-84-4	2	3.60956e+07	4.18739e+07	4.91878e+07	4.54739e+07	3.71226e+07	2.39356e+07
Wasn003817	362.158	C16H26O9	[M-H]-	Glucosyl 5,8-dihydroxy-2,6-dimethylocta-2,6-dienoic acid	Others	Others	-	2	313032	325368	530995	282540	272568	297026
CYn005309	594.101	C29H22O14	[M-H]-	Epicatechin 3',5-Digallate	Flavonoids	Flavanols	-	3	1.97245e+06	2.09043e+06	2.28479e+06	1.82507e+06	1.74391e+06	1.77768e+06
MWS20172	126.032	C6H6O3	[M+H]+	5-Hydroxymethylfurfural	Others	Aldehyde compounds	67-47-0	3	326781	288369	305035	346095	334380	365934
Zmhn001703	332.074	C13H16O10	[M-H]-	5-O-Galloyl-D-hamamelose	Phenolic acids	Phenolic acids	-	1	4.43682e+07	2.2141e+07	2.16535e+07	4.4669e+07	4.33703e+07	4.54574e+07
MWSmce686	198.053	C9H10O5	[M-H]-	Danshensu; Salvianic Acid A	Phenolic acids	Phenolic acids	76822-21-4	3	91671	98128.1	73643.5	124290	72219.6	103844
pme0436	578.142	C30H26O12	[M-H]-	Procyanidin B3	Tannins	Proanthocyanidins	23567-23-9	1	1.95476e+06	1.71947e+06	1.941e+06	3.00331e+06	2.92706e+06	3.31359e+06
mws2608	221.09	C8H15NO6	[M+H]+	N-Acetyl-D-galactosamine	Others	Saccharides	1811-31-0	3	339130	392713	330739	324224	260586	254321
Lazn006001	586.241	C31H38O11	[M-H]-	Dihydrobuddlenol B	Lignans and Coumarins	Lignans	-	1	2.13301e+06	2.18065e+06	2.30234e+06	1.76814e+06	1.89009e+06	1.90395e+06
Lmhp009129	481.317	C23H48NO7P	[M+H]+	LysoPC 15:0(2n isomer)	Lipids	LPC	-	1	583644	761600	862753	679946	672406	578787
CYn002305	346.09	C14H18O10	[M-H]-	Methyl 3-O-Beta-Glucopyranosyl-Gallate	Phenolic acids	Phenolic acids	-	3	219628	250728	367022	296322	433207	454536
Lcsp002261	305.138	C15H19N3O4	[M+H]+	Thr-Trp	Amino acids and derivatives	Amino acids and derivatives	186761-42-2	2	622910	715602	722560	799163	811162	859023
mws0277	192.063	C7H12O6	[M-H]-	Quinic Acid	Organic acids	Organic acids	77-95-2	1	1.66197e+06	1.86705e+06	1.8404e+06	1.5845e+06	1.67393e+06	1.67497e+06
pmb0782	85.0891	C5H11N	[M+H]+	Piperidine	Alkaloids	Piperidine alkaloids	110-89-4	3	3.50438e+06	4.26751e+06	4.95525e+06	4.3418e+06	3.52493e+06	2.67057e+06
Zmbn004194	190.084	C8H14O5	[M-H]-	(R)-2-hydroxy-2-isobutylsuccinic acid	Others	Others	-	3	5.67083e+06	5.91112e+06	6.15426e+06	1.16158e+07	1.13862e+07	1.14678e+07
CYp002384	464.143	C21H24N2O10	[M+H]+	3'-O-Methyl-6-hydroxygallocatechin 3-O-(glutamine ester)	Flavonoids	Flavanols	-	3	1.23224e+06	1.04593e+06	1.02198e+06	4.29452e+06	5.16212e+06	3.02742e+06
CYp002232	464.143	C21H24N2O10	[M+H]+	4'-O-Methyl-6-hydroxygallocatechin 3-O-(glutamine ester)	Flavonoids	Flavanols	-	3	1.23224e+06	1.04593e+06	1.02198e+06	4.29452e+06	5.16212e+06	3.02742e+06
Hmjp004736	486.116	C24H22O11	[M+H]+	Epigallocatechin-3-O-(3,5-O-dimethyl)gallate	Flavonoids	Flavanols	-	3	97846.8	171775	116332	123138	96194.6	86465.1
pmb0880	481.317	C23H48NO7P	[M+H]+	LysoPE 18:0(2n isomer)	Lipids	LPE	-	3	90976.6	89550.5	90041.7	74777.9	86621.4	79090.2
Zbdp002220	332.111	C14H20O9	[M+H]+	2,6-Dimethoxypydroquinone-1-O-glucoside	Flavonoids	Other Flavonoids	-	2	255558	171324	232743	296539	313907	284693
MWS1882	133.037	C4H7NO4	[M-H]-	Iminodiacetic acid	Organic acids	Organic acids	142-73-4	3	2.78059e+06	3.05652e+06	2.78847e+06	1.86768e+06	1.73338e+06	1.72035e+06
Zmzn003953	310.214	C18H30O4	[M-H]-	13(s)-hydroperoxy-(9z,11e,15z)-octadecatrienoic acid	Lipids	Free fatty acids	67597-26-6	1	8.88246e+06	8.48629e+06	8.22098e+06	8.66452e+06	8.53939e+06	8.25084e+06
Lmqp007445	390.095	C19H18O9	[M+H]+	5,7,4'-Trihydroxy-3,6,3',5'-Tetramethoxyflavone	Flavonoids	Flavones	-	3	108788	84118.1	105789	51544.8	95178.9	75176.1
pmp000682	520.194	C26H32O11	[M+NH4]+	Matairesinol-4'-O-glucoside (Matairesinoside)	Lignans and Coumarins	Lignans	23202-85-9	3	136029	103645	128529	72370.4	98770.8	59241.5
Wbtn006077	406.09	C19H18O10	[M-H]-	Lancerin; 4-C-Glucosyl-1,3,7-Trihydroxyxanthone	Flavonoids	Other Flavonoids	81991-99-3	3	592583	619598	620915	807038	768630	707356
Lmgp004959	638.185	C29H34O16	[M+H]+	Tricin-7-O-neohesperidoside	Flavonoids	Flavones	53766-40-8	3	857580	521931	649815	350981	587694	429191
Hmgp003086	638.185	C29H34O16	[M+H]+	Tricin-7-O-rutinoside	Flavonoids	Flavones	-	3	857580	521931	649815	350981	587694	429191
CYp001167	228.147	C11H20N2O3	[M+H]+	(6-amino-3-oxohexan-2-yl)proline	Amino acids and derivatives	Amino acids and derivatives	-	3	639020	710245	741327	547823	638260	592173
pme1201	274.084	C15H14O5	[M-H]-	Phloretin	Flavonoids	Chalcones	60-82-2	1	421375	449112	444828	553247	756035	574924
Lssp210056	464.096	C21H20O12	[M+H]+	Quercetin3-O-galactoside	Flavonoids	Other Flavonoids	-	1	7.986e+06	1.09306e+07	8.36251e+06	1.25974e+07	1.22764e+07	8.21821e+06
MWSmce220	178.048	C6H10O6	[M-H]-	D-Glucono-1,5-lactone	Others	Saccharides	90-80-2	3	2.91226e+06	1.84071e+06	1.93794e+06	2.29015e+06	2.48247e+06	2.02829e+06
pme2253	178.048	C6H10O6	[M-H]-	L-Gulono-1,4-Lactone	Others	Saccharides	1128-23-0	3	2.91226e+06	1.84071e+06	1.93794e+06	2.29015e+06	2.48247e+06	2.02829e+06
MWSmce466	136.052	C8H8O2	[M-H]-	4-Hydroxyacetophenone	Others	Ketone compounds	99-93-4	3	1.649e+06	1.43479e+06	1.55734e+06	931486	833493	936925
Zbqn004177	245.036	C9H11NO5S	[M-H]-	N-(sulfonyl)phenylalanine	Amino acids and derivatives	Amino acids and derivatives	-	2	216181	177841	235485	177874	221613	202616
Zbqp003189	216.147	C10H20N2O3	[M+H]+	Val-Val	Amino acids and derivatives	Amino acids and derivatives	3918-94-3	1	975093	800236	955035	855441	838846	749887
Lmln001856	480.09	C21H20O13	[M-H]-	5,7-Dihydroxy-4-oxo-2-(3,4,5-trihydroxyphenyl)-4H-chromen-3-yl-alloside	Others	Others	-	1	1.77161e+06	1.54819e+06	1.6759e+06	2.46155e+06	2.53371e+06	2.1168e+06
pmb3114	562.148	C30H26O11	[M-H]-	Epicatechin-epiafzelechin	Flavonoids	Flavanols	-	1	954991	944773	917749	1.27333e+06	1.52085e+06	1.65036e+06
Wdtp010604	382.199	C20H30O7	[M+H]+	3,4,5-trihydroxy-6-(4-octylphenoxy)oxane-2-carboxylic acid	Phenolic acids	Phenolic acids	-	3	98781.3	135001	117275	108225	119053	106768
pmf0293	270.292	C18H38O	[M-H]-	1-Octadecanol	Lipids	Free fatty acids	112-92-5	3	2.05794e+06	2.02824e+06	2.01514e+06	2.07901e+06	2.13301e+06	2.05738e+06
pmb3101	176.069	C7H12O5	[M-H]-	2-Isopropylmalic Acid	Organic acids	Organic acids	49601-06-1	1	5.59567e+07	5.57677e+07	5.84888e+07	4.65965e+07	4.79286e+07	4.7777e+07
MWSHY0008	432.106	C21H20O10	[M+H]+	Apigenin-6-C-glucoside (Isovitexin)	Flavonoids	Flavones	38953-85-4	1	82469865	4.03496e+07	53253765	1.84428e+07	2.18419e+07	2.66966e+07
pmp001244	266.139	C14H20NO4+	[M]+	Caffeoylcholine	Alkaloids	Phenolamine	87189-10-4	3	99927.2	282315	153241	122950	198813	157606
Lmmn001294	332.111	C14H20O9	[M-H]-	Koaburaside	Phenolic acids	Phenolic acids	41653-73-0	2	667178	704310	716294	834159	789237	986408
Zmdp000376	129.09	C5H11N3O	[M+H]+	4-Guanidinobutanal	Others	Aldehyde compounds	-	3	1.07075e+07	1.25133e+07	1.09715e+07	1.12914e+07	1.03234e+07	1.20582e+07
Zmmp000635	129.079	C6H11NO2	[M+H]+	(2S)-2-amino-4-methyl-4-pentenoic acid	Amino acids and derivatives	Amino acids and derivatives	-	1	1.07075e+07	1.25133e+07	1.09715e+07	1.12914e+07	1.03234e+07	1.20582e+07
Hmmp002121	468.069	C23H16O11	[M+H]+	Isorhamnetin-3-O-gallate	Flavonoids	Flavonols	-	3	3.84761e+06	4.01925e+06	3.5252e+06	5.27979e+06	6343250	4.05066e+06
Lmfn001893	306.074	C15H14O7	[M-H]-	Leucocyanidin	Flavonoids	Flavones	27015-21-0	1	300835	313590	274058	528812	486098	450580
CYn003531	418.184	C19H30O10	[M+CH3COO]-	2-[4-(3-Hydroxypropyl)-2-methoxyphenoxy]-1,3-propanediol 1-glucoside	Phenolic acids	Phenolic acids	-	3	2.30966e+06	3649515	4467340	2374640	1853660	671585
Ymjm000113	478.205	C21H34O12	[M-H]-	Kanokoside B	Terpenoids	Terpene	-	1	2.30966e+06	3649515	4467340	2374640	1853660	671585
Wcfn003850	400.173	C19H28O9	[M-H]-	Corchoionoside B	Others	Others	189344-54-5	3	464646	638957	593060	1.0733e+06	1.10541e+06	1.02644e+06
ZBN0161	784.076	C34H24O22	[M-H]-	Casuariin	Tannins	Tannin	79786-04-2	3	140075	213432	79985.7	468415	554994	471857
Hmsn002272	328.116	C15H20O8	[M-H]-	Demethyl coniferin	Phenolic acids	Phenolic acids	-	2	2.77856e+06	2.38156e+06	2.56317e+06	4.52931e+06	6.98457e+06	7.45865e+06
Qmqp101742	636.257	C35H40O11	[M+H]+	Chloramultilide D	Terpenoids	Sesquiterpenoids	1000995-49-2	3	735663	951631	770207	1.18245e+06	838386	716904
Labn006638	406.126	C20H22O9	[M-H]-	Salicyloylsalicin	Phenolic acids	Phenolic acids	-	2	414019	322989	427040	267950	268605	208009
Zblp004317	205.074	C11H11NO3	[M+H]+	(S)-3-(2-oxopropyl)-3-hydroxyindolin-2-one	Alkaloids	Plumerane	-	3	808854	702189	703917	483970	594314	493466
Zjyp102913	220.183	C15H24O	[M+H]+	Isocyperol	Terpenoids	Sesquiterpenoids	20085-00-1	1	571701	1.04681e+06	778972	561439	415815	420159
CYn005355	426.095	C22H18O9	[M-H]-	Epiafzelechin 3-O-gallate	Flavonoids	Flavanols	108907-43-3	3	1.0531e+07	9.162e+06	9.62888e+06	5.95564e+06	4.16354e+06	5.6957e+06
pmn001515	326.064	C14H14O9	[M-H]-	3-Galloylshikimic acid	Phenolic acids	Phenolic acids	110082-91-2	1	368823	464883	456013	301630	308423	318072
mws1505	284.105	C17H16O4	[M-H]-	Phenethyl caffeate	Phenolic acids	Phenolic acids	104594-70-9	3	56487	56464.7	55940.1	71530.3	72497.3	68440.4
Yamn006257	520.194	C26H32O11	[M-H]-	(E)-2-(4-(3-(hydroxymethyl)-5-(2-hydroxyvinyl)-7-methoxy-2,3-dihydrobenzofuran-2-yl)-2,6-dimethoxyphenoxy)-6-methyltetrahydro-2H-pyran-3,4,5-triol	Lignans and Coumarins	Lignans	-	3	82546.2	91172.5	131342	306243	298925	350587
Zaln004057	336.084	C16H16O8	[M-H]-	4-caffeoylshikimic acid	Phenolic acids	Phenolic acids	-	2	387195	393880	282416	250225	161792	156364
Zaln004082	336.085	C16H16O8	[M-H]-	3-O-caffeoylshikimic acid	Phenolic acids	Phenolic acids	-	2	387195	393880	282416	250225	161792	156364
Lmqn000432	334.067	C9H19O11P	[M-H]-	1-(sn-Glycero-3-phospho)-1D-myo-inositol	Others	Saccharides	-	2	6.51214e+06	12759270	6.44608e+06	2.11032e+07	8.3592e+06	1.06044e+07
MWS20203	786.092	C34H26O22	[M-H]-	Tercatain	Tannins	Tannin	103744-87-2	2	1.3111e+06	1.21877e+06	1.05024e+06	1.03322e+06	933928	825144
CYp004980	550.299	C26H46O12	[M+NH4]+	3,7,11-trimethyldodeca-3,7-diene-1,10,11-triol 10-O-(beta-D-Xylopyranosyl)-beta-D-glucopyranoside	Others	Others	-	3	31975.8	37332.8	11877.9	5005	11782.5	18871.1
Lmhp002832	548.153	C26H28O13	[M+H]+	Chrysin-6-C-arabinoside-8-C-glucoside	Flavonoids	Flavones	185145-33-9	3	785444	507575	519285	296980	611315	363800
Lmyn006011	678.383	C33H58O14	[M-H]-	Gingerglycolipid B	Lipids	Glycerol ester	88168-90-5	1	410784	389927	245394	364360	411675	438462
MWSN0003	254.058	C15H10O4	[M-H]-	Chrysin	Flavonoids	Flavones	480-40-0	3	77839.8	75354.6	72549	26736.1	33602	33303.4
Hmhn006723	302.079	C16H14O6	[M-H]-	Disporopsin	Flavonoids	Flavones	-	3	9.72439e+06	1.03465e+07	1.02462e+07	1.43771e+07	1.50078e+07	1.45873e+07
Xmsn002700	466.111	C21H22O12	[M-H]-	Taxifolin-3'-O-glucoside	Flavonoids	Flavanonols	31106-05-5	3	1.12141e+07	1.35156e+07	1.38472e+07	1.80443e+07	2.03784e+07	1.81405e+07
pmb0636	580.143	C26H28O15	[M+H]+	Orientin-7-O-arabinoside	Flavonoids	Flavones	-	3	321105	345586	319210	193934	230569	265214
ML10172161	104.011	C3H4O4	[M-H]-	Hydroxypyruvic acid	Organic acids	Organic acids	1113-60-6	3	206839	176192	168255	115522	169501	161105
Lmbn000193	104.011	C3H4O4	[M-H]-	Tartronate semialdehyde	Organic acids	Organic acids	2480-77-5	3	206839	176192	168255	115522	169501	161105
Lmsn003805	508.122	C23H24O13	[M-H]-	1-O-Galloyl-4-O-Feruloyl-β-D-glucose	Phenolic acids	Phenolic acids	-	3	698303	768157	818504	0	0	0
Lahn004994	716.195	C34H36O17	[M-H]-	Homoeriodictyol salicyl apiosyl glucoside	Flavonoids	Flavanones	-	2	8.05951e+06	9.91334e+06	1.00639e+07	1.47272e+07	1.16423e+07	1.58312e+07
Cmyn001328	340.079	C15H16O9	[M-H]-	Daphnin	Lignans and Coumarins	Coumarins	486-55-5	1	7.14172e+06	7.62781e+06	6.73595e+06	1.38225e+07	1.159e+07	1.1829e+07
mws1015	340.079	C15H16O9	[M-H]-	Esculin	Lignans and Coumarins	Coumarins	531-75-9	1	7.14172e+06	7.62781e+06	6.73595e+06	1.38225e+07	1.159e+07	1.1829e+07
MWS0274	166.063	C9H10O3	[M-H]-	DL-3-Phenyllactic acid	Organic acids	Organic acids	828-01-3	3	389858	318695	388092	103375	163430	166770
pmf0132	140.011	C6H4O4	[M+H]+	Coumalic acid	Phenolic acids	Phenolic acids	500-05-0	3	227263	222228	215849	135929	165120	175496
MWSHC20189	358.142	C20H22O6	[M-H]-	Epipinoresinol	Lignans and Coumarins	Lignans	24404-50-0	1	4.15492e+06	4.24388e+06	4.53031e+06	8.72563e+06	8.08338e+06	8.38884e+06
pma2987	141.09	C6H11N3O	[M+H]+	Histidinol	Alkaloids	Alkaloids	501-28-0	3	1.02232e+07	11505751	8.89292e+06	7.89144e+06	8.02394e+06	7.76532e+06
ZBN0191	934.238	C42H46O24	[M-H]-	kaempferol-3-caffcoyldiglucoside-7-glucoside	Flavonoids	Flavonols	-	3	189293	169855	149041	105969	103912	102787
Hmyp002315	302.043	C15H10O7	[M+H]+	3,5,7,4'-Tetrahydroxy-Coumaronochromone	Others	Chromone	-	1	2.18651e+07	2.76233e+07	2.76219e+07	2.68447e+07	2.94938e+07	3.73061e+07
Waln010449	553.338	C26H52NO9P	[M-H]-	1-(2,3-dihydroxypropoxy)-3-(((2-(dimethylamino)ethoxy)(hydroxy)phosphoryl)oxy)propan-2-yl (E)-hexadec-9-enoate	Lipids	LPE	-	1	425723	362438	318848	188475	179182	165725
Lmmp001410	252.147	C13H20N2O3	[M+H]+	Dihydrocaffeoylputrescine	Alkaloids	Phenolamine	-	2	413610	401759	478640	241686	242599	235879
Wasn005592	436.101	C20H20O11	[M-H]-	2-Galloyl-6-O-Benzoyl Glucose	Phenolic acids	Phenolic acids	-	2	895223	1.23312e+06	1.02151e+06	236261	138405	247281
mws1078	137.048	C7H7NO2	[M+H]+	Anthranilic Acid	Phenolic acids	Phenolic acids	118-92-3	3	869017	925991	895016	1.7612e+06	1.8091e+06	1.3518e+06
Wasn006585	448.231	C21H36O10	[M-H]-	Geranyl 3-O-xylopyranosyl-glucopyranoside	Others	Others	-	2	1.01289e+06	1.11536e+06	1.33683e+06	2.50844e+06	2.48709e+06	2.58473e+06
pmb0532	348.047	C10H13N4O8P	[M+H]+	Inosine 5'-monophosphate	Nucleotides and derivatives	Nucleotides and derivatives	131-99-7	3	2.6551e+06	2.94262e+06	3.28635e+06	3.82277e+06	3.13036e+06	2.71522e+06
Zmhn002574	624.169	C28H32O16	[M-H]-	Rhamnazin 3-Glucosyl-Arabinofuranoside	Flavonoids	Flavonols	-	3	208889	358790	210839	368369	452320	495345
WaYn005746	340.131	C20H20O5	[M-H]-	(E)-3-[(2S,3S)-2-(4-hydroxy-3-methoxyphenyl)-7-methoxy-3-methyl-2,3-dihydro-1-benzofuran-5-yl]prop-2-enal	Phenolic acids	Phenolic acids	-	3	515765	611957	538056	1.20964e+06	1.27411e+06	1.164e+06
Zbfn002690	300.084	C13H16O8	[M-H]-	1-(4-Hydroxybenzoyl)Glucose; 25545-07-7	Phenolic acids	Phenolic acids	-	1	1.79308e+07	1.93527e+07	2.24209e+07	1.94808e+07	2.06171e+07	1.95939e+07
HJAP120	624.169	C28H32O16	[M+H]+	Rhamnetin-3-O-Rutinoside	Flavonoids	Flavonols	-	3	516571	166770	724260	347095	165224	295310
Zblp004717	624.169	C28H32O16	[M+H]+	3'-methoxyquercetin-3-O-L-rhamnosyl(1→2)-glucopyranoside	Flavonoids	Flavonols	-	3	516571	166770	724260	347095	165224	295310
MWSHY0064	624.169	C28H32O16	[M+H]+	Isorhamnetin-3-O-neohesperidoside	Flavonoids	Flavonols	55033-90-4	3	516571	166770	724260	347095	165224	295310
Lmjp003655	462.116	C22H22O11	[M+H]+	6-C-MethylKaempferol-3-glucoside	Flavonoids	Flavones	-	1	4.7641e+06	5.58098e+06	4.50489e+06	7.78861e+06	7.99222e+06	6.81178e+06
pmp000013	506.142	C24H26O12	[M+H]+	Eupatilin-7-O-glucoside	Flavonoids	Flavones	-	3	190859	139144	169363	93307.7	126130	90705.4
Lmyn006227	270.053	C15H10O5	[M-H]-	Galangin (3,5,7-Trihydroxyflavone)	Flavonoids	Flavones	548-83-4	1	935680	911937	912578	2.68634e+06	2.55667e+06	2.43155e+06
Lmfn003630	450.08	C20H18O12	[M-H]-	Myricetin-3-O-xyloside	Flavonoids	Flavonols	-	1	7.49932e+06	6.95597e+06	5.88162e+06	3.7657e+06	2.88981e+06	3.83213e+06
Lmmp003091	610.153	C27H30O16	[M+H]+	Quercetin-3-O-(4''-O-glucosyl)rhamnoside	Flavonoids	Flavonols	59262-54-3	1	1.11416e+07	8.11053e+06	7.49704e+06	2.23754e+07	2.46584e+07	21307370
MWSCX001	142.027	C6H6O4	[M+H]+	5-hydroxymaltol	Others	Ketone compounds	1073-96-7	3	398593	373146	411046	417086	390774	404939
Wcdn000881	291.095	C11H17NO8	[M-H]-	N-Fructosyl Pyroglutamate	Amino acids and derivatives	Amino acids and derivatives	-	1	3.48685e+06	3.31722e+06	3.30272e+06	2.27958e+06	2.79655e+06	2.44968e+06
Lcsp002647	317.174	C17H23N3O3	[M+H]+	Ile-Trp	Amino acids and derivatives	Amino acids and derivatives	13589-06-5	2	365006	278784	232922	308667	433181	364215
Zbqn002456	267.074	C12H13NO6	[M-H]-	N-(3,4,5-trihydroxycinnamicacid)-alanine	Amino acids and derivatives	Amino acids and derivatives	-	1	1.07593e+06	1.25976e+06	1.10777e+06	2.7087e+06	2.50525e+06	2.44801e+06
pme2380	146.022	C5H6O5	[M-H]-	α-Ketoglutaric acid	Organic acids	Organic acids	328-50-7	3	1.22245e+06	698082	642686	488595	471830	560705
ZBN0102	522.101	C23H22O14	[M-H]-	Myricetin-3-O-(6''-acetyl)glucoside	Flavonoids	Flavonols	-	3	48020.9	41752.8	30462.8	60337.6	72086.5	53839.8
pmn001710	522.137	C24H26O13	[M-H]-	Rosmarinic acid-3'-O-glucoside	Phenolic acids	Phenolic acids	910028-78-3	3	305992	292123	445942	584508	641205	551994
pme1730	118.027	C4H6O4	[M-H]-	D-Erythronolactone	Organic acids	Organic acids	15667-21-7	3	1.48783e+06	1.4727e+06	1.42283e+06	2.09771e+06	2.09564e+06	1.98527e+06
HX1254	326.152	C20H22O4	[M+H]+	trans-1,2-dihydrodehydroguaiaretic acid	Lignans and Coumarins	Lignans	-	1	1.01356e+06	955203	979528	18227.8	9547.62	40098.8
Waln006120	424.231	C19H36O10	[M-H]-	Octyl 6-O-Alpha-L-Arabinopyranosyl-Beta-D-Glucopyranoside	Others	Others	168288-07-1	2	760659	805622	677559	575476	676726	523290
MWS0813	129.043	C5H7NO3	[M-H]-	5-Oxoproline	Amino acids and derivatives	Amino acids and derivatives	149-87-1	1	519228	318026	417629	485399	459028	340079
Lmyn002540	369.106	C16H19NO9	[M-H]-	Dioxindole-3-acetyl-3-O-glucoside	Alkaloids	Plumerane	-	3	147104	192972	189561	299301	284383	272629
mws1668	186.032	C11H6O3	[M+H]+	Angelicin	Lignans and Coumarins	Coumarins	523-50-2	1	179360	110619	247202	53260.3	182714	217847
mws1562	362.121	C15H22O10	[M-H]-	Catalpol	Terpenoids	Monoterpenoids	2415-24-9	2	81695	173446	121659	189498	173444	135303
CYp012052	600.418	C40H56O4	[M+H]+	Violaxanthin	Others	Others	126-29-4	3	27008.3	34171.5	99039.1	38783.3	45471.2	23032.9
Lmhn001386	300.048	C12H12O9	[M-H]-	Vnilloyltartaric acid	Phenolic acids	Phenolic acids	-	2	356917	380956	336883	231924	250933	279378
mws4052	101.048	C4H7NO2	[M+H]+	1-Aminocyclopropane-1-carboxylic acid	Organic acids	Organic acids	22059-21-8	3	715721	516582	780166	490436	761436	963409
MWSslk056	238.07	C9H10N4O4	[M+H]+	Acefylline; Theophylline-7-acetic acid	Alkaloids	Alkaloids	652-37-9	3	86006.1	86668.1	93764	109149	102743	69970.8
Lmgn000160	132.054	C4H8N2O3	[M-H]-	3-Ureidopropionic Acid	Organic acids	Organic acids	462-88-4	3	167903	141046	179760	173370	163434	177362
Wafn002319	516.148	C22H28O14	[M-H]-	4-O-(3'-O-alpha-D-Glucopyranosyl)caffeoylquinic acid	Phenolic acids	Phenolic acids	1401352-63-3	2	166534	198041	159080	276283	255627	267063
pmb0069	121.053	C7H7NO	[M+H]+	Benzamide	Alkaloids	Alkaloids	55-21-0	3	890536	876883	828381	1.74627e+06	1.80614e+06	1.71922e+06
MWStz205	244.121	C14H16N2O2	[M+H]+	Cyclo(D-Phe-L-Pro)	Amino acids and derivatives	Amino acids and derivatives	26488-24-4	3	94110.8	123390	110045	120369	87938.5	76690
Zbjn003700	456.106	C23H20O10	[M-H]-	Epicatechin-3-(3''-O-methyl)gallate	Flavonoids	Flavanols	-	2	733599	1.2367e+06	634659	1.48006e+06	964081	1.55515e+06
Lmfn001158	468.09	C20H20O13	[M-H]-	Ginnalin A (2,6-Di-O-Galloyl-1,5-Anhydro-D-Glucitol)	Tannins	Tannin	-	2	969965	1.05752e+06	1.1242e+06	435778	421470	496017
Cmdn003997	610.211	C25H38O17	[M-H]-	6'-O-α-D-galactosylbarlerin	Terpenoids	Monoterpenoids	927691-89-2	2	891115	865527	957280	1.15061e+06	1.13679e+06	1.12226e+06
Cmdn004285	610.211	C25H38O17	[M-H]-	6'-O-β-D-glucosylbarlerin	Terpenoids	Monoterpenoids	927691-88-1	2	891115	865527	957280	1.15061e+06	1.13679e+06	1.12226e+06
WaYn006966	584.226	C31H36O11	[M-H]-	Ficusesquilignan B	Lignans and Coumarins	Lignans	-	1	206930	205047	243056	275501	243307	156471
Lmdp003509	434.085	C20H18O11	[M+H]+	Quercetin-3-O-xyloside (Reynoutrin)	Flavonoids	Flavonols	549-32-6	2	659797	1.68722e+06	713794	537542	655665	552703
Wbtp004961	302.043	C15H10O7	[M+H]+	1,2,4,5-tetrahydroxy-7-(hydroxymethyl)anthracene-9,10-dione	Flavonoids	Other Flavonoids	-	1	7.84715e+06	9.32037e+06	11308905	1.58888e+07	1.50951e+07	10606060
Wbtn006715	302.043	C15H10O7	[M-H]-	1,2,4,5,8-pentahydroxy-6-methylanthracene-9,10-dione	Flavonoids	Other Flavonoids	-	2	2.69288e+07	2.75337e+07	2.86159e+07	4.13528e+07	3.9266e+07	3.89388e+07
pme3514	302.043	C15H10O7	[M-H]-	Morin	Flavonoids	Flavonols	480-16-0	3	2.69288e+07	2.75337e+07	2.86159e+07	4.13528e+07	3.9266e+07	3.89388e+07
Wasn000495	312.106	C11H20O10	[M-H]-	6-O-alpha-L-arabinopyranosyl-D-glucopyranose	Others	Saccharides	14116-69-9	2	4.68194e+06	3.93279e+06	4.64406e+06	4.98601e+06	4.90304e+06	5.2419e+06
Zahp005545	277.131	C15H19NO4	[M+H]+	(E)-1-(3-(m-tolyl)acryloyl)pyrrolidin-3-yl acetate	Alkaloids	Alkaloids	-	3	977460	922327	891195	196170	217228	207952
CYp006135	448.231	C21H36O10	[M+NH4]+	3,7-Dimethyl-2,6-Octadienyl 6-O-(beta-D-Xylopyranosyl)-beta-D-glucopyranoside	Others	Others	-	3	2.75412e+06	4.34372e+06	3.40688e+06	1.05749e+07	1.34297e+07	1.04488e+07
MWSslk038	173.105	C8H15NO3	[M+H]+	6-Acetamidohexanoic acid	Organic acids	Organic acids	57-08-9	3	80927.4	70874.6	51968.4	167842	247915	169611
Lmgp002593	122.037	C7H6O2	[M+H]+	3-hydroxybenzaldehyde	Phenolic acids	Phenolic acids	100-83-4	2	1.6336e+06	1.61978e+06	1.24819e+06	2.14125e+06	2.17426e+06	2.09994e+06
Zmln000899	344.111	C15H20O9	[M-H]-	Syringaldehyde-4-O-glucoside	Phenolic acids	Phenolic acids	-	2	277273	156499	498958	253254	370502	456160
pmb2507	214.024	C5H11O7P	[M-H]-	2-Deoxyribose-1-phosphate	Nucleotides and derivatives	Nucleotides and derivatives	17210-42-3	3	2.52553e+06	2.48712e+06	2.41478e+06	3.07917e+06	2.95547e+06	2.64205e+06
Hmmp002447	724.221	C33H40O18	[M+H]+	Apigenin-7-O-rutinoside-4'-O-rhamnoside	Flavonoids	Flavones	-	3	45309.8	33777.9	20005	109629	66426.6	97949.8
Qmyp101308	220.183	C15H24O	[M+H]+	Anhydro-β-rotunol	Terpenoids	Sesquiterpenoids	-	2	430253	478723	434719	1.36786e+06	1.3736e+06	1.34235e+06
MWSHY0067	610.153	C27H30O16	[M+H]+	Quercetin-3-O-rutinoside (Rutin)	Flavonoids	Flavonols	153-18-4	1	5.12215e+07	4.6749e+07	4.45142e+07	1.00909e+08	8.61885e+07	9.87354e+07
pma0461	276.209	C18H28O2	[M+H]+	14,15-Dehydrocrepenynic acid	Lipids	Free fatty acids	4154-44-3	3	1.92292e+07	1.86006e+07	1.82627e+07	1.71612e+07	1.65895e+07	1.59544e+07
Zmgp004060	462.116	C22H22O11	[M+H]+	paratensein-7-O-glucoside	Flavonoids	Isoflavones	-	3	4.61506e+06	5.65189e+06	5.49972e+06	7.67545e+06	7.1988e+06	8.63076e+06
Wcfp003211	218.094	C13H14O3	[M+H]+	1,1'-(6-hydroxy-2,3-dihydro-1H-indene-2,5-diyl)bis(ethan-1-one)	Terpenoids	Sesquiterpenoids	-	3	808089	642881	580966	803847	994967	697045
Hmln002355	550.205	C27H34O12	[M-H]-	5'-Methoxymatairesinoside	Lignans and Coumarins	Lignans	1691201-82-7	3	57265.2	43345	55369.7	93717.6	36020.8	70020
Lmmn003398	490.111	C23H22O12	[M-H]-	Kaempferol-3-O-(6''-O-acetyl)glucoside	Flavonoids	Flavonols	-	1	472766	589790	542632	1.3833e+07	1.53494e+07	1.48229e+07
Zbsp005030	462.116	C22H22O11	[M+H]+	Tricin-5-O-arabinoside	Flavonoids	Flavones	-	3	53566.9	57810.7	72421.9	69336.3	42414.6	43333.1
Zbzp003271	594.159	C27H30O15	[M+H]+	Isovitexin-7-O-glucoside(Saponarin)	Flavonoids	Flavones	20310-89-8	1	1.4594e+07	1.56486e+07	1.56491e+07	1.09761e+07	1.06473e+07	1.16086e+07
Lcsn002223	388.173	C18H28O9	[M-H]-	2-[(1R,2R)-3-oxo-2-[(Z)-5-[3,4,5-trihydroxy-6-(hydroxymethyl)oxan-2-yl]oxypent-2-enyl]cyclopentyl]acetic acid	Lipids	Free fatty acids	-	1	1.11618e+06	1.17169e+06	1.27969e+06	1.94457e+06	2.1655e+06	2.1843e+06
mws0133	122.048	C6H6N2O	[M+H]+	Nicotinamide	Others	Vitamin	98-92-0	2	1.4502e+06	1.46094e+06	1.52809e+06	1.2735e+06	1.16335e+06	1.30248e+06
Wmmn000117	464.117	C18H24O14	[M-H]-	mudanoside B	Phenolic acids	Phenolic acids	203511-37-9	2	602075	629152	646603	429927	415141	380120
Hmgp002327	187.063	C11H9NO2	[M+H]+	3-amino-2-naphthoic acid	Alkaloids	Alkaloids	-	1	5.252e+06	5.6277e+06	6.22935e+06	5.42087e+06	5.5611e+06	5.47417e+06
Zmhn002155	542.142	C27H26O12	[M-H]-	Galloyl-piceid	Others	Stilbene	-	2	256488	240397	261300	6670	42666.3	18340
Lmsp004137	288.063	C15H12O6	[M+H]+	3,4,2',4',6'-Pentahydroxychalcone	Flavonoids	Chalcones	73692-51-0	2	3280700	1.96395e+06	2.35516e+06	2.781e+06	2549290	5.999e+06
Zajp002650	594.159	C27H30O15	[M+H]+	Vitexin-7-O-glucoside	Flavonoids	Flavones	-	2	7.38822e+06	8.82521e+06	7.33576e+06	5.05765e+06	3.51135e+06	3.68176e+06
Lmcp004369	330.074	C17H14O7	[M+H]+	Quercetin-3',4'-dimethyl ether	Flavonoids	Flavonols	3306-29-4	1	439015	1.01043e+06	993352	230190	485248	325399
mws0282	204.09	C11H12N2O2	[M-H]-	L-Tryptophan	Amino acids and derivatives	Amino acids and derivatives	73-22-3	1	694324	628285	605869	530986	540110	582132
Lhdp120302	388.21	C19H32O8	[M+H]+	Lauroside E	Terpenoids	Monoterpenoids	-	3	48345	106536	74088.6	121373	78360	84524.9
HJAP104	106.042	C7H6O	[M+H]+	Benzaldehyde	Others	Aldehyde compounds	100-52-7	1	9.90482e+06	8.79654e+06	11442300	3.81534e+06	3.48907e+06	3.47627e+06
Waln002419	342.095	C15H18O9	[M-H]-	1'-O-Galactoyl p-Coumaric acid	Phenolic acids	Phenolic acids	-	2	5.86551e+06	6.26054e+06	6.58539e+06	4.34307e+06	4.44106e+06	4.70245e+06
Qmxp082605	360.157	C20H24O6	[M+H]+	Sculponeatin A	Terpenoids	Ditepenoids	85287-60-1	2	637119	816404	530689	448959	280610	225439
pme0241	122.037	C7H6O2	[M+H]+	Benzoic acid	Phenolic acids	Phenolic acids	65-85-0	3	399796	490591	487917	632888	471701	486085
CYn007481	352.025	C15H12O8S	[M-H]-	Naringenin 7-Sulfate	Flavonoids	Flavanones	-	3	4.49609e+06	3.97259e+06	5.15746e+06	5.12783e+06	5.57782e+06	5.10436e+06
Zmxn110201	332.111	C14H20O9	[M-H]-	2,6-Dimethoxy-4-hydroxyphenol-1-O-ß-D-glucopyranoside	Others	Others	-	3	27657.7	124597	116468	132797	200242	131172
mws1295	716.138	C36H28O16	[M+H]+	Theaflavin-3'-gallate	Tannins	Proanthocyanidins	28543-07-9	1	1.30817e+07	1.29357e+07	1.40809e+07	2.62423e+07	2.25842e+07	1.72864e+07
mws1294	716.138	C36H28O16	[M+H]+	Theaflavin-3-gallate	Tannins	Proanthocyanidins	30462-34-1	1	1.30817e+07	1.29357e+07	1.40809e+07	2.62423e+07	2.25842e+07	1.72864e+07
mws4193	168.079	C9H12O3	[M-H]-	Homovanillic alcohol; 4-Hydroxy-3-methoxyphenethanol	Phenolic acids	Phenolic acids	2380-78-1	3	53806.8	32512.8	55973.5	53345.2	41831.2	50996
Zbfn008434	516.33	C27H48O9	[M-H]-	1-O-Linoleoyl-3-O-galactopyranosyl-L-glycerol	Lipids	Glycerol ester	-	1	62683	51366.7	26944.3	124332	34074.8	88880.1
Lmqn000213	666.222	C24H42O21	[M-H]-	Stachyose	Others	Saccharides	470-55-3	3	118827	74150.3	101108	161501	164630	123785
Zbqn006065	286.048	C15H10O6	[M-H]-	3,5,7,2'-Tetrahydroxyflavone; Datiscetin	Flavonoids	Flavones	480-15-9	1	3.60145e+06	3.60059e+06	3.61337e+06	3.37695e+06	3.32832e+06	3.15748e+06
Zbsp005056	402.095	C20H18O9	[M+H]+	Apigenin-6-C-arabinoside	Flavonoids	Flavones	-	1	1.14064e+07	16654620	19298200	9.04631e+06	9.86598e+06	13779930
MWSslk225	132.058	C9H8O	[M+H]+	1-Indanone	Others	Ketone compounds	83-33-0	2	276610	256076	406291	355834	441839	408659
Hmln000659	332.074	C13H16O10	[M-H]-	3-O-Galloyl-D-glucose	Phenolic acids	Phenolic acids	-	1	2.77706e+07	2.17179e+07	2.15405e+07	2.67855e+07	3.28432e+07	5.01126e+07
pmb3056	356.111	C16H20O9	[M-H]-	Homovanilloylquinic acid	Phenolic acids	Phenolic acids	-	3	1.65681e+06	1.66286e+06	1.78751e+06	2.80771e+06	2.80899e+06	2.70451e+06
Lajp002668	898.196	C45H38O20	[M+H]+	Catechin-(4α->8)-Gallocatechin-(4α->8)-Gallocatechin	Flavonoids	Flavanols	-	2	36892.8	25816.6	23673.8	108380	34615.8	53350
Lmlp003161	264.147	C14H20N2O3	[M+H]+	N-Feruloylputrescine	Alkaloids	Phenolamine	501-13-3	2	1.44465e+06	1.3376e+06	1.53098e+06	1.4321e+06	682168	1.45019e+06
Lmqn006260	302.043	C15H10O7	[M-H]-	2',3',4',5,7-Pentahydroxyflavone	Flavonoids	Flavones	-	1	2.65009e+07	2.68553e+07	2.80229e+07	3.95138e+07	4.04886e+07	3.78365e+07
MWS20147	448.101	C21H20O11	[M+H]+	Luteolin-3'-O-glucoside	Flavonoids	Flavones	-	3	20286060	21868940	18403650	4639380	4889205	2838005
Wasn001007	338.085	C12H18O11	[M-H]-	Isoascorbic acid 2-O-glucoside	Others	Vitamin	-	2	3054075	817915	867907	1.15353e+06	1.00782e+06	2795510
Wbtn006810	288.063	C15H12O6	[M-H]-	6,7-dihydroxy-1,3-dimethoxyxanthen-9-one	Flavonoids	Other Flavonoids	-	1	3.52127e+06	3.67174e+06	3.5851e+06	1.15413e+07	1.15853e+07	1.17454e+07
pmp001285	148.016	C8H4O3	[M+H]+	Phthalic anhydride	Phenolic acids	Phenolic acids	85-44-9	1	7.0573e+06	7.14403e+06	9.055e+06	6.98428e+06	8.06277e+06	6.56672e+06
Wayn006883	594.137	C30H26O13	[M-H]-	Quercetin 7-O-p-coumaroyl rhamnoside	Flavonoids	Flavonols	-	2	560183	544747	544042	14673.9	10777.7	7542.05
mws2125	167.982	C3H5O6P	[M-H]-	Phosphoenolpyruvate	Organic acids	Organic acids	138-08-9	3	1.08993e+06	1.37602e+06	1.53705e+06	842134	900122	793165
Sacn004878	640.2	C29H36O16	[M-H]-	Orobanchoside	Phenolic acids	Phenolic acids	-	3	1.95896e+06	2.01051e+06	2.14385e+06	825839	805927	788632
Lmbn001162	340.079	C15H16O9	[M-H]-	Esculetin-7-O-glucoside	Lignans and Coumarins	Coumarins	-	1	7.67919e+06	7.08359e+06	6.61663e+06	1.2225e+07	1.2871e+07	1.21244e+07
pma1840	250.144	C14H20NO3+	[M]+	4-Coumaroylcholine	Alkaloids	Phenolamine	-	3	344522	448098	363663	305541	265680	252600
Jmwn002172	316.116	C14H20O8	[M-H]-	3,4-dihydroxyphenylethanol-β-D-glucopyranoside	Phenolic acids	Phenolic acids	-	3	129509	121605	119129	203234	206797	194497
pma1751	285.085	C12H15NO7	[M+H]+	N-(beta-D-Glucosyl)nicotinate	Others	Vitamin	-	3	472174	469381	477171	418227	488056	443195
Qmyp101401	292.204	C18H28O3	[M+H]+	11,12-O-Isopropyfidenesolajiangxin F	Terpenoids	Sesquiterpenoids	-	1	548300	499090	552154	148983	94743.8	159978
Lmbn002072	160.074	C7H12O4	[M-H]-	2-Propylsuccinic acid	Organic acids	Organic acids	618-57-5	2	249224	233313	157539	394066	359338	421235
Lajp004824	432.142	C22H24O9	[M+H]+	Medicarpinglucoside	Others	Alcohol compounds	-	3	8.28169e+06	9.10822e+06	1.00202e+07	2.88399e+07	2.76674e+07	3.12175e+07
Zmxn003874	586.241	C31H38O11	[M-H]-	7,8-Dihydro-Buddlenol B(threo)	Phenolic acids	Phenolic acids	-	1	2.32139e+06	2.319e+06	2.22691e+06	2.07818e+06	2.0339e+06	1.9458e+06
Hmsn002598	302.1	C13H18O8	[M-H]-	Salirepin	Phenolic acids	Phenolic acids	26652-12-0	1	378024	406289	377966	375901	352059	383336
MWS2413	131.058	C5H9NO3	[M-H]-	N-acetyl-beta-alanine	Amino acids and derivatives	Amino acids and derivatives	3025-95-4	2	28340	208995	153239	153902	188872	158626
Lmbn003970	330.241	C18H34O5	[M-H]-	9,12,13-TriHOME; 9(S),12(S),13(S)-Trihydroxy-10(E)-octadecenoic acid	Lipids	Free fatty acids	97134-11-7	2	153200	91358.5	136468	117467	97225.6	118073
Cmrn003275	348.178	C16H28O8	[M-H]-	Kankanoside E	Terpenoids	Monoterpenoids	-	3	897825	543211	564455	255235	276940	193260
MWSslk252	594.195	C28H34O14	[M-H]-	Didymin (Isosakuranetin-7-O-rutinoside)	Flavonoids	Flavanones	14259-47-3	2	1.34467e+07	1.08643e+07	1.12355e+07	2.47078e+06	7.08069e+06	2.40161e+06
Lmhp009187	439.27	C20H42NO7P	[M+H]+	LysoPE 15:0	Lipids	LPE	-	3	99029.3	131793	140791	164967	130636	108465
Hagn002504	356.09	C19H16O7	[M-H]-	5,7,5'-Trimethoxy-3',4'-methylenedioxyflavonoid	Flavonoids	Flavones	-	2	1.05768e+07	7.71508e+06	9.77502e+06	8.76459e+06	8.47261e+06	8.12083e+06
Lmhn001477	312.048	C13H12O9	[M-H]-	2-Caffeoyl-L-tartaric acid (Caftaric acid)	Phenolic acids	Phenolic acids	67879-58-7	3	273587	220472	328566	341902	375948	359340
Zmyn005252	286.251	C17H34O3	[M-H]-	3-Hydroxy-palmitic acid methyl ester	Lipids	Free fatty acids	51883-36-4	3	237035	222774	223300	184267	205597	180112
pme2651	743.076	C21H28N7O17P3	[M-H]-	NADP (Nicotinamide adenine dinucleotide phosphate)	Nucleotides and derivatives	Nucleotides and derivatives	53-59-8	3	130273	112281	73700.5	161071	104226	112431
pmf0367	178.027	C9H6O4	[M-H]-	5,7-Dihydroxychromone	Others	Chromone	31721-94-5	2	1.25225e+06	1.41288e+06	1.2783e+06	698455	740549	690906
MWSmce328	516.127	C25H24O12	[M+H]+	Isochlorogenic acid C	Phenolic acids	Phenolic acids	57378-72-0	1	169021	191569	178723	98791.1	156688	185869
Lmfn004235	360.084	C18H16O8	[M-H]-	Myricetin-3,7,3'-trimethyl ether	Flavonoids	Flavonols	-	3	55147.8	28340	56463.9	40010	68355	76383.1
Ljmp121502	264.136	C15H20O4	[M+H]+	Mansonone Q	Terpenoids	Sesquiterpenoids	-	3	354322	367522	303103	327249	268948	391836
Wcdn001824	316.079	C13H16O9	[M-H]-	2-Hydroxy-5-[3,4,5-Trihydroxy-6-(Hydroxymethyl)Oxan-2-Yl]Oxybenzoic Acid	Others	Others	-	3	3.1903e+07	2.76747e+07	2.66182e+07	3.10287e+07	3.29055e+07	2.95532e+07
Lmsn004090	478.111	C22H22O12	[M-H]-	1-O-Galloyl-3-O-p-Coumaroyl-β-D-glucose	Phenolic acids	Phenolic acids	-	2	2.38737e+06	2.7538e+06	1.985e+06	2.51876e+06	1.95642e+06	2.97759e+06
Wbwn005757	342.147	C20H22O5	[M-H]-	(2r,3r,4s)-6-hydroxy-4-(4-hydroxy-3-methoxyphenyl)-7-methoxy-2,3-dimethyl-3,4-dihydro-2h-naphthalen-1-one	Lignans and Coumarins	Lignans	-	3	3.63905e+06	3.62299e+06	2.97748e+06	2.89238e+06	3.34206e+06	3.41396e+06
HJN074	592.158	C31H28O12	[M-H]-	Procyanidin A6	Tannins	Proanthocyanidins	-	3	199000	183557	233739	374156	321998	311958
Lmtn000940	346.09	C14H18O10	[M-H]-	1-O-(3,4-Dihydroxy-5-methoxy-benzoyl)-glucoside	Phenolic acids	Phenolic acids	-	2	1.02132e+06	1.09719e+06	1.11137e+06	2.80348e+06	2.77932e+06	2.44683e+06
Zblp003511	302.079	C16H14O6	[M+H]+	5,7,4'-Trihydroxy-8-methylflavonoid	Flavonoids	Flavonols	-	3	254770	295493	332422	353198	333365	427295
Hmgp002036	478.111	C22H22O12	[M+H]+	Nepetin-7-O-glucoside(Nepitrin)	Flavonoids	Flavones	569-90-4	2	4.63546e+06	6297970	5.98199e+06	1.62207e+06	1346340	1114350
Latp011219	148.088	C10H12O	[M+H]+	3,5-Dimethyl-2,3-dihydrobenzofuran	Others	Others	-	2	2.12809e+07	2.71497e+07	2.93766e+07	2.96364e+07	1.91492e+07	2.08911e+07
pmb0489	396.19	C19H28N2O7	[M+H]+	N-Glucosyl-p-coumaroylputrescine	Alkaloids	Phenolamine	-	3	62369.6	21102.8	23814.9	77282.6	56627.4	50916.2
pme3007	404.002	C9H14N2O12P2	[M-H]-	Uridine 5'-diphosphate	Nucleotides and derivatives	Nucleotides and derivatives	27821-45-0	3	125353	179515	187940	193599	184465	149249
Hmmp001310	187.063	C11H9NO2	[M+H]+	3-Indoleacrylic acid	Alkaloids	Plumerane	1204-06-4	1	5.08141e+06	5.45029e+06	6.47965e+06	5.49716e+06	6.05731e+06	5.60691e+06
Lahp001956	187.063	C11H9O2N	[M+H]+	Pyran[3,4-b]indole-2-ketone	Alkaloids	Plumerane	-	1	5.08141e+06	5.45029e+06	6.47965e+06	5.49716e+06	6.05731e+06	5.60691e+06
pma0134	120.042	C4H8O4	[M+H]+	D-Threose	Others	Saccharides	95-43-2	3	965461	984124	1.02398e+06	5.79439e+06	6.14007e+06	4.61557e+06
Hmmn002544	356.111	C16H20O9	[M-H]-	Ferulic acid-4-O-glucoside	Phenolic acids	Phenolic acids	117405-51-3	3	602248	641671	464714	230301	246470	201264
Zmdn002400	452.132	C21H24O11	[M-H]-	Epicatechin-3'-O-β-D-glucopyranoside	Flavonoids	Flavanols	-	1	2.23465e+06	2.36334e+06	2.32716e+06	2.5488e+06	2.89837e+06	2.92355e+06
Zmdn002353	452.132	C21H24O11	[M-H]-	Epicatechin-6-C-β-D-glucopyranoside	Flavonoids	Flavanols	-	3	2.23465e+06	2.36334e+06	2.32716e+06	2.5488e+06	2.89837e+06	2.92355e+06
Saln000462	522.174	C25H30O12	[M-H]-	7-O-coumaroyl-loganic acid	Terpenoids	Monoterpenoids	-	3	66112.4	158901	167560	138561	124044	114533
Hmln002996	640.2	C29H36O16	[M-H]-	β-Hydroxyacteoside	Phenolic acids	Phenolic acids	95587-86-3	2	575973	653498	705397	980674	1.08741e+06	830141
Lmfn001344	468.09	C20H20O13	[M-H]-	Maplexin C (2,3-Di-O-Galloyl-1,5-Anhydro-D-Glucitol)	Phenolic acids	Phenolic acids	-	2	697704	722539	593844	477674	484752	388982
Lmmn003663	330.095	C14H18O9	[M-H]-	5-Glucosyloxy-2-Hydroxybenzoic acid methyl ester	Phenolic acids	Phenolic acids	-	1	6.37483e+06	7.37057e+06	9.96983e+06	5.6652e+06	2639240	2362780
pmn001378	520.194	C26H32O11	[M-H]-	Pinoresinol-4-O-glucoside	Lignans and Coumarins	Lignans	41607-20-9	1	197598	237183	174775	231822	470780	285280
HJN094	730.153	C37H30O16	[M-H]-	Galloylprocyanidin B4	Tannins	Proanthocyanidins	-	2	1.59246e+06	1.65893e+06	1.97652e+06	3.42255e+06	2005234	3.56679e+06
Hmcp002207	478.111	C22H22O12	[M+H]+	Isorhamnetin-7-O-glucoside (Brassicin)	Flavonoids	Flavonols	6743-96-0	1	7.70203e+06	7.18416e+06	8.69713e+06	539338	1069000	953348
Hmgp002148	478.111	C22H22O12	[M+H]+	Nepetin-7-O-alloside	Flavonoids	Flavones	-	2	7.70203e+06	7.18416e+06	8.69713e+06	539338	1069000	953348
Zbfn003572	458.142	C20H26O12	[M-H]-	2-O-caffeoyl-5-O-(5-(hydroxymethyl)tetrahydrofuran-2-ol)-glucose	Phenolic acids	Phenolic acids	-	2	6.70522e+06	6.40995e+06	8.66981e+06	1.00783e+07	1.22245e+07	8.80652e+06
Zmjp004852	508.122	C23H24O13	[M+H]+	5,6,3',4'-Tetrahydroxy-3,7-dimethoxyflavone-6-O-glucoside	Flavonoids	Flavones	-	3	143023	164720	119674	184441	154937	185759
Wagp004981	508.122	C23H24O13	[M+H]+	Limocitrin 3-Glucoside	Flavonoids	Flavones	-	3	143023	164720	119674	184441	154937	185759
Hmtn001120	316.116	C14H20O8	[M-H]-	5-(2-Hydroxyethyl)-2-O-glucosylphenol	Phenolic acids	Phenolic acids	-	2	2.72894e+07	2.47717e+07	2.07493e+07	2.80759e+07	2.50344e+07	2.56663e+07
pme0220	224.141	C13H20O3	[M+H]+	Methyl jasmonate	Organic acids	Organic acids	1211-29-6	3	5.58732e+06	5.26743e+06	5.39968e+06	1.87619e+07	1.82644e+07	1.66922e+07
Wcdp003593	578.142	C30H26O12	[M+H]+	2-(3,4-dihydroxyphenyl)-4-[2-(3,4-dihydroxyphenyl)-3,5,7-trihydroxy-3,4-dihydro-2h-1-benzopyran-8-yl]-3,4-dihydro-2h-1-benzopyran-3,5,7-triol	Others	Others	-	3	206770	420625	429627	837460	688411	679568
Lmyp004318	594.137	C30H26O13	[M+H]+	Kaempferol-3-O-(6''-p-Coumaroyl)galactoside	Flavonoids	Flavonols	-	3	2.01965e+07	2.507e+07	2.50862e+07	7.201e+06	7.00418e+06	6.75067e+06
pmb2947	866.206	C45H38O18	[M-H]-	Catechin-catechin-catechin	Flavonoids	Flavanols	-	2	3.46643e+06	3.67106e+06	2.98029e+06	4.96344e+06	4.62901e+06	3.93833e+06
Wafn003070	372.106	C16H20O10	[M-H]-	Hydroxyferulic acid glucoside	Phenolic acids	Phenolic acids	-	2	0	0	0	7.60578e+06	4094715	1.80981e+07
pmn001519	336.048	C15H12O9	[M-H]-	Galloyl Methyl gallate	Phenolic acids	Phenolic acids	-	1	5.8669e+06	6.30221e+06	6.14986e+06	3.51908e+06	3.50634e+06	3.73178e+06
Lmgp003989	498.116	C25H22O11	[M+H]+	Dicaffeoylshikimic acid	Phenolic acids	Phenolic acids	-	1	1.00456e+06	1.35283e+06	1.23204e+06	1.22719e+06	1.09118e+06	1.33558e+06
Xmmn006031	448.231	C21H36O10	[M-H]-	Borneol 7-O-[β-D-apiofuranosyl-(1→6)]-β-D-glucopyranoside	Terpenoids	Monoterpenoids	88700-35-0	1	1.31177e+06	1.14661e+06	1.22012e+06	2.58756e+06	2.55968e+06	2.09558e+06
Wayn004373	616.106	C28H24O16	[M-H]-	Tricetin 5-(4''-galloylrhamnoside)	Flavonoids	Flavones	-	2	2.74892e+06	2.90849e+06	3.58031e+06	25751.4	28550.8	12099
mws0467	166.063	C9H10O3	[M-H]-	3-(4-Hydroxyphenyl)-propionic acid	Phenolic acids	Phenolic acids	501-97-3	3	215089	353750	318083	245652	325125	221270
CYp004227	530.164	C23H30O14	[M+H]+	5-O-(4'-[Beta-D-Glucopyranosyl]-Trans-Feruloyl)Quinic Acid	Phenolic acids	Phenolic acids	-	3	1.02934e+07	6.71049e+06	9.20591e+06	22811460	1.39914e+07	1.1058e+07
Zmmp002106	119.07	C3H9N3O2	[M+H]+	4-methyl-1,5,2,3-dioxadiazinan-2-amine	Nucleotides and derivatives	Nucleotides and derivatives	-	2	833962	930238	1.00006e+06	1.0117e+06	1.03157e+06	1.01568e+06
Zbsn002848	634.081	C27H22O18	[M-H]-	Isostrictinin	Tannins	Tannin	87392-62-9	1	2.8787e+06	2.52103e+06	2.44975e+06	2.68427e+06	3.09781e+06	2.90096e+06
Lcsn000628	634.081	C27H22O18	[M-H]-	Sanguiin H5	Tannins	Tannin	-	1	2.8787e+06	2.52103e+06	2.44975e+06	2.68427e+06	3.09781e+06	2.90096e+06
pmp000238	580.143	C26H28O15	[M+H]+	Luteolin-6-C-arabinoside-7-O-glucoside	Flavonoids	Flavones	-	3	895754	858136	1.01024e+06	395160	729320	701262
Zbpn005555	436.137	C21H24O10	[M-H]-	Phloretin-4'-O-glucoside (Trilobatin)	Flavonoids	Chalcones	4192-90-9	1	2.85888e+06	3.05793e+06	2.95187e+06	4.85521e+06	5.67751e+06	5.07551e+06
MWSmce052	456.36	C30H48O3	[M-H]-	3-Hydroxyurs-12-en-28-oic acid (3-Epiursolic acid)	Terpenoids	Triterpene	989-30-0	3	335372	762408	729936	246950	314101	414552
Lafp007563	218.167	C15H22O	[M+H]+	Costal	Terpenoids	Sesquiterpenoids	-	3	308017	310067	329514	279065	277765	248897
ZbWp001588	309.121	C15H19NO6	[M+H]+	3-(((S)-1-carboxy-2-phenylethyl)amino)-2,5-dihydroxycyclopentane-1-carboxylic acid	Others	Others	-	1	4.14234e+07	4.19961e+07	4.65506e+07	4.52261e+07	4.6059e+07	3.99881e+07
Hmln008119	198.126	C11H18O3	[M-H]-	Robinlin	Terpenoids	Terpene	-	2	407356	409637	384719	457648	433901	430764
pmn001534	788.107	C34H28O22	[M-H]-	1,2,3,6-Tetra-O-galloyl-β-D-glucose	Phenolic acids	Phenolic acids	79886-50-3	2	1.08215e+06	904721	1.10094e+06	455098	399130	386262
Lmfn003035	326.1	C15H18O8	[M-H]-	6-O-p-Coumaroyl-β-D-glucose	Phenolic acids	Phenolic acids	114297-65-3	1	1.97903e+07	2.12718e+07	26128965	1.89706e+07	1.9027e+07	1.86217e+07
Jmbn003691	312.121	C15H20O7	[M-H]-	3,4-dihydroxy-allylbenzene-3-O-β-D-glucopyranoside	Phenolic acids	Phenolic acids	-	2	324247	408799	324368	154572	516311	518855
Lmgn000224	146.022	C5H6O5	[M-H]-	2-Methyl-3-oxosuccinic acid	Organic acids	Organic acids	-	2	128557	132864	127478	116795	101726	121421
Lcyp000107	332.074	C13H16O10	[M+H]+	Stellarin	Phenolic acids	Phenolic acids	-	2	294738	294233	235531	414187	443162	368767
Zmhp004034	464.096	C21H20O12	[M+H]+	Rhodiolgin	Flavonoids	Flavonols	94696-39-6	1	4.48982e+07	3.64569e+07	5.31962e+07	53237439	4.45742e+07	4.78674e+07
Hagn007569	402.132	C21H22O8	[M-H]-	5,6,7,3',4',5'-hexanmethoxyflavone	Flavonoids	Flavones	-	2	136464	145718	123603	34654	69558	73184.6
CYp004478	302.043	C15H10O7	[M+H]+	4-(2,6-Dihydroxybenzoyl)-3-Formyl-5-Hydroxybenzoic acid	Phenolic acids	Phenolic acids	127448-92-4	3	3.1796e+07	2.51974e+07	3.20952e+07	3.89585e+07	3.24573e+07	3.15547e+07
Cmsp005051	522.21	C26H34O11	[M+H]+	Isolariciresinol-9-O-glucoside	Lignans and Coumarins	Lignans	-	3	53350	32151.1	23006.3	20130.8	20705.2	22430.2
pme2758	163.048	C5H9NO5	[M-H]-	4-Hydroxy-L-glutamic acid	Amino acids and derivatives	Amino acids and derivatives	3913-68-6	3	378301	521785	503444	283334	396791	439903
Lmbn001981	138.032	C7H6O3	[M-H]-	2,5-Dihydroxybenzaldehyde	Others	Aldehyde compounds	1194-98-5	3	437265	668235	1126105	767065	976675	1285785
CYn004876	490.111	C23H22O12	[M-H]-	4-Galloyl-5-p-Coumaroylquinic acid	Phenolic acids	Phenolic acids	-	3	2.93095e+07	2.73844e+07	2.82877e+07	2.31969e+07	2.38084e+07	2.36403e+07
CYn004760	490.111	C23H22O12	[M-H]-	3-Galloyl-5-p-Coumaroylquinic acid	Phenolic acids	Phenolic acids	-	3	2.93095e+07	2.73844e+07	2.82877e+07	2.31969e+07	2.38084e+07	2.36403e+07
Lmmp102001	218.167	C15H22O	[M+H]+	1-Cis-5-cis-germacrone	Terpenoids	Sesquiterpenoids	-	2	116201	88662.4	212199	229792	157798	194672
MWSHC2067	138.032	C7H6O3	[M+H]+	Protocatechualdehyde	Others	Aldehyde compounds	139-85-5	2	1.84489e+06	1.90526e+06	2.51443e+06	2.44537e+06	2.4727e+06	4357340
ZBN0093	772.206	C33H40O21	[M-H]-	Kaempferol-3-O-sophorotrioside	Flavonoids	Flavonols	80714-53-0	3	47226.5	46401.9	64144.2	35010	35709.3	28554.5
pmn001583	610.153	C27H30O16	[M-H]-	Quercetin-3-O-robinobioside	Flavonoids	Flavonols	52525-35-6	1	6.51003e+07	6.83606e+07	5.23888e+07	7.32885e+07	6.86762e+07	7.18669e+07
pmn001640	450.08	C20H18O12	[M-H]-	Myricetin-3-O-arabinoside	Flavonoids	Flavonols	132679-85-7	1	7.3496e+06	7.18873e+06	5.59654e+06	3.60234e+06	3.18614e+06	4.14761e+06
Lmtn002997	494.106	C22H22O13	[M-H]-	Mearnsetin-3-O-glucoside	Flavonoids	Flavones	-	2	375763	376109	416466	195855	156760	166406
Cmwn005967	290.079	C15H14O6	[M-H]-	Mikanolide	Terpenoids	Sesquiterpenoids	17928-61-9	3	70135.5	45616	84731.9	78101.2	65021.2	101096
Lczn000055	336.048	C15H12O9	[M-H]-	Digallic acid methyl ester	Phenolic acids	Phenolic acids	-	1	1.81617e+07	1.81843e+07	2.04445e+07	1.0462e+07	1.08912e+07	1.04719e+07
Lahp003147	218.142	C13H18N2O	[M+H]+	N,N-cinnamoylbutanediamine	Alkaloids	Phenolamine	-	2	1.2445e+07	1.39847e+07	1.43399e+07	1.48727e+07	1.4874e+07	1.62353e+07
Hajp003548	468.127	C21H24O12	[M+H]+	(3,4-dihydroxyphenethyl alcohol 4-O-D-(6'-O-galloyl)-glucopyranoside	Phenolic acids	Phenolic acids	-	2	797783	715836	945299	808949	735383	840188
Lmyn001269	610.154	C27H30O16	[M-H]-	Kaempferol-3-O-sophoroside	Flavonoids	Flavonols	19895-95-5	3	224240	296865	261533	527512	391029	467977
MWSmce230	184.037	C8H8O5	[M-H]-	Methyl gallate	Phenolic acids	Phenolic acids	99-24-1	1	840277	791313	1.11294e+06	409620	521647	512410
Zmpn003368	294.219	C18H30O3	[M-H]-	13S-Hydroxy-9Z,11E,15Z-octadecatrienoic acid	Lipids	Free fatty acids	87984-82-5	3	2.42665e+06	2.3081e+06	2.68787e+06	3.72751e+06	3.29494e+06	3.404e+06
Lmsn004901	368.365	C24H48O2	[M-H]-	Tetracosanoic Acid (Lignoceric acid)	Lipids	Free fatty acids	557-59-5	3	76623.2	89127.6	55977.3	111086	122109	96678.6
Lmdp003110	288.063	C15H12O6	[M+H]+	2,6,7,4'-Tetrahydroxyisoflavanone	Flavonoids	Dihydroisoflavones	-	3	5.08314e+06	4.70974e+06	6.2799e+06	5.01091e+06	6.78984e+06	6.07453e+06
MWSmce341	278.152	C16H22O4	[M+H]+	Butyl isobutyl phthalate	Phenolic acids	Phenolic acids	17851-53-5	3	7.79194e+06	1.04386e+07	9.13678e+06	8.48505e+06	9.40604e+06	9.95203e+06
Zmhn000563	344.111	C15H20O9	[M-H]-	Syringic acid 4-O-rhamnoside	Lignans and Coumarins	Lignans	-	3	109361	80487.9	94878.8	132013	144398	159688
mws1167	132.006	C4H4O5	[M-H]-	Oxalacetic acid	Organic acids	Organic acids	328-42-7	3	442261	515768	492530	390697	368249	136121
Lmsn002887	312.084	C14H16O8	[M-H]-	1-O-Caffeoyl-β-D-xylose	Phenolic acids	Phenolic acids	-	1	6.97014e+06	8.05463e+06	1.15948e+07	9.3274e+06	1.00947e+07	8.83666e+06
MWSmce314	133.053	C8H7NO	[M+H]+	Oxindole	Alkaloids	Plumerane	59-48-3	1	4.36073e+06	4.78699e+06	3.73822e+06	5.48576e+06	4.41429e+06	4.20807e+06
CYp003672	274.179	C15H22N4O	[M+H]+	N-cis-Cinnamoyl N6-Methylagmatine	Alkaloids	Phenolamine	-	3	8.9916e+06	8.2502e+06	1.13138e+07	9.01236e+06	8.2168e+06	9.59548e+06
Zblp003803	274.084	C15H14O5	[M+H]+	2,4,2',5'-Tetrahydroxydihydrochalcone	Flavonoids	Chalcones	-	3	102633	86700	58564.4	85617.1	70020	66909.1
Lmdn003756	194.058	C10H10O4	[M-H]-	Methyl caffeate	Phenolic acids	Phenolic acids	3843-74-1	1	20780.4	24921.2	21586.6	38014.2	49825.8	35802.6
Lmmp002963	624.169	C28H32O16	[M+H]+	6-C-Methylquercetin-3-O-rutinoside	Flavonoids	Flavonols	-	2	676173	418135	806338	1.14521e+06	1.40733e+06	987627
Zmgn000447	185.993	C3H7O7P	[M-H]-	3-Phospho-D-glyceric acid	Others	Saccharides	820-11-1	3	1.66684e+07	1.44516e+07	1.42731e+07	9.85386e+06	9.44703e+06	1.02574e+07
pmp001045	330.132	C15H22O8	[M+H]+	Bartsioside	Terpenoids	Monoterpenoids	62133-72-6	2	3.07071e+06	2.95778e+06	2.63041e+06	1.46926e+06	1.97892e+06	2.06562e+06
Wmyn000212	454.111	C20H22O12	[M-H]-	4-hydroxy-3-methoxyphenyl 1-O-β-D-(6'-O-galloyol)-glucopyranoside	Phenolic acids	Phenolic acids	-	1	6.96338e+06	7.80288e+06	12792030	331526	315798	349801
Lmbn001754	176.069	C7H12O5	[M-H]-	3-Isopropylmalic Acid	Organic acids	Organic acids	921-28-8	1	4.80408e+07	5.16859e+07	5.22054e+07	4.08545e+07	4.27603e+07	4.22331e+07
Zmgn001448	176.069	C7H12O5	[M-H]-	2-Propylmalic Acid	Organic acids	Organic acids	-	1	4.80408e+07	5.16859e+07	5.22054e+07	4.08545e+07	4.27603e+07	4.22331e+07
Lmfn001337	636.096	C27H24O18	[M-H]-	1,2,3-Tri-O-galloyl-β-D-glucose	Phenolic acids	Phenolic acids	-	2	3.04473e+07	2.97853e+07	2.92009e+07	8.00117e+06	7.4781e+06	8.03426e+06
Sacn001940	376.137	C16H24O10	[M-H]-	8-Epiloganic acid	Terpenoids	Monoterpenoids	82509-41-9	2	18467.8	39013.9	34130	19993.4	11756.5	46880.2
Zahn005590	360.157	C20H24O6	[M-H]-	(7'S,8R,8'R)-3,5'-dimethoxy-3',4,9'-trihydroxy-7',9-epoxy-8,8'-lignan	Lignans and Coumarins	Lignans	-	3	439098	425133	584687	376332	329894	314778
ZBN0153	934.259	C39H50O26	[M-H]-	Kaempferol-3-O-sophorotrioside-7-O-glucoside	Flavonoids	Flavonols	-	3	144595	145286	145643	105892	115513	73614.9
pme0309	184.037	C8H8O5	[M-H]-	3-O-Methylgallic Acid	Phenolic acids	Phenolic acids	3934-84-7	1	796050	768775	1.03385e+06	406258	483222	526658
pmn001647	866.206	C45H38O18	[M-H]-	Procyanidin C2	Tannins	Proanthocyanidins	37064-31-6	1	1.70065e+06	1.47486e+06	1.79865e+06	1.84117e+06	2.04089e+06	2.28262e+06
Wcgn012576	336.23	C20H32O4	[M-H]-	14-hydroxy-14-(hydroxymethyl)-5,9-dimethyltetracyclo[11.2.1.01,10.04,9]hexadecane-5-carboxylic acid	Terpenoids	Ditepenoids	-	3	1.22028e+06	2.42877e+06	1.61849e+06	2.01405e+06	939974	1.53952e+06
pmn001646	866.206	C45H38O18	[M-H]-	Procyanidin C1	Tannins	Proanthocyanidins	37064-30-5	2	1.87503e+06	1.96338e+06	1.60493e+06	2.68328e+06	2.6102e+06	2.61253e+06
pme3140	176.047	C10H8O3	[M-H]-	6-Hydroxy-4-methylcoumarin	Lignans and Coumarins	Coumarins	2373-31-1	3	83365	98370	137751	133844	79254.4	89162.7
MWSHY0141	162.032	C9H6O3	[M+H]+	7-Hydroxy-4-chromone	Others	Chromone	59887-89-7	3	1305965	735840	990582	971640	965162	865508
Waln011704	581.369	C28H56NO9P	[M-H]-	1-(2,3-dihydroxypropoxy)-3-(((2-(dimethylamino)ethoxy)(hydroxy)phosphoryl)oxy)propan-2-yl (Z)-14-Octadecenoic Acid	Lipids	LPE	-	1	498976	1.44602e+06	1.33721e+06	324039	398864	277052
Lmln001951	596.138	C26H28O16	[M-H]-	Quercetin-3-O-(6''-O-arabinosyl)glucoside	Flavonoids	Flavonols	-	3	50002.2	50818.6	37685	24848.3	41218.7	49126
Wcdp004275	229.241	C14H31NO	[M+H]+	Lauramine oxide	Others	Others	1643-20-5	1	56154.4	56587.9	87993.1	82256.7	83990.6	45383.5
WaYp004929	308.09	C15H16O7	[M+H]+	3-O-(p-coumaroyl) 3-Hydroxy-3-methylglutaric acid	Phenolic acids	Phenolic acids	-	1	2.01303e+07	2.27826e+07	2.26943e+07	4.74681e+06	4.94292e+06	2.72118e+07
pme1738	137.071	C7H9N2O	[M+H]+	3-Carbamyl-1-methylpyridinium;(1-Methylnicotinamide)	Alkaloids	Pyridine alkaloids	1005-24-9	3	93389.8	68731.4	84599.1	83540.2	82568.3	60816.8
pme0253	173.105	C8H15NO3	[M+H]+	N-Acetyl-L-leucine	Amino acids and derivatives	Amino acids and derivatives	1188-21-2	3	421794	417304	381980	254117	351576	330641
HJN086	450.116	C21H22O11	[M-H]-	Eriodictyol-3'-O-glucoside	Flavonoids	Flavanones	-	3	1.13139e+06	3.15764e+06	1.15285e+06	4.00774e+06	3.60995e+06	3.80158e+06
Lmmn004625	450.116	C21H22O11	[M-H]-	Dihydrokaempferol-7-O-glucoside	Flavonoids	Flavanonols	-	1	1.13139e+06	3.15764e+06	1.15285e+06	4.00774e+06	3.60995e+06	3.80158e+06
MWSmce707	132.079	C6H12O3	[M+H]+	Ethyl 3-hydroxybutyrate	Organic acids	Organic acids	5405-41-4	3	1.69178e+06	1.37921e+06	1.56783e+06	1.73829e+06	1.57907e+06	1.85885e+06
pmp000577	460.116	C26H20O8	[M+H]+	Acacetin-7-O-glucuronide	Flavonoids	Flavones	-	3	82959.3	90524.3	91710.7	79376.2	66700.2	63915
mws0264	342.116	C12H22O11	[M-H]-	D-Trehalose	Others	Saccharides	99-20-7	1	300757	407620	367365	275483	278689	230493
mws1515	192.151	C13H20O	[M+H]+	α-Ionone	Others	Ketone compounds	127-41-3	3	535961	401595	369976	194333	315313	195072
Lhbp111734	360.157	C20H24O6	[M+H]+	Isolariciresinol	Lignans and Coumarins	Lignans	548-29-8	1	173199	146191	135854	115197	87481.8	83901.1
HJAP024	610.154	C27H30O16	[M+H]+	Kaempferol-6,8-di-C-glucoside	Flavonoids	Flavonols	-	2	225185	1237020	440685	1294190	701730	906217
CYp005774	478.241	C22H38O11	[M+NH4]+	3,7-Dimethyl-2,6-octadienyl 6-O-(Beta-D-Glucopyranosyl)-Beta-D-glucopyranoside	Others	Others	-	3	177049	262225	373810	576150	558333	705152
pmp001201	161.105	C7H15NO3	[M+H]+	5-Aminocycloheptane-1,2,3-triol	Alkaloids	Alkaloids	-	3	57480.2	47537.5	39520.4	45620.1	44063.2	41446.1
Zbln001290	332.111	C14H20O9	[M-H]-	β-Hydroxy-(3,4-dihydroxyphenylethanolyl)-glucoside	Phenolic acids	Phenolic acids	-	2	2.73249e+06	2.96406e+07	2.88541e+07	1.62762e+07	1.60298e+07	1.63279e+07
Hmyn006303	594.28	C27H47O12P	[M-H]-	LysoPI 18:3	Lipids	Glycerol ester	-	3	246651	249135	246069	164373	153340	151547
Sakn005461	520.194	C26H32O11	[M-H]-	alaschanioside C	Lignans and Coumarins	Lignans	157543-21-0	3	72282.5	110829	75212	95196.2	92193.2	131180
pme0422	194.058	C10H10O4	[M-H]-	Isoferulic Acid	Phenolic acids	Phenolic acids	25522-33-2	3	1926280	1587135	1.40762e+06	1784450	1255515	1686600
mws0014	194.058	C10H10O4	[M-H]-	Ferulic acid	Phenolic acids	Phenolic acids	537-98-4	3	1926280	1587135	1.40762e+06	1784450	1255515	1686600
Wayn002083	327.131	C15H21NO7	[M-H]-	N-(1-Deoxy-1-fructosyl)Phenylalanine	Nucleotides and derivatives	Nucleotides and derivatives	-	1	5.60204e+06	4.07118e+06	4.97803e+06	4.18531e+06	5.17949e+06	4.30177e+06
Laxp005049	302.043	C15H10O7	[M+H]+	Bracteatin	Flavonoids	Other Flavonoids	3260-50-2	3	3.00403e+07	2.9503e+07	3.12993e+07	3.52174e+07	3.71194e+07	5.04929e+07
Hmcn002743	418.163	C22H26O8	[M-H]-	Lirioresinol A	Lignans and Coumarins	Lignans	-	1	369622	392246	368654	483292	522516	505289
ZBN0148	478.111	C22H22O12	[M-H]-	Laricitrin-3-O-rhamnoside	Flavonoids	Flavonols	-	3	155687	163430	195140	108380	88109.4	80248.8
pme1086	307.084	C10H17N3O6S	[M-H]-	Glutathione reduced form	Amino acids and derivatives	Amino acids and derivatives	70-18-8	2	95393.2	281244	136002	431434	130065	209724
pmb0618	626.185	C28H34O16	[M+H]+	Hesperetin-8-C-glucoside-3'-O-glucoside	Flavonoids	Flavonols	-	3	806442	954336	829789	162206	442651	392656
ZBN0013	622.132	C31H26O14	[M-H]-	Apigenin-7-O-(2''-feruloyl)glucuronide	Flavonoids	Flavones	-	3	80023	31586.7	53936.1	95616.3	126926	180940
mad2394	502.111	C24H22O12	[M-H]-	Sinapoyl-p-coumaroyltartaric acid	Phenolic acids	Phenolic acids	-	3	173979	163076	112941	155844	79349.6	95047.4
MWSHY0124	256.074	C15H12O4	[M+H]+	Pinocembrin (Dihydrochrysin)	Flavonoids	Flavanones	480-39-7	3	56476.4	56897.1	69645.6	71310.8	49608.2	42158.8
Xmyp004678	726.201	C32H38O19	[M+H]+	Kaempferol-3-O-(2''-O-xylosyl-6''-O-rhamnosyl)glucoside	Flavonoids	Flavonols	-	3	112005	106586	139940	74362.7	188726	131998
Lmxn008846	198.126	C11H18O3	[M-H]-	Hydroxydihydrobovolide	Others	Lactones	6067-11-4	2	416248	424394	403518	451201	454082	409224
Lazn006735	584.226	C31H36O11	[M-H]-	Erythro-Guaiacylglycerol-β-O-4'-dehydrodisinapyl Ether	Lignans and Coumarins	Lignans	613684-55-2	1	2.11577e+06	2.08702e+06	2.63087e+06	2.60345e+06	2.52178e+06	2.47902e+06
Jmgn005927	288.063	C15H12O6	[M-H]-	2-hydroxynaringenin	Flavonoids	Flavanones	-	1	1.40836e+07	1.22992e+07	1.6026e+07	4.03193e+07	8.49948e+06	6.39199e+06
Lmcp004714	342.11	C19H18O6	[M+H]+	6-Hydroxy-7-Methoxy-2-[2-(3'-Hydroxy-4'-Methoxyphenyl)Ethyl]Chromone	Others	Chromone	-	2	259952	266599	296263	40088	48995.4	36675
Zmgn000173	150.053	C5H10O5	[M-H]-	D-Ribose	Others	Saccharides	50-69-1	2	1.36411e+06	1.45548e+06	1.46847e+06	1.59712e+06	1.53621e+06	1.55038e+06
Labn004865	434.121	C21H22O10	[M-H]-	Hydroxy isoliquiritigenin glucoside	Flavonoids	Chalcones	-	3	3.7855e+06	3.34936e+06	3.62873e+06	5.07505e+06	5.59288e+06	4.81094e+06
Yacn003968	207.089	C11H13NO3	[M-H]-	Cantleyine	Alkaloids	Alkaloids	30333-81-4	3	1.39745e+06	1.38298e+06	1.36018e+06	1.23138e+06	1.19589e+06	1.25297e+06
Lajp005753	492.127	C23H24O12	[M+H]+	5,3'-dihydroxy-6,7,4'-trimethoxyflavone-8-O-β-D-glucoside	Flavonoids	Flavones	-	1	5.42966e+06	4.96493e+06	8.55176e+06	4.84351e+06	4.86716e+06	6.64206e+06
Lmhp206353	492.127	C23H24O12	[M+H]+	Tricin-4'-O-glucoside	Flavonoids	Flavones	-	3	5.42966e+06	4.96493e+06	8.55176e+06	4.84351e+06	4.86716e+06	6.64206e+06
mws0704	141.019	C2H8NO4P	[M-H]-	O-Phosphorylethanolamine	Alkaloids	Alkaloids	1071-23-4	3	1.95974e+06	1.78614e+06	1.99082e+06	1.77203e+06	1.89708e+06	1.81356e+06
Zmcp102201	204.079	C12H12O3	[M+H]+	Senkyunolide B	Others	Lactones	93236-67-0	1	7.84198e+06	7.32666e+06	7.02989e+06	6.26483e+06	9.58733e+06	8.54338e+06
Zmcp102202	204.079	C12H12O3	[M+H]+	Senkyunolide C	Others	Lactones	-	1	7.84198e+06	7.32666e+06	7.02989e+06	6.26483e+06	9.58733e+06	8.54338e+06
MWSslk208	302.225	C20H30O2	[M-H]-	Kaurenoic Acid	Terpenoids	Ditepenoids	6730-83-2	2	726828	1.10423e+06	1.23287e+06	841908	489000	648291
Cmsp003083	520.194	C26H32O11	[M+H]+	Dehydrodiconiferyl alcohol-4-O-glucoside	Lignans and Coumarins	Lignans	107870-88-2	3	190340	104545	153420	120038	97962.1	69991.8
pmb3045	506.106	C23H22O13	[M-H]-	Tricin-7-O-Glucuronide	Flavonoids	Flavones	-	3	91986.1	120687	103381	42076.4	31042.3	30324.1
pmb0426	218.142	C13H18N2O	[M+H]+	N,N-Dimethyl-5-methoxytryptamine	Alkaloids	Plumerane	1019-45-0	3	1.32235e+06	1.28198e+06	1.17742e+06	1.26347e+06	1.38349e+06	921676
MWSmce001	180.042	C9H8O4	[M+H]+	5-Acetylsalicylic acid	Phenolic acids	Phenolic acids	13110-96-8	3	198475	226850	297422	251191	414536	275543
mws0055	372.121	C20H20O7	[M+H]+	Tangeretin (4',5,6,7,8-Pentamethoxyflavone)	Flavonoids	Flavones	481-53-8	3	121268	1.81297e+06	108154	88663.6	77033.1	90135.5
pme0183	151.049	C5H5N5O	[M+H]+	Isoguanine	Nucleotides and derivatives	Nucleotides and derivatives	3373-53-3	3	3.27499e+06	3.31727e+06	3.76651e+06	2.08805e+06	2.51138e+06	4.18021e+06
Wasn005073	466.111	C21H22O12	[M-H]-	Protocatechuic acid 4-O-(2''-O-Vanilloyl)Glucoside	Phenolic acids	Phenolic acids	-	3	16570.5	36317.1	22469.3	26177.6	22127.1	19072.9
Cmyp007180	180.115	C11H16O2	[M+H]+	Dihydroactinidiolide	Others	Lactones	17092-92-1	2	1.69375e+06	2.24398e+06	1.91591e+06	1.69121e+06	1.53162e+06	1.5241e+06
Ymjm000148	300.121	C14H20O7	[M-H]-	Salidroside	Phenolic acids	Phenolic acids	10338-51-9	1	3.37016e+06	3.51494e+06	3.77388e+06	3.1984e+06	3.36699e+06	3.71962e+06
mws1589	504.169	C18H32O16	[M-H]-	D-Panose	Others	Saccharides	33401-87-5	2	669741	943582	1.27131e+06	1.81001e+06	1.70114e+06	1.04528e+06
CYn003645	368.111	C17H20O9	[M+H]+	3-O-Feruloylquinic acid	Phenolic acids	Phenolic acids	1899-29-2	3	2.81165e+06	2.75697e+06	2.819e+06	1.58109e+06	1.49496e+06	1.47744e+06
Lakn003294	344.111	C15H20O9	[M-H]-	2-β-D-Glucopyranosyloxy-5-hydroxyphenylacetic acidmethylester	Phenolic acids	Phenolic acids	-	1	1816515	1909385	1.22336e+06	2875415	1.89424e+06	2.07859e+06
Lahp003986	434.121	C21H22O10	[M+H]+	3,4-Dihydro-4-(4'-hydroxyphenyl)-5,7-dihydroxycoumarin glucoside	Lignans and Coumarins	Coumarins	-	1	388397	482220	412817	411382	406070	463575
MWSmce564	218.167	C15H22O	[M+H]+	Germacrone	Terpenoids	Sesquiterpenoids	6902-91-6	3	166837	126716	115269	231878	254063	284278
Zmxp005324	360.157	C20H24O6	[M+H]+	Dihydrodehydrodiconiferyl alcohol	Lignans and Coumarins	Lignans	126253-41-6	1	163653	78335.6	143376	70868.7	84869.1	81021.7
CYn005193	624.112	C30H24O15	[M-H]-	Epigallocatechin 3-O-gallate 3'-O-(3-O-Methyl)Gallate	Flavonoids	Flavanols	-	3	4.32201e+06	4.41035e+06	4.64617e+06	9.97624e+06	9.06328e+06	1.01875e+07
Hmhn002787	444.2	C21H32O10	[M-H]-	(1'R,3R,5R,8'S)-Dihydrophaseic acid-O-β-D-glucoside	Phenolic acids	Phenolic acids	-	3	267463	277006	289126	426932	432476	378772
Zajn002491	452.132	C21H24O11	[M-H]-	catechin-4-β-D-galactopyranoside	Flavonoids	Flavanols	-	1	1.60617e+06	1.39813e+06	1.21768e+06	1.76626e+06	1.66821e+06	1.93439e+06
Hmmn003964	360.142	C16H24O9	[M-H]-	7-Deoxyloganic acid	Terpenoids	Monoterpenoids	22487-36-1	1	502017	532942	573159	488199	532766	556494
mws1474	344.09	C18H16O7	[M+H]+	5,7-Dihydroxy-3',4',5'-trimethoxyflavone	Flavonoids	Flavones	18103-42-9	3	86826.9	87409.5	94811.5	133647	132334	139444
Lmdp002381	226.084	C11H14O5	[M+H]+	Genipin	Terpenoids	Monoterpenoids	6902-77-8	2	1.0086e+07	1.03435e+07	1.11965e+07	1.31074e+07	1.54646e+07	1.64294e+07
pme2598	168.042	C8H8O4	[M-H]-	3,4-Dihydroxybenzeneacetic acid	Phenolic acids	Phenolic acids	102-32-9	3	1.68987e+06	1.63744e+06	1.50396e+06	1.36242e+06	1.40732e+06	1.14483e+06
pmb0168	699.484	C38H70NO8P	[M+H]+	PC(16:1/14:1)	Lipids	PC	-	3	400075	137737	173952	166249	659607	147289
pmc0066	332.052	C10H13N4O7P	[M+H]+	2'-Deoxyinosine-5'-monophosphate	Nucleotides and derivatives	Nucleotides and derivatives	3393-18-8	3	7.64895e+06	8.46518e+06	8.29425e+06	1.05993e+07	1.07992e+07	1.11077e+07
Lmlp002205	196.11	C11H16O3	[M+H]+	Isololiolide	Terpenoids	Terpene	38274-00-9	2	783707	647336	876886	846206	767138	913762
pmb2871	316.079	C13H16O9	[M-H]-	1-O-Gentisoyl-β-D-glucoside	Phenolic acids	Phenolic acids	23445-11-6	1	3.31668e+07	2.57308e+07	2.80797e+07	3.2187e+07	3.41988e+07	1.08022e+07
pmn001367	316.079	C13H16O9	[M-H]-	Protocatechuic acid-4-O-glucoside	Phenolic acids	Phenolic acids	-	1	3.31668e+07	2.57308e+07	2.80797e+07	3.2187e+07	3.41988e+07	1.08022e+07
mws2523	422.082	C12H23O14P	[M-H]-	Trehalose 6-phosphate	Others	Saccharides	4484-88-2	2	3.04205e+06	2.40099e+06	2.90303e+06	2.3988e+06	2.46402e+06	2.54733e+06
CYn003753	914.154	C44H34O22	[M-H]-	Theasinensin D	Tannins	Tannin	-	3	4.8073e+07	4.59988e+07	5.7827e+07	4.72344e+07	4.31086e+07	5.54588e+07
Lmmp003042	168.042	C8H8O4	[M+H]+	Protocatechuic Acid Methyl Ester	Phenolic acids	Phenolic acids	2150-43-8	2	5.76649e+06	6.21186e+06	5.81736e+06	9.8937e+06	1.17134e+07	1.01036e+07
MWSHY0050	594.159	C27H30O15	[M+H]+	Kaempferol-3-O-rutinoside(Nicotiflorin)	Flavonoids	Flavonols	17650-84-9	1	36587750	4.15743e+07	6.45903e+07	2.10054e+07	1.83477e+07	2.53109e+07
CYp001290	344.074	C14H16O10	[M+H]+	3-Galloylquinic acid	Phenolic acids	Phenolic acids	17365-11-6	3	3.20217e+06	3.2452e+06	1.91772e+06	4.18415e+06	6.59429e+06	7.39281e+06
mws0520	223.084	C11H13NO4	[M+H]+	N-Acetyl-L-tyrosine	Amino acids and derivatives	Amino acids and derivatives	537-55-3	3	352695	349272	389222	228383	257417	239943
Hagn002801	386.1	C20H18O8	[M-H]-	5,6,7,5'-tetramethoxy-3',4'-methylenedioxyflavonoid	Flavonoids	Flavones	-	3	845488	409523	973627	90565	241160	91185.7
Ymmg000006	282.147	C15H22O5	[M-H]-	Rugosic acid A	Others	Others	-	2	68538	78037.5	58157.8	121864	150629	141044
Labp004779	537.221	C26H35NO11	[M+H]+	6,7-di-O-methyl-N-deacetylisoipecosidic acid	Alkaloids	Isoquinoline alkaloids	-	3	58350	80694.5	54846.7	122127	123038	272356
Zbdn001947	302.1	C13H18O8	[M-H]-	Isotachioside	Phenolic acids	Phenolic acids	31427-08-4	1	4.30015e+06	3.78831e+06	4.51208e+06	5.74112e+06	6.10278e+06	6.25235e+06
mws0921	150.068	C9H10O2	[M-H]-	p-Coumaryl alcohol	Phenolic acids	Phenolic acids	3690-05-9	3	169679	187471	158715	196162	145582	151442
Lmcn005735	624.205	C29H36O15	[M-H]-	Methylhesperidin	Flavonoids	Flavanones	11013-97-1	3	251614	337070	454060	483248	413584	567338
Yajn003045	444.2	C21H32O10	[M-H]-	Ebuloside	Terpenoids	Monoterpenoids	-	1	55726.2	71205.8	74025.9	103206	139028	293640
Smgp104547	546.221	C27H34N2O10	[M+H]+	3β-Isodihydrocadambine	Alkaloids	Plumerane	62014-69-1	2	96879.2	185978	91398.6	115110	123676	89436.9
CYn006138	850.174	C44H34O18	[M-H]-	Epiafzelechin-(4b->6)-Epiafzelechin 3,3'-Digallate	Tannins	Tannin	-	3	3.58045e+06	3.89637e+06	3.49653e+06	1.66212e+06	1.79009e+06	1.65961e+06
pmb0660	756.19	C36H36O18	[M+H]+	Isoorientin-7-O-(6''-p-coumaroyl)glucoside	Flavonoids	Flavones	-	3	104623	38623	50462.2	101367	86391	43997.4
Lmyn003971	522.21	C26H34O11	[M-H]-	Dihydrodehydrodiconiferyl alcohol-4-O-glucoside	Lignans and Coumarins	Lignans	-	1	1.00742e+06	932894	1.0486e+06	1.05634e+06	1.0713e+06	1.39166e+06
pme0057	135.035	C4H9NO2S	[M+H]+	L-Homocysteine	Amino acids and derivatives	Amino acids and derivatives	6027-13-0	3	385670	394176	409861	420324	339946	319473
mws0093	180.079	C10H12O3	[M-H]-	Coniferyl alcohol	Phenolic acids	Phenolic acids	458-35-5	3	352105	256905	392210	232092	210160	213500
Yaap005268	610.132	C30H26O14	[M+H]+	Prodelphinidin B	Flavonoids	Other Flavonoids	86631-36-9	3	5.23664e+06	1.04483e+07	1.47165e+07	545680	1.0822e+06	1.09539e+06
Zmjp000624	167.058	C8H9NO3	[M+H]+	Pyridoxal	Others	Vitamin	66-72-8	3	149730	161864	174185	134161	125679	148310
WaYn005957	584.226	C31H36O11	[M-H]-	Hedyotol C	Lignans and Coumarins	Lignans	97465-79-7	1	995224	1.00813e+06	1.08384e+06	1.19584e+06	1.16781e+06	1.26313e+06
Zmhp002730	626.148	C27H30O17	[M+H]+	6-Hydroxykaempferol-6,7-O-Diglucoside	Flavonoids	Flavonols	-	2	220166	167811	182997	231860	153444	121725
Lmsn005333	462.116	C22H22O11	[M-H]-	4-O-Galloyl-1-O-Cinnamoyl-β-D-glucose	Phenolic acids	Phenolic acids	-	2	2.17001e+06	1.30097e+06	2.22088e+06	656508	643134	1.14834e+06
Wbmn005986	652.237	C31H40O15	[M-H]-	Isomartynoside	Phenolic acids	Phenolic acids	94410-22-7	2	6.92816e+06	7.25687e+06	6.16164e+06	6.09861e+06	3.74332e+06	5.09998e+06
HJAP026	624.169	C28H32O16	[M+H]+	Chrysoeriol-6-C-glucoside-4'-O-glucoside	Flavonoids	Flavones	-	3	287911	212098	330523	237621	296329	264205
Zbyn004323	576.11	C26H24O15	[M-H]-	2,6-di-O-galloylarbutin	Lignans and Coumarins	Coumarins	-	1	2.38019e+06	2.15142e+06	1.56076e+06	2.87704e+06	3.09955e+06	2.9993e+06
Lmsn000381	342.116	C12H22O11	[M-H]-	D-Maltose	Others	Saccharides	69-79-4	1	968285	442103	406618	357948	314029	357949
mws5038	342.116	C12H22O11	[M-H]-	Isomaltulose	Others	Saccharides	13718-94-0	1	968285	442103	406618	357948	314029	357949
MWSmce264	154.063	C8H10O3	[M-H]-	Hydroxytyrosol	Phenolic acids	Phenolic acids	10597-60-1	3	50283.6	59527.8	60874.8	75232.7	76383.3	75035.3
mws0341	132.079	C6H12O3	[M-H]-	2-Hydroxyisocaproic acid	Organic acids	Organic acids	20312-37-2	3	289654	285234	175864	224613	177123	215859
Wasn002449	462.137	C19H26O13	[M-H]-	Protocatechuic acid 1-O-Rutinoside	Phenolic acids	Phenolic acids	-	2	238017	206763	236922	128642	137565	146067
mws0275	134.022	C4H6O5	[M-H]-	L-Malic acid	Organic acids	Organic acids	97-67-6	1	2.08782e+06	1.51368e+06	1.62342e+06	1.55982e+06	1.56337e+06	1.88257e+06
ZBN0303	490.111	C23H22O12	[M-H]-	Kaempferol-3-O-(2''-O-acetyl)glucoside	Flavonoids	Flavonols	-	3	649192	685233	610960	14923342	1.32109e+07	1.65909e+07
mws0920	302.043	C15H10O7	[M-H]-	Tricetin (5,7,3',4',5'-Pentahydroxyflavone)	Flavonoids	Flavones	520-31-0	1	1.74832e+07	1.95753e+07	1.8306e+07	1.50939e+07	1.53785e+07	1.53064e+07
pme3193	117.043	C4H7NO3	[M-H]-	N-Acetyl-L-glycine	Amino acids and derivatives	Amino acids and derivatives	543-24-8	3	233780	254531	233806	332223	289368	290949
Waln011009	579.354	C28H54NO9P	[M-H]-	2-(2,3-dihydroxypropoxy)-3-(((2-(dimethylamino)ethoxy)(hydroxy)phosphoryl)oxy)propyl (11Z,14Z)-octadeca-11,14-dienoate	Lipids	LPE	-	1	2.75528e+06	4.79663e+06	4.03672e+06	2.37712e+06	2.63623e+06	2.97521e+06
Lszp210009	374.231	C19H34O7	[M+H]+	Linarionoside A	Others	Others	-	3	298417	243191	105045	283677	263847	379480
Lmnn102603	388.173	C18H28O9	[M-H]-	Nuezhengalaside	Terpenoids	Monoterpenoids	-	3	4.13065e+06	3.7121e+06	4.37642e+06	6.50655e+06	6.94065e+06	7.09309e+06
MWSN0090	594.158	C27H30O15	[M-H]-	Luteolin-7-O-neohesperidoside (Lonicerin)	Flavonoids	Flavones	25694-72-8	3	8.51596e+06	1.17145e+07	1.08352e+07	4.35567e+06	3.75933e+06	4.46692e+06
HJN092	410.184	C23H26N2O5	[M-H]-	p-Coumaroylferuloylputrescine	Alkaloids	Phenolamine	-	3	228957	184601	197927	72631.4	81915.9	67236.7
MWS5238	164.084	C10H12O2	[M+H]+	4-Phenylbutyric acid	Organic acids	Organic acids	1821-12-1	3	1.02633e+06	1.03589e+06	895331	753030	804510	740624
CYp006719	330.168	C16H26O7	[M+NH4]+	2,7-Dimethylocta-2,4-Dienal-8-ol 8-O-B-D-Glucopyranoside	Others	Others	-	3	172318	186802	188610	97012.2	110712	90375
Lmmp001947	480.09	C21H20O13	[M+H]+	Gossypetin-3-O-glucoside	Flavonoids	Flavonols	-	1	7.11279e+07	7.83722e+07	7.2371e+07	8.95486e+07	8.7663e+07	9.16982e+07
CYn003683	458.085	C22H18O11	[M-H]-	3-Dehydroshikimic Acid 5-(3-Methylsalicyloyl)Gallate	Phenolic acids	Phenolic acids	-	3	1.16335e+06	1.16381e+06	1.43125e+06	1.33172e+06	1.3762e+06	1.5804e+06
mws0046	580.179	C27H32O14	[M-H]-	Naringenin-7-O-Neohesperidoside(Naringin)	Flavonoids	Flavanones	10236-47-2	2	7.18666e+06	7.75756e+06	6.9416e+06	5.29588e+06	6.33673e+06	5.50283e+06
pme1216	123.032	C6H5NO2	[M-H]-	2-Picolinic acid	Organic acids	Organic acids	98-98-6	3	493794	556565	61685	352780	298186	304867
Lmfn001258	468.09	C20H20O13	[M-H]-	Maplexin D (2,4-Di-O-Galloyl-1,5-Anhydro-D-Glucitol)	Phenolic acids	Phenolic acids	1355573-86-2	2	450219	439411	482964	151464	147981	136028
Zblp002068	449.108	C21H21O11+	[M]+	Cyanidin-3-O-glucoside	Flavonoids	Anthocyanidins	47705-70-4	2	8.64842e+06	8.13689e+06	8.95692e+06	1.61831e+07	1.22193e+07	2.32494e+07
Wafn003834	464.226	C21H36O11	[M-H]-	Hydroxygeranyl 6-O-xylopyranosyl-glucopyranoside	Others	Others	-	2	455735	320196	410595	470422	717497	820028
Lkmp122412	264.136	C15H20O4	[M+H]+	Hydroxysantamarin	Terpenoids	Sesquiterpenoids	-	3	252260	350458	331974	290781	351800	401387
Zmjp009119	374.1	C19H18O8	[M+H]+	Chrysosplenetin (5,4'-Dihydroxy-3,6,7,3'-tetramethoxyflavone)	Flavonoids	Flavones	603-56-5	3	22919.3	60785.9	41166.6	50317.2	32185.4	43840.6
pmb2855	308.122	C11H20N2O8	[M-H]-	L-Glutamine-O-glycoside	Amino acids and derivatives	Amino acids and derivatives	-	3	4.96675e+06	4.24564e+06	4.1932e+06	4.71076e+06	4.59341e+06	5.39719e+06
mad1424	426.043	C17H14O13	[M+H]+	Ditartaroyl-hydroxycoumarin	Lignans and Coumarins	Coumarins	-	3	1.48308e+06	1688285	1.40775e+06	1.29469e+06	1.1625e+06	1.23596e+06
Lmlp002990	594.159	C27H30O15	[M+H]+	Isosaponarin(Isovitexin-4'-O-glucoside)	Flavonoids	Flavones	19416-87-6	1	2.49583e+06	2.09087e+06	3.33593e+06	1.78958e+06	2.18684e+06	1.68814e+06
Hmmp002073	902.269	C39H50O24	[M+H]+	Apigenin-7-O-rutinoside-4'-O-Sophoroside	Flavonoids	Flavones	-	3	193928	155947	217970	110208	90107.3	126486
MWSslk013	462.116	C22H22O11	[M+H]+	Tectoridin	Flavonoids	Isoflavones	611-40-5	3	5.09687e+06	5.77428e+06	6.31439e+06	7.68223e+06	6.95208e+06	8.41182e+06
Zblp003097	302.079	C16H14O6	[M+H]+	5,7,4'-Trihydroxy-6-methylflavonoid	Flavonoids	Flavonols	-	3	1.80832e+06	1.71302e+06	2.28536e+06	2.44257e+06	2.42049e+06	2.48847e+06
Lmdp002969	480.09	C21H20O13	[M+H]+	Myricetin-3-O-galactoside	Flavonoids	Flavonols	15648-86-9	1	5.19534e+06	6.23227e+06	6.75216e+06	6.38851e+06	8.29534e+06	8.66045e+06
mws0597	191.058	C10H9NO3	[M-H]-	5-Hydroxyindole-3-acetic acid	Alkaloids	Plumerane	54-16-0	3	169869	145080	106710	198458	239181	235050
Hmcp003783	210.079	C13H10N2O	[M+H]+	1-Acetyl-β-carboline	Alkaloids	Plumerane	-	3	11507.1	14313.2	14959.4	11003	7625.06	13291.2
Rfmb087	312.23	C18H32O4	[M-H]-	9-Hydroxy-13-oxo-10-octadecenoic Acid	Lipids	Free fatty acids	-	3	221891	261897	220833	119545	126836	121865
Wcfp004977	290.09	C14H14N2O5	[M+H]+	Malonyltryptophan	Amino acids and derivatives	Amino acids and derivatives	-	1	363424	705958	251616	95035	188711	123033
Zmpn000095	262.045	C6H15O9P	[M-H]-	Sorbitol-6-phosphate	Others	Saccharides	20479-58-7	3	457724	371299	338764	517239	479432	554322
Lmsn002247	300.084	C13H16O8	[M-H]-	1-O-Salicyloyl-β-D-glucose	Phenolic acids	Phenolic acids	60517-74-0	1	710881	713317	763216	776078	578582	749794
MWSHC2022	360.106	C15H20O10	[M-H]-	Glucosyringic acid	Phenolic acids	Phenolic acids	33228-65-8	2	582690	609575	648203	725840	733450	670147
Ypgn004474	390.132	C20H22O8	[M-H]-	Resveratroloside	Others	Stilbene	38963-95-0	2	2525535	3198870	2656215	3805180	3364285	4010710
pmb3075	320.09	C16H16O7	[M-H]-	3-O-p-Coumaroylshikimic acid	Phenolic acids	Phenolic acids	-	3	4.14533e+06	4.52816e+06	4.12251e+06	4.40121e+06	3.3094e+06	3.97473e+06
mws1038	278.13	C11H22N2O4S	[M-H]-	Pantetheine	Alkaloids	Alkaloids	496-65-1	1	2773420	1.54829e+06	1.35539e+06	1.58796e+06	1.6382e+06	1.67466e+06
Lcsn000630	248.032	C12H8O6	[M-H]-	Rubusin A	Lignans and Coumarins	Coumarins	-	1	1.60013e+06	1.6004e+06	1.45114e+06	782805	730814	855198
mws0982	125.095	C6H11N3	[M+H]+	1-Methylhistamine	Alkaloids	Alkaloids	501-75-7	3	76725.9	79305.6	81641.7	58652.7	78015.2	65754.5
CYp007030	468.142	C25H24O9	[M+H]+	4-Cinnamoyl-5-p-Coumaroylquinic acid	Phenolic acids	Phenolic acids	-	3	1.44596e+06	1.83248e+06	1.05935e+06	2.99412e+06	2.61684e+06	3.44787e+06
Lahp003435	916.17	C44H36O22	[M+H]+	1-[5,7-Dihydroxy-3-(3,4,5-trihydroxybenzoyloxy)-2-(3,4,5-trihydroxyphenyl)-3,4-dihydro-2H-1-benzopyran-8-yl]-3-(2,4,6-trihydroxyphenyl)-1-(3,4,5-trihydroxyphenyl)propan-2-yl3,4,5-trihydroxybenzoate	Flavonoids	Flavanols	121795-66-2	1	780192	1.01601e+06	436357	865739	698592	1.26829e+06
Wbtn006721	286.048	C15H10O6	[M-H]-	6,8-dihydroxy-3-methyl-9-oxoxanthene-1-carboxylic acid	Others	Ketone compounds	-	1	3.52874e+06	3.51391e+06	3.60478e+06	3.20287e+06	3.20764e+06	3.17276e+06
Yaan002980	484.085	C20H20O14	[M-H]-	2,3-di-O-galloyl--d-glucose	Phenolic acids	Phenolic acids	-	1	1.54061e+06	1.47934e+06	1.66044e+06	681436	671087	751871
Lmfp003403	480.09	C21H20O13	[M+H]+	Quercetagetin-7-O-glucoside(Quercetagitrin)	Flavonoids	Flavonols	548-75-4	1	6.15763e+07	6.23122e+07	7.92816e+07	6.86434e+07	4.69422e+07	127227830
Lssp210087	358.142	C20H22O6	[M+H]+	Matairesinol	Lignans and Coumarins	Lignans	580-72-3	2	1.05638e+06	789773	697442	816209	744719	587389
pmb0498	336.18	C16H24N4O4	[M+H]+	Sinapoylagmatine	Alkaloids	Phenolamine	-	3	117481	88755.3	92883.7	140128	173414	176217
Hmdp103165	740.216	C33H40O19	[M+H]+	Clitorin	Flavonoids	Flavones	55804-74-5	3	276940	96705	126755	229392	138770	135023
Lmsp003881	740.216	C33H40O19	[M+H]+	Kaempferol-3-O-rutinoside-7-O-rhamnoside	Flavonoids	Flavonols	-	2	276940	96705	126755	229392	138770	135023
Qmyp101201	388.21	C19H32O8	[M+H]+	(6R,9S)-3-Oxo-α-ionol-β-D-glucopyranoside	Terpenoids	Sesquiterpenoids	-	2	730205	257691	240205	95157.5	116151	172849
Jmyn002224	358.126	C16H22O9	[M-H]-	glucoacetosyringone	Phenolic acids	Phenolic acids	86402-41-7	2	137946	48173.8	80870.8	153172	106884	110080
Sazp003601	388.173	C18H28O9	[M-H]-	Tuberonic acid glucoside	Organic acids	Organic acids	120399-24-8	1	3.77617e+06	3.84029e+06	4.21429e+06	6.83454e+06	7.36737e+06	7.64406e+06
pmb2857	309.106	C11H19NO9	[M-H]-	L-Glutamic acid-O-glycoside	Amino acids and derivatives	Amino acids and derivatives	-	3	1.37605e+07	1.09094e+07	1.07477e+07	1.04785e+07	1.06412e+07	9.20946e+06
CYp003558	348.178	C16H28O8	[M+NH4]+	2,7-Dimethyl-2,6-Octadiene-1,4,8-Triol 8-O-B-D-Glucopyranoside	Others	Others	-	3	96276	81624.1	73123.9	226970	236445	132475
Cmxp004977	288.063	C15H12O6	[M+H]+	Isookanin	Flavonoids	Flavanones	-	3	754281	709742	670130	258635	286000	356284
CYp006603	436.116	C24H20O8	[M+H]+	Epigallocatechin 3-O-Cinnamate	Flavonoids	Flavanols	-	3	1.83011e+06	1.54682e+06	1.82358e+06	1.10586e+06	1.06304e+06	1.40582e+06
Yaan005768	406.126	C20H22O9	[M-H]-	(2S,3R,4S,5S,6R)-2-(2,5-dihydroxy-4-((E)-3-hydroxystyryl)phenoxy)-6-(hydroxymethyl)tetrahydro-2H-pyran-3,4,5-triol	Others	Others	-	3	2.19109e+06	2.75988e+06	2.87777e+06	2.66943e+06	2.70668e+06	2.60788e+06
MWSslk042	125.048	C6H7NO2	[M+H]+	N-Ethylmaleimide (NEM)	Amino acids and derivatives	Amino acids and derivatives	128-53-0	3	298699	312423	280220	111011	101668	89522.7
Lmfn002465	500.153	C22H28O13	[M-H]-	1,2,4-Trihydroxynaphthalene-1,4-di-glucoside (Lawsoniaside)	Others	Others	116964-02-4	2	1.66088e+06	1.56028e+06	1.78179e+06	2.66369e+06	2.24898e+06	1.89246e+06
Zmhn002422	356.111	C16H20O9	[M-H]-	1-O-Feruloyl-β-D-glucose	Phenolic acids	Phenolic acids	7196-71-6	3	267004	189782	252937	218164	238381	206931
MWSHC2062	356.111	C16H20O9	[M-H]-	Ferulic β-glucoside	Phenolic acids	Phenolic acids	14364-12-6	3	267004	189782	252937	218164	238381	206931
MWSprf117	220.085	C11H12N2O3	[M+H]+	5-Hydroxy-DL-tryptophan(5-HTP)	Amino acids and derivatives	Amino acids and derivatives	56-69-9	2	1.05425e+06	1.14436e+06	575135	476132	952344	898112
Lmcn003163	580.085	C28H20O14	[M-H]-	Epitheaflavic acid-3-O-Gallate	Flavonoids	Flavanols	34218-97-8	3	3.57136e+06	3.28054e+06	3.39194e+06	5.1305e+06	4.4295e+06	4.72355e+06
Lahp002608	187.063	C11H9NO2	[M+H]+	3,5-Dihydro-2H-Furo[3,2-C]Quinolin-4-One	Alkaloids	Quinoline alkaloids	-	1	5.26519e+06	5.59485e+06	6.07242e+06	5.30548e+06	5.76512e+06	5.79117e+06
Lmgn002250	678.18	C31H34O17	[M-H]-	Dicaffeoylquinic acid-O-glucoside	Phenolic acids	Phenolic acids	-	3	110928	115011	131166	383293	333166	293356
Zmhn005413	336.048	C15H12O9	[M-H]-	p-Dimeric galloyl methyl ester	Phenolic acids	Phenolic acids	-	1	1.83201e+07	1.76141e+07	1.85937e+07	1.06593e+07	1.03567e+07	1.07807e+07
Smjp003318	278.115	C15H18O5	[M+H]+	hieracin II	Terpenoids	Sesquiterpenoids	-	3	180481	183390	232472	226850	323662	268131
pmn001421	338.1	C16H18O8	[M-H]-	3-O-p-Coumaroylquinic acid	Phenolic acids	Phenolic acids	87099-71-6	1	1.22327e+06	1.00091e+06	1.6957e+06	1.73357e+06	2.35941e+06	2.19297e+06
HJAP011	462.116	C22H22O11	[M+H]+	Chrysoeriol-8-C-glucoside (Scoparin)	Flavonoids	Flavones	301-16-6	3	187780	156760	265958	168440	148415	91700
mws0791	594.195	C28H34O14	[M-H]-	Poncirin (Isosakuranetin-7-O-neohesperidoside)	Flavonoids	Flavanones	14941-08-3	2	4.20272e+07	4.37328e+07	4.86034e+07	3.39897e+06	4.11302e+06	3.75517e+06
MWS0434	288.209	C19H28O2	[M-H]-	Trans-dehydrorosinone	Others	Ketone compounds	53-43-0	2	268474	415940	401170	305845	231586	528134
Lmhn005088	594.101	C29H22O14	[M-H]-	7,3'-Di-O-gallyoltricetiflavan	Flavonoids	Flavanols	-	1	5.50591e+07	5.10674e+07	5.15459e+07	4.24157e+07	3.93968e+07	4.47514e+07
Zmdn001863	326.079	C18H14O6	[M-H]-	2-(7-Dihydroxyl)-benzofuranyl-ferulic acid	Phenolic acids	Phenolic acids	-	3	585162	560774	501022	590237	676101	635357
Lmfp004055	434.085	C20H18O11	[M+H]+	Morin-3-O-xyloside	Flavonoids	Flavonols	-	1	1.1241e+06	1.13644e+06	969208	629943	777138	1.0928e+06
Zbfn001230	478.132	C19H26O14	[M-H]-	3'-Gallic acyl sucrose	Phenolic acids	Phenolic acids	-	2	127820	104233	161796	241788	252049	269463
Hmdn001667	464.059	C20H16O13	[M-H]-	Ellagic acid-4-O-glucoside	Tannins	Tannin	-	1	735731	740262	638957	1.49382e+06	1.49042e+06	1.58348e+06
mws0236	125.015	C2H7NO3S	[M-H]-	2-Aminoethanesulfonic acid	Organic acids	Organic acids	107-35-7	3	800111	609868	481225	459687	614775	433476
pmb1562	350.246	C21H34O4	[M+H]+	1-Stearidonoyl-Glycerol	Lipids	Glycerol ester	-	3	66221.8	75699.5	140226	90477.7	138568	97555.6
mws0177	112.016	C5H4O3	[M-H]-	2-Furoic acid	Organic acids	Organic acids	88-14-2	3	442633	515940	547585	305976	352696	354332
Lmsn004092	508.122	C23H24O13	[M-H]-	1-O-Galloyl-3-O-Feruloyl-β-D-glucose	Phenolic acids	Phenolic acids	-	2	839279	702692	684357	688044	765646	684431
Hmhn000927	288.084	C12H16O8	[M-H]-	Phloroglucinol-1-O-β-D-glucopyranoside	Phenolic acids	Phenolic acids	-	3	16863.8	136012	94517.4	110060	181211	142755
Zmhp003514	300.063	C16H12O6	[M+H]+	6,7,8-Tetrahydroxy-5-methoxyflavone	Flavonoids	Flavones	-	3	1.58049e+06	1.3682e+06	1.39954e+06	1.81179e+06	1.75425e+06	1.78239e+06
Wayn002636	366.142	C17H22N2O7	[M-H]-	N-(1-Deoxy-1-fructosyl)Tryptophan	Nucleotides and derivatives	Nucleotides and derivatives	-	1	1.69818e+06	1.53046e+06	2.21763e+06	1.07403e+06	1.01453e+06	1.16151e+06
Zmgn000216	126.008	C2H7O4P	[M-H]-	2-Hydroxyethylphosphonic acid	Organic acids	Organic acids	22987-21-9	3	155223	166946	116576	177341	144780	192484
Lmtp003948	480.127	C22H24O12	[M+H]+	3',5',5,7-Tetrahydroxy-4'-methoxyflavanone-3'-O-glucoside	Flavonoids	Flavones	-	3	1.03163e+08	47739690	9.5963e+07	9.96821e+07	9.17794e+07	1.07051e+08
pmp000120	462.116	C22H22O11	[M+H]+	Diosmetin-6-C-glucoside	Flavonoids	Flavones	-	3	0	0	0	140075	120055	120990
CYn005475	594.101	C29H22O14	[M-H]-	Epicatechin 4',5-Digallate	Flavonoids	Flavanols	-	3	2.13633e+06	2.10193e+06	2.30952e+06	1.69532e+06	1.67299e+06	1.56583e+06
Zbyn004267	730.149	C37H30O16	[M-H]-	3-O-galloylprocyanidin B1	Tannins	Tannin	-	1	1.5991e+07	1.48529e+07	1.54499e+07	3.25459e+07	3.2601e+07	30373792
HJAP005	494.106	C22H22O13	[M+H]+	Laricitrin-3-O-glucoside	Flavonoids	Flavonols	39986-90-8	1	1.4515e+06	1.30089e+06	1.46923e+06	1.1811e+06	1.20153e+06	1.28744e+06
pmb0819	156.069	C10H8N2	[M+H]+	3-Indoleacetonitrile	Alkaloids	Plumerane	771-51-7	3	1.17118e+06	1.24143e+06	1.32512e+06	933765	883109	975831
Zmln000668	494.127	C19H26O15	[M-H]-	Monogalloyl-diglucose	Phenolic acids	Phenolic acids	-	2	2.30604e+06	2.64479e+06	2.53054e+06	1.81593e+06	1.76081e+06	1.76798e+06
Wafn003485	338.158	C14H26O9	[M-H]-	Dihydroxyoctanoic acid glucoside	Others	Saccharides	-	3	95299.4	127582	60933.3	139847	108678	152115
mws0017	145.158	C7H19N3	[M+H]+	Spermidine	Alkaloids	Alkaloids	124-20-9	3	197372	157082	188578	179375	140306	148718
Lmsn005253	614.127	C29H26O15	[M-H]-	1,2-Di-O-galloyl-3-O-Cinnamoyl-β-D-glucose	Phenolic acids	Phenolic acids	-	2	208343	183891	237648	195349	233530	235075
CYp004942	332.184	C16H28O7	[M+NH4]+	2,7-Dimethyl-2,4-Octadiene-1,8-Diol 8-O-B-D-Glucopyranoside	Others	Others	-	3	680023	794358	851404	1.15868e+06	833649	940201
Lmsn015919	659.861	C6H18O24P6	[M-H]-	Phytic acid	Organic acids	Organic acids	83-86-3	3	157956	123325	134664	111815	124639	95624.7
pmn001687	296.053	C13H12O8	[M-H]-	Cis-Coutaric acid	Phenolic acids	Phenolic acids	67920-37-0	3	467072	109893	425349	109386	142460	464817
Zbfn002396	344.111	C15H20O9	[M-H]-	Caffeoyl-O-mannitol	Phenolic acids	Phenolic acids	-	2	2.64229e+06	2.90036e+06	2.76464e+06	7.1184e+06	7.8703e+06	7.48006e+06
pme3311	339.996	C6H14O12P2	[M-H]-	D-Fructose-1,6-biphosphate	Others	Saccharides	488-69-7	3	775830	582022	597288	459938	488267	584251
pme2761	162.016	C5H6O6	[M-H]-	4-Hydroxy-2-oxoglutaric acid	Organic acids	Organic acids	1187-99-1	3	328832	1.0385e+06	1.03974e+06	701796	790876	888287
MA10039641	342.116	C12H22O11	[M-H]-	D-Lactose	Others	Saccharides	63-42-3	1	394394	446155	350540	324124	317707	276930
CYn001756	396.036	C13H16O12S	[M-H]-	4-(3-O-Sulfo-Beta-D-Glucopyranosyloxy)-3-Hydroxybenzoic Acid	Phenolic acids	Phenolic acids	-	3	2.07207e+07	1.81837e+07	2.08741e+07	1.38825e+07	1.24046e+07	1.18541e+07
Wasn003197	324.142	C13H24O9	[M-H]-	3-(Beta-D-Glucopyranosyloxy)-5-Hydroxyhexanoic Acid Methyl Ester	Organic acids	Organic acids	-	2	89865.8	68535.6	62004.6	120431	129733	116481
Smcp001137	187.063	C11H9NO2	[M+H]+	naphthisoxazol A	Alkaloids	Alkaloids	-	1	5.12448e+06	5.70686e+06	5.89916e+06	5.58679e+06	5.6635e+06	5.25347e+06
Wasn005799	436.101	C20H20O11	[M-H]-	3-Galloyl-6-O-Benzoyl Glucose	Phenolic acids	Phenolic acids	-	2	987106	1.22847e+06	895391	200367	219452	73355
MWS1839	166.063	C9H10O3	[M-H]-	Ethylparaben	Phenolic acids	Phenolic acids	120-47-8	3	15821.3	10713.6	13708.6	17635.2	19128.5	18457.3
MWS5147	120.025	C4H8O2S	[M-H]-	3-(Methylthio)Propionic Acid	Organic acids	Organic acids	646-01-5	3	444555	676780	482309	391901	497772	410598
Zadn003162	390.153	C17H26O10	[M-H]-	Ajugoside	Terpenoids	Terpene	52916-96-8	2	392976	343465	346747	80792.8	64164	36675
Lmgp001898	161.048	C9H7NO2	[M+H]+	4,6-Dihydroxyquinoline	Alkaloids	Quinoline alkaloids	3517-61-1	1	96649	163085	117480	207226	147256	218910
Lcsp001369	317.159	C13H23N3O6	[M+H]+	Ala-Ile-Asp	Amino acids and derivatives	Amino acids and derivatives	-	2	319722	284333	313059	286568	309373	313147
pmb3002	608.174	C28H32O15	[M-H]-	Chrysoeriol-7-O-rutinoside	Flavonoids	Flavones	-	3	181666	147741	155864	123843	129791	252425
Qagp002959	218.142	C13H18N2O	[M+H]+	N-Monocinnamoylputrescine	Alkaloids	Phenolamine	-	1	311160	459075	300857	633075	368103	395232
pme0500	504.169	C18H32O16	[M-H]-	D-Melezitose	Others	Saccharides	597-12-6	2	422730	371142	452416	648404	523537	610757
pmp000087	268.095	C13H16O6	[M+H]+	2-Feruloyl-sn-glycerol	Phenolic acids	Phenolic acids	-	3	124789	91903.1	81695	48649.5	28340	50591.3
Wchn001739	332.074	C13H16O10	[M-H]-	3-O-Galloyl-Glucose	Phenolic acids	Phenolic acids	-	2	1.15004e+07	1.31254e+07	1.30191e+07	8.12761e+06	8.03435e+06	8.0286e+06
Lmbn000198	134.022	C4H6O5	[M-H]-	3-Dehydro-L-Threonic Acid	Others	Saccharides	-	1	3.36072e+06	3.3956e+06	3.1305e+06	3.06185e+06	3.20435e+06	2.93635e+06
Lmmn002260	552.221	C27H36O12	[M-H]-	5'-Methoxyisolariciresinol-9'-O-glucoside	Lignans and Coumarins	Lignans	-	2	6.23623e+06	5.99102e+06	6.52039e+06	4.44474e+06	5.06817e+06	4.19113e+06
Hmsp004056	272.068	C15H12O5	[M+H]+	Protosappanin A	Others	Ketone compounds	-	2	3.16432e+06	3.71228e+06	3.3535e+06	4.02073e+06	4.42234e+06	4.23039e+06
Yaan006959	386.158	C18H26O9	[M-H]-	Juniperoside	Others	Others	-	3	0	0	0	412842	409048	397932
Zmln001312	248.032	C12H8O6	[M-H]-	Brevifolin[Geranium]	Phenolic acids	Phenolic acids	477-94-1	2	4.39333e+06	4.46914e+06	4.70911e+06	1.8607e+06	1.8136e+06	1700615
Lmhn004960	442.09	C22H18O10	[M-H]-	7-O-Galloyltricetiflavan	Flavonoids	Flavanols	-	2	1.09228e+07	1.17046e+07	1.25845e+07	1.36569e+07	1.65797e+07	1.35014e+07
pmb3064	500.153	C22H28O13	[M-H]-	3-O-p-Coumaroylquinic acid-O-glucoside	Phenolic acids	Phenolic acids	-	1	6170915	7.80434e+06	8.32411e+06	1.072e+07	1.01141e+07	1.00547e+07
Lmyp004052	610.132	C30H26O14	[M+H]+	Quercetin-3-O-(6''-O-p-Coumaroyl)galactoside	Flavonoids	Flavonols	-	1	1.65419e+07	1.59357e+07	1.57318e+07	794214	1.04383e+06	1.46394e+06
Lmbp002309	370.126	C17H22O9	[M+H]+	Sinapaldehyde-4-O-Glucoside	Phenolic acids	Phenolic acids	154461-65-1	3	68355	112056	78224	80316.3	79683.8	74751.3
Hmln000873	332.074	C13H16O10	[M-H]-	2-O-Galloyl-D-glucose	Phenolic acids	Phenolic acids	-	2	3.74847e+07	3.71131e+07	3.93175e+07	4.38347e+07	4.58221e+07	4.54856e+07
pmp000604	434.121	C21H22O10	[M+H]+	Rubrofusarin-6-O-glucoside	Others	Ketone compounds	132922-80-6	1	609190	435756	458916	295616	455597	429238
Zahp006974	267.126	C17H17NO2	[M+H]+	Cinnamoyltyramine	Alkaloids	Phenolamine	20384-14-9	1	6976.29	6670	5463.55	1.91806e+06	1.95166e+06	1.72912e+06
mws0025	126.032	C6H6O3	[M-H]-	Pyrogallol	Phenolic acids	Phenolic acids	87-66-1	2	2.05484e+06	1.75277e+06	1.3663e+06	3.55734e+06	3.47838e+06	3.18091e+06
pme2246	302.006	C14H6O8	[M-H]-	Ellagic acid	Tannins	Tannin	476-66-4	1	9.85496e+06	8.52473e+06	1.06969e+07	6.52981e+06	5.57895e+06	6.56371e+06
MWSHY0020	442.09	C22H18O10	[M+H]+	Epicatechin gallate	Flavonoids	Flavanols	1257-08-5	1	8.80532e+06	9.52781e+06	8.76343e+06	1.12983e+07	1.20586e+07	1.13038e+07
MWS2099	136.052	C8H8O2	[M+H]+	4-Methylbenzoic acid	Phenolic acids	Phenolic acids	99-94-5	3	552271	767992	334757	716184	683979	703640
Lazn004665	335.159	C15H21N5O4	[M+H]+	Triacanthinapioside	Alkaloids	Alkaloids	-	3	219397	248972	161849	271397	182223	213283
MWSslk083	184.074	C9H12O4	[M-H]-	4-Hydroxy-3,5-dimethoxybenzyl alcohol	Phenolic acids	Phenolic acids	530-56-3	3	196440	202070	168322	154665	152151	164830
Hmyn007081	482.264	C22H43O9P	[M-H]-	LysoPG 16:1	Lipids	Glycerol ester	-	3	405173	278061	313068	405627	231912	239897
Zmhp003322	740.195	C36H36O17	[M+H]+	Isovitexin-2''-O-(6'''-p-coumaroyl)glucoside	Flavonoids	Flavones	-	3	143031	96217.7	131735	40010	73355	43444.6
MWSHY0046	464.096	C21H20O12	[M+H]+	Quercetin-3-O-glucoside (Isoquercitrin)	Flavonoids	Flavonols	482-35-9	1	7.39031e+06	9.07477e+06	1.67677e+07	1.45836e+07	1.34154e+07	1.53479e+07
pme1816	354.095	C16H18O9	[M-H]-	Neochlorogenic acid (5-O-Caffeoylquinic acid)	Phenolic acids	Phenolic acids	906-33-2	1	1.40877e+07	1.54584e+07	1.48155e+07	2.65784e+07	2.54446e+07	2.86398e+07
pmn001629	484.085	C20H20O14	[M-H]-	Digalloylglucose	Phenolic acids	Phenolic acids	-	1	238426	294783	270798	142934	121383	127926
Lmtn003096	524.226	C26H36O11	[M-H]-	Secoisolariciresinol 4-O-glucoside	Lignans and Coumarins	Lignans	-	3	236574	276620	183997	322360	298155	255198
WaYn002469	410.158	C20H26O9	[M-H]-	4',8''-Bisguaiacylglycerol	Lignans and Coumarins	Lignans	-	3	474170	479200	501162	379576	279617	429612
Lmlp001118	447.189	C23H29NO8	[M+H]+	3'-Glucosyl-6,7-dihydroxy-N-methyl-benzyltetrahydroisoquinoline	Alkaloids	Isoquinoline alkaloids	-	3	253846	214064	212424	363536	382018	307622
Wayn005368	492.09	C22H20O13	[M-H]-	3,3'-Di-O-Methylellagic acid 4'-glucoside	Tannins	Tannin	51803-68-0	1	1.62645e+06	2.15222e+06	2.10809e+06	1.93937e+06	1.88246e+06	1.74067e+06
Hmqn000843	302.1	C13H18O8	[M-H]-	Tachioside	Phenolic acids	Phenolic acids	109194-60-7	1	4.38717e+06	2.17896e+06	2.2869e+06	4.0771e+06	4.74791e+06	4.6229e+06
pmb0813	175.063	C10H9NO2	[M+H]+	1-Methoxyindole-3-carbaldehyde	Alkaloids	Plumerane	67282-55-7	3	141081	168177	137576	169728	198475	103092
mws1179	434.121	C21H22O10	[M-H]-	Naringenin-7-O-glucoside (Prunin)	Flavonoids	Flavanones	529-55-5	1	1.36594e+06	1.21461e+06	1.35523e+06	2.3044e+06	1.86409e+06	1.67711e+06
Hmsn001911	302.1	C13H18O8	[M-H]-	Idesin	Phenolic acids	Phenolic acids	20331-85-5	2	423616	494152	522416	803716	891389	907158
Wasn003641	292.021	C13H8O8	[M-H]-	Phyllanthusiin E	Others	Others	-	2	5.27627e+07	5.15638e+07	5.95557e+07	2.43077e+07	2.77132e+07	2.70038e+07
pmb3072	482.142	C22H26O12	[M-H]-	3-O-p-Coumaroylshikimic acid-O-glucoside	Phenolic acids	Phenolic acids	-	2	1.4788e+06	1.64123e+06	1.60101e+06	1.6073e+06	1.40758e+06	1.33877e+06
mad2116	442.09	C22H18O10	[M-H]-	Bis(p-Coumaroyl)tartaric acid	Phenolic acids	Phenolic acids	-	3	63959.4	76243.2	105664	108534	75327.2	87408.1
Lmhp010162	467.301	C22H46NO7P	[M+H]+	LysoPE 17:0	Lipids	LPE	-	2	126982	164312	128805	94270.2	110913	88272.4
CYn005716	866.169	C44H34O19	[M-H]-	Epiafzelechin-(4b->8)-Epicatechin 3,3'-Digallate	Tannins	Tannin	-	3	1.21679e+07	9.86101e+06	1.1973e+07	1.52053e+07	1.59224e+07	1.47125e+07
Waln011524	555.354	C26H54NO9P	[M-H]-	1-(2,3-dihydroxypropoxy)-3-(((2-(dimethylamino)ethoxy)(hydroxy)phosphoryl)oxy)propan-2-yl palmitate	Lipids	LPE	-	1	4.40244e+06	7.83221e+06	5.32851e+06	3.19138e+06	4.14153e+06	3.16156e+06
Labn003910	402.153	C18H26O10	[M-H]-	Benzyl B-Primeveroside*	Phenolic acids	Phenolic acids	-	1	1.06251e+06	1.04836e+06	1.44728e+06	1.16318e+06	1.20947e+06	1.10307e+06
mws1074	178.027	C9H6O4	[M-H]-	Daphnetin	Lignans and Coumarins	Coumarins	486-35-1	2	560743	409399	221355	628876	255108	633869
Wafn015217	328.298	C20H40O3	[M-H]-	Hydroxyicosanoic Acid	Lipids	Free fatty acids	-	3	50930.7	83069.2	60885.9	50013.9	55506.7	48375.3
Cmbp003769	499.163	C21H29N3O9S	[M+H]+	(E)-N5-(1-((Carboxymethyl)amino)-3-((3-(4-hydroxy-3,5-dimethoxyphenyl)allyl)thio)-1-oxopropan-2-yl)glutamine	Alkaloids	Alkaloids	-	3	133410	170814	124056	261825	111589	162086
MWSmce674	450.35	C31H46O2	[M+H]+	Phylloquinone (Vitamin K1)	Others	Vitamin	84-80-0	3	19489.5	15120.2	20243.3	23470.4	24582.3	25100.9
pmb0620	786.222	C34H42O21	[M+H]+	Chrysoeriol-6,8-di-C-glucoside-7-O-glucoside	Flavonoids	Flavones	-	3	429704	531176	407043	490943	566881	493977
Lahp002992	762.143	C37H30O18	[M+H]+	Epigallocatechin-(4β->8)-epigallocatechin-3-O-gallate	Flavonoids	Flavanols	-	2	9.94444e+06	9.06961e+06	1.18654e+07	9.91358e+06	9.55883e+06	9.52572e+06
pme0266	202.12	C10H18O4	[M-H]-	Sebacic acid	Organic acids	Organic acids	111-20-6	1	44428.3	36289.7	35337.9	71156.3	62488.5	72134.9
mws0178	354.095	C16H18O9	[M-H]-	Chlorogenic acid (3-O-Caffeoylquinic acid)	Phenolic acids	Phenolic acids	327-97-9	1	1.70185e+07	14645380	1.87037e+07	2.27384e+07	2.09227e+07	2.72639e+07
Rfmb26201	622.226	C30H38O14	[M-H]-	Syringaresinol-4'-O-(6''-acetyl)glucoside	Lignans and Coumarins	Lignans	-	2	38507.6	30484.2	33692.6	24350	18742.1	20306
Lamn006527	288.063	C15H12O6	[M-H]-	Drimiopsin C	Flavonoids	Other Flavonoids	773850-90-1	1	5.67294e+06	5.61939e+06	7.09718e+06	7.63856e+06	7.58636e+06	8577585
pmn001420	342.095	C15H18O9	[M-H]-	1-O-Caffeoyl-β-D-glucose	Phenolic acids	Phenolic acids	14364-08-0	1	6.40252e+06	6.77691e+06	7.20863e+06	7.84645e+06	14288300	8.18831e+06
mws0668	284.076	C10H12N4O6	[M-H]-	Xanthosine	Nucleotides and derivatives	Nucleotides and derivatives	146-80-5	1	2.07138e+07	2.49128e+07	2.31906e+07	1.82043e+07	1.8035e+07	1.71619e+07
Yaan005591	406.126	C20H22O9	[M-H]-	(E)-Resveratroloside	Others	Others	116181-54-5	3	234625	249236	241535	281330	398895	257159
pmp000307	438.153	C21H26O10	[M+H]+	Sec-O-glucosylhamaudol	Others	Chromone	80681-44-3	2	295744	337593	375963	460555	245803	487693
Lmqn004838	316.022	C15H8O8	[M-H]-	3-O-Methylellagic acid	Tannins	Tannin	-	1	3.03749e+07	3.28522e+07	3.14291e+07	2.66816e+07	2.49103e+07	2.58725e+07
Hmhn002738	112.016	C5H4O3	[M-H]-	3-Furoic acid	Organic acids	Organic acids	488-93-7	3	105045	88365	79629.7	81659.3	86700	135070
Zmhn000892	302.1	C13H18O8	[M-H]-	4-O-Glucosyl-3,4-dihydroxybenzyl alcohol	Phenolic acids	Phenolic acids	-	2	243109	246332	804199	1.15906e+06	1.14329e+06	1.17923e+06
MWS1852	136.052	C8H8O2	[M+H]+	4-Methoxybenzaldehyde	Others	Aldehyde compounds	123-11-5	3	1.27064e+06	1.07362e+06	817671	1.16456e+06	832523	1.04605e+06
CYn002763	474.08	C22H18O12	[M-H]-	3-Dehydroshikimic Acid 5-(3-Vanilloyl)Gallate	Phenolic acids	Phenolic acids	-	3	4.0741e+06	4.51249e+06	5.04438e+06	3.05525e+06	3.08814e+06	2.7023e+06
pmb3032	562.132	C26H26O14	[M-H]-	Tricin-7-O-(2''-Malonyl)rhamnoside	Flavonoids	Flavones	-	3	39665.3	38645.4	103593	113759	125998	161618
Zmyn000083	339.996	C6H14O12P2	[M-H]-	D-Glucose 1,6-bisphosphate	Others	Saccharides	10139-18-1	3	88037.6	107928	108434	83048.7	93992.6	90019.1
Zbqp000710	197.116	C9H15N3O2	[M+H]+	3-(1H-imidazol-5-yl)-2-(trimethylammonio)propanoate	Alkaloids	Alkaloids	-	1	247158	312339	278529	281698	311623	307741
Lmhn003246	518.106	C24H22O13	[M-H]-	Sinapoylcaffeoyltartaric acid	Phenolic acids	Phenolic acids	-	3	55941	63747.5	59835.7	253259	258952	271883
Wcjp001032	268.081	C10H12N4O5	[M+H]+	Inosine	Nucleotides and derivatives	Nucleotides and derivatives	-	3	3.28339e+06	2.54691e+06	3.65984e+06	2.52451e+06	2.18052e+06	1.99721e+06
MWSmce574	154.063	C8H10O3	[M-H]-	3,5-Dimethoxyphenol	Phenolic acids	Phenolic acids	500-99-2	3	40203.2	57585	53718	83242.2	93474.1	77079.6
MWStz073	101.048	C4H7NO2	[M+H]+	5-Hydroxy-2-pyrrolidinone	Alkaloids	Pyrrole alkaloids	62312-55-4	3	129315	84040	258485	231069	145114	119428
Lmjp002461	610.153	C27H30O16	[M+H]+	Quercetin-3-O-neohesperidoside	Flavonoids	Flavonols	29662-79-1	1	6.34082e+07	5.94847e+07	3.26127e+07	1.10493e+08	1.22313e+08	134337645
Zbyp002336	452.13	C21H24O11	[M+H]+	p-galloyl-oxyphenyl-β-D-glucoside	Phenolic acids	Phenolic acids	-	3	182815	194411	224198	145650	307000	133951
Hmlp001371	234.1	C12H14N2O3	[M+H]+	Cyclo(Tyr-Ala)	Amino acids and derivatives	Amino acids and derivatives	21754-26-7	3	271405	282419	286871	264770	252499	354919
pmb2977	740.216	C33H40O19	[M-H]-	Chrysoeriol-8-C-arabinoside-7-O-rutinoside	Flavonoids	Flavones	-	3	135577	406513	492952	313138	144608	115565
Lmbn006032	302.043	C15H10O7	[M-H]-	Hypolaetin	Flavonoids	Flavones	27696-41-9	1	1.64622e+07	1.74744e+07	1.82006e+07	1.56674e+07	1.42727e+07	1.45678e+07
Hajp003546	436.137	C21H24O10	[M+H]+	catechin-3-O-α-L-rhamnopyranoside	Flavonoids	Flavanols	103630-03-1	2	943314	1.09497e+06	1.16761e+06	2.45542e+06	2.60925e+06	2.2073e+06
pma0791	520.122	C24H24O13	[M+H]+	Naringenin-7-O-(6''-malonyl)glucoside	Flavonoids	Flavanones	-	3	72845.8	35422.9	36802.5	78433.4	55273.8	68355
Zbfn007626	505.317	C25H48NO7P	[M-H]-	1-Linoleoyl-2-Lysophosphatidic Acid Monobutylamine Ester	Lipids	Glycerol ester	-	1	6.98439e+07	7.52992e+07	6.96062e+07	3.10069e+07	5.17125e+07	4.65729e+07
Lmgp004167	290.079	C15H14O6	[M+H]+	3',4,4',5,7-Pentahydroxyflavan (Luteoforol)	Flavonoids	Flavanols	13392-26-2	2	1.84536e+07	1.59535e+07	1.99174e+07	2.74427e+07	3.28501e+07	3.72079e+07
CYp007099	402.189	C19H30O9	[M+NH4]+	D-Linalool 3-(6''-Malonylglucoside)	Others	Others	-	3	20892.1	26383.8	34889.9	459289	468528	439864
MWSmce700	108.069	C6H8N2	[M+H]+	2-Ethylpyrazine	Alkaloids	Alkaloids	13925-00-3	3	134461	56685	81140.7	118356	163107	129014
pmb3142	300.084	C13H16O8	[M-H]-	Salicylic acid-2-O-glucoside	Phenolic acids	Phenolic acids	10366-91-3	3	389098	348142	391523	1.11694e+06	1.07453e+06	1.00423e+06
pmb0197	297.107	C11H15N5O5	[M+H]+	N7-Methylguanosine	Nucleotides and derivatives	Nucleotides and derivatives	20244-86-4	3	175899	85030	175927	198471	197711	198756
CYn002228	610.132	C30H26O14	[M-H]-	Theasinensin E	Tannins	Tannin	-	3	3.09666e+06	3.21384e+06	3.62655e+06	6.66264e+06	5.77057e+06	6.67938e+06
Lmdp003286	464.096	C21H20O12	[M+H]+	Isohyperoside	Flavonoids	Flavonols	35589-21-0	1	7.24204e+06	1.4235e+07	9.13102e+06	1.70999e+07	1.11396e+07	1.27959e+07
CYp011527	402.225	C20H34O8	[M+H]+	Tributyl acetylcitrate	Others	Others	77-90-7	3	127185	135695	124644	159037	149544	149464
WaYn006188	584.226	C31H36O11	[M-H]-	Buddlenol E	Lignans and Coumarins	Lignans	97399-82-1	1	998616	951635	1.04012e+06	1.10766e+06	1.07964e+06	1.07667e+06
pmf0096	89.9953	C2H2O4	[M-H]-	Oxalic acid	Organic acids	Organic acids	144-62-7	3	177630	129477	141314	101048	140329	163584
pmb2643	226.193	C14H26O2	[M-H]-	Myristoleic acid	Lipids	Free fatty acids	544-64-9	3	376924	522154	174811	136871	129232	97287.8
Cmdn002822	582.18	C23H34O17	[M-H]-	6'-O-α-D-galactosylsesamoside	Terpenoids	Monoterpenoids	927691-87-0	2	4.10361e+06	4.36527e+06	3.58916e+06	2.02447e+06	2.4532e+06	2.87863e+06
pme2117	427.029	C10H15N5O10P2	[M-H]-	Adenosine 5'-diphosphate	Nucleotides and derivatives	Nucleotides and derivatives	58-64-0	3	4.66177e+06	3.12641e+06	3.24891e+06	4.35873e+06	4.50988e+06	3.6894e+06
Lmsn000842	482.07	C20H18O14	[M-H]-	4,6-(S)-Hexahydroxydiphenoyl-β-D-glucose	Phenolic acids	Phenolic acids	36378-48-0	1	8.89309e+06	7.76227e+06	8.1691e+06	1.09093e+07	1.18929e+07	1.04071e+07
MWS4296	222.1	C11H14N2O3	[M+H]+	Glycylphenylalanine	Amino acids and derivatives	Amino acids and derivatives	3321-03-7	1	2.40538e+06	2.71003e+06	4.90061e+06	5.55153e+06	5.79193e+06	2.95744e+06
pmn001513	322.033	C14H10O9	[M-H]-	Digallic Acid	Phenolic acids	Phenolic acids	536-08-3	2	6.82552e+07	7.26208e+07	7.29518e+07	3.59118e+07	3.68859e+07	3.59517e+07
Lmbn001676	146.058	C6H10O4	[M-H]-	3-Hydroxy-3-Methyl-2-Oxopentanoic Acid	Organic acids	Organic acids	-	2	37392.5	51680	30750	48345	24935	29914
HJN003	386.121	C17H22O10	[M-H]-	1-O-Sinapoyl-β-D-glucose	Phenolic acids	Phenolic acids	-	3	61146.4	70020	73355	33340	44859.2	68357.3
Wafn003429	382.184	C16H30O10	[M+CH3COOH-H]-	3-Methylbutyl 6-O-(alpha-L-arabinopyranosyl)-beta-D-glucopyranoside	Others	Others	-	3	87819.5	152964	94558.8	176342	168960	165773
Lmcn003845	428.074	C21H16O10	[M-H]-	Theaflavic acid	Tannins	Tannin	30407-93-3	2	2.90201e+06	2.98228e+06	2.96234e+06	2.33925e+06	2.07701e+06	2.25699e+06
Zbnp004262	608.174	C28H32O15	[M+H]+	Diosmetin-8-C-(2''-O-rhamnosyl)glucoside	Flavonoids	Flavones	98891-92-0	1	797955	1.04464e+06	831547	654388	637466	571095
Zmhn001358	300.084	C13H16O8	[M-H]-	4-O-Glucosyl-4-hydroxybenzoic acid	Phenolic acids	Phenolic acids	-	1	0	0	0	515076	581943	907890
Hmmn004152	596.174	C27H32O15	[M-H]-	Neoeriocitrin	Flavonoids	Flavones	13241-32-2	3	108566	107265	90375.5	62704.5	50972.2	60020
pmb0128	212.178	C13H24O2	[M+H]+	δ-Tridecalactone	Others	Lactones	7370-92-5	3	405233	369639	303170	157142	180399	145658
Wbtp004753	302.043	C15H10O7	[M+H]+	1,2,3,7,8-pentahydroxy-6-methylanthracene-9,10-dione	Flavonoids	Other Flavonoids	-	1	2.77022e+07	2.79235e+07	3.38782e+07	3.85428e+07	3.59517e+07	4.68389e+07
pmn001523	474.043	C21H14O13	[M-H]-	Trigallic acid	Phenolic acids	Phenolic acids	2131-66-0	2	4.94293e+06	5.5078e+06	3.11699e+06	4.78559e+06	1.09748e+07	3.1313e+06
pmn001369	698.242	C32H42O17	[M-H]-	1-Hydroxypineolin Diglucoside	Lignans and Coumarins	Lignans	-	2	56109.4	19403.7	46688.7	23340	25387.2	21675
Lmtn003598	368.147	C18H24O8	[M-H]-	3-Prenyl-4-O-glucosyloxy-4-hydroxybenzoic acid	Phenolic acids	Phenolic acids	-	3	610304	759775	492323	326317	682848	403934
pma6218	418.126	C21H22O9	[M+H]+	O-MethylNaringenin-8-C-arabinoside	Flavonoids	Flavanones	-	3	2.14727e+06	2.34874e+06	2.48162e+06	2.19021e+06	1.99705e+06	1.70089e+06
pme2266	244.088	C10H16N2O3S	[M+H]+	Biotin	Others	Vitamin	58-85-5	3	1016955	705079	600863	536072	481353	511602
Zmpn004713	302.043	C15H10O7	[M-H]-	Isoetin (5,7,2',4',5'-Pentahydroxyflavone)	Flavonoids	Flavones	1621-84-7	1	1.55367e+07	1.70022e+07	1.70637e+07	1.35722e+07	1.34919e+07	1.37477e+07
Xmbp007290	594.137	C30H26O13	[M+H]+	Castanoside A[Kaempferol-3-O-(6''-p-coumaroyl)mannoside]	Flavonoids	Flavonols	-	1	473673	412395	358356	1.17493e+06	1.26187e+06	1.41922e+06
Lcsp002875	321.169	C16H23N3O4	[M+H]+	Gly-Val-Phe	Amino acids and derivatives	Amino acids and derivatives	82985-55-5	2	98370	65020	68355	109389	96705	53350
mws4163	666.222	C24H42O21	[M-H]-	Nystose	Others	Saccharides	13133-07-8	3	98460.7	87514.2	122481	156811	148999	159890
Wagp009413	374.1	C19H18O8	[M+H]+	5,7-Dihydroxy-3,4',6,8-tetramethoxyflavone	Flavonoids	Flavones	50461-86-4	3	10378.5	3340	8340	0	0	0
MWSslk257	323.052	C9H14N3O8P	[M+H]+	Cytidine 5'-monophosphate(Cytidylic acid)	Nucleotides and derivatives	Nucleotides and derivatives	63-37-6	2	488070	476563	539153	669878	717051	664633
mws4174	221.09	C8H15NO6	[M+H]+	N-Acetyl-D-mannosamine	Others	Saccharides	7772-94-3	3	118295	6670	83801	53091.6	45035.1	49264
MWS2426	333.132	C16H19N3O5	[M-H]-	Tryptophan glutamic acid	Amino acids and derivatives	Amino acids and derivatives	36099-95-3	3	46781.3	47151.3	43650.4	52165.7	26703.4	44806.3
Hmqn003268	304.058	C15H12O7	[M-H]-	5,7,3',4',5'-Pentahydroxydihydroflavone	Flavonoids	Flavanones	-	1	1.05589e+07	1.26764e+07	1.10894e+07	1.92328e+07	2.36345e+07	2.01276e+07
pme0281	166.027	C8H6O4	[M-H]-	Terephthalic acid	Phenolic acids	Phenolic acids	100-21-0	3	268017	216275	2.01913e+06	1.67749e+06	1.86135e+06	1.69992e+06
Zmhn001420	166.027	C8H6O4	[M-H]-	5,7-Dihydroxy-1(3H)-isobenzofuranone	Phenolic acids	Phenolic acids	27979-58-4	3	268017	216275	2.01913e+06	1.67749e+06	1.86135e+06	1.69992e+06
pma0760	564.111	C25H24O15	[M+H]+	3'-O-Methyltricetin-7-O-(6''-malonyl)glucoside	Flavonoids	Flavones	-	3	193511	61772.2	295310	160651	312007	457405
CYn004892	866.169	C44H34O19	[M-H]-	Epiafzelechin-(4b->6)-Epicatechin 3,3'-Digallate	Tannins	Tannin	-	3	7.15635e+06	8.21149e+06	1.12331e+07	1.10052e+07	9.57224e+06	8.47469e+06
Cmxn004016	452.132	C21H24O11	[M-H]-	Dihydromarein	Flavonoids	Chalcones	-	3	301317	222868	302331	451386	228520	343755
mws1090	260.03	C6H13O9P	[M-H]-	D-Glucose-1-phosphate	Others	Saccharides	59-56-3	1	820975	669387	630446	1.04956e+06	830919	924234
Zmhn003297	496.085	C21H20O14	[M-H]-	3-O-Digalloyl quinic acid	Phenolic acids	Phenolic acids	-	1	4.10904e+07	3.3351e+07	4.46654e+07	5.40197e+07	5.22228e+07	4.29134e+07
Hmqn002118	162.032	C9H6O3	[M-H]-	7-Hydroxycoumarin;Umbelliferone	Lignans and Coumarins	Coumarins	93-35-6	1	285320	450715	452203	549621	485169	574495
Lcyp000676	354.095	C16H18O9	[M+H]+	Isoscopoletin-β-D-glucoside	Lignans and Coumarins	Coumarins	20186-29-2	1	961454	1.05161e+06	1.32641e+06	1.84925e+06	1.49345e+06	1.58404e+06
MWS5169	173.048	C10H7NO2	[M-H]-	Quinoline-4-carboxylic acid	Alkaloids	Quinoline alkaloids	486-74-8	2	155474	171983	185565	171790	98476.4	153575
mws2108	354.095	C16H18O9	[M-H]-	Cryptochlorogenic acid (4-O-Caffeoylquinic acid)	Phenolic acids	Phenolic acids	905-99-7	1	1.52907e+07	1.25498e+07	1.57015e+07	2.46769e+07	2.09635e+07	2.15339e+07
MWSmce207	122.048	C6H6N2O	[M+H]+	Acetylpyrazine	Alkaloids	Alkaloids	22047-25-2	3	130120	169059	191499	170736	117125	127947
mws0636	312.147	C18H20N2O3	[M+H]+	L-Phenylalanyl-L-phenylalanine	Amino acids and derivatives	Amino acids and derivatives	2577-40-4	3	250602	193906	189405	224735	200361	162722
pme2996	162.032	C9H6O3	[M-H]-	4-Hydroxycoumarin	Lignans and Coumarins	Coumarins	1076-38-6	3	208253	154948	229685	113043	137881	99395.3
pmp000878	446.121	C22H22O10	[M+H]+	Swertisin	Flavonoids	Flavones	6991-10-2	3	109141	131167	139795	146779	172130	131735
Zmlp005019	462.08	C21H18O12	[M+H]+	3,3'-O-Dimethylellagic Acid-4'-O-arabinoside	Tannins	Tannin	-	3	47641.9	77954.5	67245.4	50996.5	64607.8	34460.3
Lmcp006840	220.183	C15H24O	[M+H]+	Spathulenol	Terpenoids	Sesquiterpenoids	6750-60-3	1	151589	154415	148486	190585	78574.7	124156
Hmdp001676	299.116	C17H17NO4	[M+H]+	N-p-Coumaroyloctopamine	Alkaloids	Phenolamine	66648-45-1	3	206820	149639	256598	279342	333709	180687
pmb0496	306.169	C15H22N4O3	[M+H]+	N-Feruloylagmatine	Alkaloids	Phenolamine	-	1	303085	317541	369619	582244	604928	597640
Wcfp002357	412.134	C15H20N6O8	[M+H]+	N6-Threonylcarbamoyladenosine	Others	Others	24719-82-2	3	1.64787e+06	1.49678e+06	1.81136e+06	1.5482e+06	1.468e+06	1.52758e+06
mws0056	464.096	C21H20O12	[M-H]-	Myricetin-3-O-rhamnoside (Myricitrin)	Flavonoids	Flavonols	17912-87-7	3	235200	497540	151750	71690	210160	193470
CYn002222	474.08	C22H18O12	[M-H]-	Elephantorrhizol 3-Gallate	Flavonoids	Flavanols	-	3	2.63471e+07	2.11755e+07	1.8199e+07	2.49018e+07	2.64205e+07	2.87632e+07
Lmpp003465	480.09	C21H20O13	[M+H]+	Myricetin-3-O-β-D-glucoside	Flavonoids	Flavonols	19833-12-6	1	6.34177e+06	6.31392e+06	8.02243e+06	9.16252e+06	8.76744e+06	6.99791e+06
mws0024	170.022	C7H6O5	[M-H]-	Gallic acid	Phenolic acids	Phenolic acids	149-91-7	1	1.6001e+07	1.67724e+07	1.74026e+07	1.47509e+07	1.57019e+07	1.59408e+07
Wbmn006600	370.142	C21H22O6	[M-H]-	3,4-Dihydro-4-(4-hydroxy-3-methoxyphenyl)-3-(hydroxymethyl)-6,7-dimethoxy-(3R,4S)-2-naphthalenecarboxaldehyde	Lignans and Coumarins	Lignans	-	3	65020	52070.6	35010	155993	31497.2	91700
Walp007182	273.267	C16H35NO2	[M+H]+	2-Aminohexadecane-1,15-diol	Lipids	Sphingolipids	-	2	2.04101e+06	816732	2.77516e+06	1.45029e+06	2.60927e+06	2.04139e+06
pmf0400	340.334	C22H44O2	[M-H]-	Docosanoic acid (Behenic acid)	Lipids	Free fatty acids	112-85-6	3	406599	380858	410420	396417	405530	389350
CYp005527	418.184	C19H30O10	[M+NH4]+	2,7-Dimethyl-2,4-Octadiene-1,8-Diol 8-O-B-D-(6''-Malonylglucoside)	Others	Others	-	3	113618	113841	98613	649292	619748	718036
MWS0550	132.058	C9H8O	[M+H]+	Cinnamaldehyde	Phenolic acids	Phenolic acids	14371-10-9	3	79286.3	118622	78981.1	75025	98486.6	67473.9
pmn001606	310.287	C20H38O2	[M-H]-	Eicosenoic acid	Lipids	Free fatty acids	26764-41-0	3	2.83632e+07	4.2928e+07	4.19365e+07	4.54607e+07	3.76274e+07	3.15575e+07
Lmqp001457	346.09	C14H18O10	[M+H]+	Methyl gallate-4-O-β-D-glucoside	Phenolic acids	Phenolic acids	-	2	3.52561e+06	4.3318e+06	2.85091e+06	4.6693e+06	5.98536e+06	5.29964e+06
WaYn003084	526.169	C24H30O13	[M-H]-	Guaiacylglycerol 8-O-(1''-O-Glucosyl)Vanillic Acid Ether	Phenolic acids	Phenolic acids	-	2	51097.9	141740	105045	288630	347095	322035
CYp007416	740.174	C39H32O15	[M+H]+	Kaempferol 3-(2,4-Di-P-Coumaroylglucoside)	Flavonoids	Flavonols	-	3	1.29245e+06	1.33179e+06	237836	355057	347704	179684
Zbqn004590	207.089	C11H13NO3	[M-H]-	N-(acetyl)phenylalanine	Amino acids and derivatives	Amino acids and derivatives	-	1	152831	134249	158143	114508	73628.6	81486.1
Lmgn003849	142.099	C8H14O2	[M-H]-	2-n-Propyl-4-pentenoic acid	Organic acids	Organic acids	1575-72-0	3	8.27345e+06	6.49835e+06	6.06065e+06	1.54843e+07	1.02857e+07	9.07905e+06
mws1080	342.116	C12H22O11	[M-H]-	Galactinol	Others	Saccharides	3687-64-7	1	1.25674e+06	1.56654e+06	1.21592e+06	1.17976e+06	967980	918792
Lmmp002995	712.149	C30H32O20	[M+H]+	Quercetin-7-O-(2''-malonyl)glucosyl-5-O-glucoside	Flavonoids	Flavonols	-	3	5869.86	11037.5	26500.6	26675	26227.9	17342.3
pme2960	272.068	C15H12O5	[M+H]+	Naringenin chalcone; 2',4,4',6'-Tetrahydroxychalcone	Flavonoids	Chalcones	73692-50-9	1	7.67605e+06	7.11441e+06	6.40593e+06	8.26488e+06	8.01123e+06	7.70528e+06
Zbpp001877	624.169	C28H32O16	[M+H]+	Isorhamnetin-3-O-rutinoside	Flavonoids	Flavonols	-	3	468796	658980	951312	753660	1.00297e+06	1.5172e+06
Zmtn001624	189.043	C10H7NO3	[M-H]-	N-Acetylisatin	Alkaloids	Plumerane	574-17-4	1	7.44455e+06	8.77509e+06	1.02521e+07	9.17026e+06	1.05476e+07	9.93468e+06
Hmhp002580	412.137	C19H24O10	[M+H]+	Methylpicraquassioside A	Lignans and Coumarins	Coumarins	-	3	1.4456e+06	1.57467e+06	1.52614e+06	1.66991e+06	1.62664e+06	1.38394e+06
Hahn001170	346.126	C15H22O9	[M-H]-	Aucubin	Terpenoids	Sesquiterpenoids	479-98-1	2	3.56188e+06	3.79779e+06	4.03969e+06	2.25924e+06	2.54154e+06	2.55504e+06
Lmmn003875	388.152	C21H24O7	[M-H]-	Medioresinol	Lignans and Coumarins	Lignans	40957-99-1	1	1.39209e+06	1.32888e+06	1.56699e+06	1.59559e+06	2.28644e+06	2.11363e+06
Lmmp005689	300.063	C16H12O6	[M+H]+	Cajanin	Flavonoids	Isoflavones	32884-36-9	3	206385	228802	191256	248484	295252	282034
CYn005830	578.106	C29H22O13	[M-H]-	Epiafzelechin 3,3'-O-Digallate	Flavonoids	Flavanols	-	3	1.59925e+07	1.80043e+07	1.76878e+07	8.5937e+06	8.75563e+06	7.81451e+06
mws0675	334.057	C11H15N2O8P	[M+H]+	β-Nicotinamide mononucleotide	Nucleotides and derivatives	Nucleotides and derivatives	1094-61-7	3	1.69537e+06	1.69839e+06	1.66254e+06	3.22597e+06	2.4946e+06	2.58094e+06
pmb1207	338.079	C19H14O6	[M+H]+	O-Feruloyl 3-hydroxycoumarin	Lignans and Coumarins	Coumarins	-	3	321342	323860	291974	515355	454480	631466
ZBN0151	304.095	C16H16O6	[M-H]-	3'-O-Methyl-epicatechin	Flavonoids	Flavanols	76549-34-3	3	786607	381573	347847	922157	878183	940566
Lazn005262	406.163	C21H26O8	[M-H]-	Erythro-Guaiacylglycerol-β-Sinapyl Ether	Lignans and Coumarins	Lignans	877875-96-2	1	281665	269209	261265	129594	250499	158222
Lmtn002233	328.116	C15H20O8	[M-H]-	Androsin	Phenolic acids	Phenolic acids	531-28-2	2	3.24599e+06	4.91376e+06	4.45101e+06	1.54717e+07	1.28182e+07	1.34282e+07
Wcfn003698	730.153	C37H30O16	[M-H]-	Procyanidin B2 3'-O-Gallate	Tannins	Proanthocyanidins	-	1	1.49679e+07	1.6593e+07	1.7235e+07	3.24395e+07	3.55033e+07	2.97433e+07
Lmyn006221	680.398	C33H60O14	[M-H]-	Gingerglycolipid C	Lipids	Glycerol ester	-	1	303633	371487	275132	220021	248448	254742
Smgp004575	464.096	C21H20O12	[M+H]+	Quercetin-5-O-β-D-glucoside	Flavonoids	Flavonols	-	1	8.50419e+06	9.04765e+06	1.02626e+07	2.76175e+07	1.33765e+07	1.10177e+07
Lmlp001436	182.058	C9H10O4	[M+H]+	Dihydrocaffeic acid	Phenolic acids	Phenolic acids	1078-61-1	3	90325.4	102030	98106.5	128335	60020	42287.7
MWSCX016	138.032	C7H6O3	[M+H]+	4-Hydroxybenzoic acid	Phenolic acids	Phenolic acids	99-96-7	2	1.1629e+06	1.27815e+06	1.37699e+06	1.9794e+06	2.14755e+06	2.34354e+06
MWSmce329	184.074	C9H12O4	[M+H]+	Antiarol; 3,4,5-Trimethoxyphenol	Phenolic acids	Phenolic acids	642-71-7	3	181147	253922	123390	210431	286051	171902
CYn005197	882.164	C44H34O20	[M-H]-	3-O-Galloylepiafzelechin-(4beta->8)-Epigallocatechin-3-O-Gallate	Tannins	Tannin	-	3	1.35337e+07	1.20998e+07	1.21086e+07	1.17148e+07	1.51635e+07	1.01675e+07
HJAP148	580.143	C26H28O15	[M+H]+	Kaempferol-3-O-sambubioside	Flavonoids	Flavonols	27661-51-4	2	392962	327615	521520	417515	464228	402677
Lman004552	418.126	C21H22O9	[M-H]-	Robustaside A;[6'-p-Coumarylarbutin]	Phenolic acids	Phenolic acids	148810-39-3	3	31675	35010	38712.9	16865.3	25005	27758.9
pmb1650	278.225	C18H30O2	[M+H]+	Octadeca-11E,13E,15Z-trienoic acid	Lipids	Free fatty acids	25575-00-2	3	1.21527e+07	1.53413e+07	1.56247e+07	1.625e+07	1.37095e+07	1.4157e+07
mws1593	666.222	C24H42O21	[M-H]-	D-Maltotetraose	Others	Saccharides	34612-38-9	3	35166	23173	38551.3	65540.4	55954	59375.9
Zmsp004363	506.106	C23H22O13	[M+H]+	Quercetin-3-O-(6''-O-acetyl)glucoside	Flavonoids	Flavonols	-	3	330386	269587	286133	233012	290636	407965
CYn005614	500.132	C25H24O11	[M-H]-	3-O-Caffeoyl-4-O-p-Coumaroylquinic acid	Phenolic acids	Phenolic acids	-	3	4.48128e+06	3.00619e+06	5.06908e+06	6.10459e+06	3.96662e+06	6.16384e+06
CYn005736	500.132	C25H24O11	[M-H]-	3-O-Caffeoyl-5-O-p-Coumaroylquinic acid	Phenolic acids	Phenolic acids	-	3	4.48128e+06	3.00619e+06	5.06908e+06	6.10459e+06	3.96662e+06	6.16384e+06
Zmgn000217	130.027	C5H6O4	[M-H]-	Itaconic acid	Organic acids	Organic acids	97-65-4	1	231897	217365	205479	196489	199866	268030
Cmyp005063	424.173	C21H28O9	[M+H]+	Grandidentatin	Phenolic acids	Phenolic acids	15732-48-6	2	1.02833e+06	2.17265e+06	811454	763249	695030	419733
Qmjp080403	262.12	C15H18O4	[M+H]+	(1E,4Z)-8-Hydroxy-6-oxogermacra-1(10),4,7(11)-trieno-12,8-lactone	Terpenoids	Sesquiterpenoids	-	3	19764.9	17297.4	15005	36334	11670	45010
Lmhn012602	338.318	C22H42O2	[M-H]-	Docosenoic acid	Lipids	Free fatty acids	25378-26-1	3	146427	107780	90816.1	135969	137200	92242.4
MWSmce697	138.068	C8H10O2	[M+H]+	4-Ethoxyphenol	Phenolic acids	Phenolic acids	622-62-8	3	3.64488e+06	2.40015e+06	1.94859e+06	2.64781e+06	2.25429e+06	2.12052e+06
mws0863	214.024	C5H11O7P	[M-H]-	2-Deoxyribose-5'-phosphate	Nucleotides and derivatives	Nucleotides and derivatives	102916-66-5	3	309134	111304	179165	107460	129342	129031
Zmhn002173	756.211	C33H40O20	[M-H]-	Saponarin-4'-O-glucoside	Flavonoids	Flavones	-	3	75297.1	78533.7	108380	43375.1	78360	66685
CYp003369	464.226	C21H36O11	[M+H2O+H]+	Neohancoside B	Others	Others	146763-56-6	3	168702	501135	272400	172953	236239	319867
Lmzn001925	240.1	C12H16O5	[M-H]-	3,4'-Dihydroxy-3'-methoxybenzenepentanoic acid	Phenolic acids	Phenolic acids	-	1	125667	151374	108153	197213	201761	213433
Wchn002309	484.085	C20H20O14	[M-H]-	3,4-Di-O-Galloyl-D-Glucose	Phenolic acids	Phenolic acids	-	1	212820	252320	300584	174288	162711	154057
Cmjn004337	402.153	C18H26O10	[M-H]-	Benzyl-(2''-O-xylosyl)glucoside	Phenolic acids	Phenolic acids	-	1	1.00777e+06	1.09164e+06	1.51902e+06	1.22606e+06	1.12947e+06	1.17387e+06
Hmcp005575	626.148	C27H30O17	[M+H]+	Quercetin-5,4'-di-O-glucoside	Flavonoids	Flavonols	-	3	852550	497210	499956	586210	357229	395813
Cmrn002988	346.163	C16H26O8	[M-H]-	Kankanoside A	Terpenoids	Monoterpenoids	-	1	256905	241035	257271	167490	170306	147155
Yarn004381	582.231	C28H38O13	[M-H]-	Tortoside B	Lignans and Coumarins	Lignans	-	2	2923035	2963865	2.81451e+06	2.63101e+06	2953655	1.86169e+06
Zmdn004233	542.142	C27H26O12	[M-H]-	Resveratrol-4'-O-β-D-(6''-O-galloyl)-glucopyranoside	Others	Stilbene	64898-03-9	2	157125	130082	156157	19066.7	15005	8340
Wayn000504	458.127	C16H26O15	[M-H]-	Malic acid-1-O-diglucoside	Organic acids	Organic acids	-	2	271553	309319	324912	365213	364726	320634
CYn002678	610.132	C30H26O14	[M-H]-	Theasinensin C	Tannins	Tannin	89013-69-4	3	1.06695e+07	1.04769e+07	1.31451e+07	1.85374e+07	2.08728e+07	1.84677e+07
Wbmp004936	372.215	C19H32O7	[M+H]+	Blumenol C glucoside; Byzantionoside B	Terpenoids	Terpene	135820-80-3	2	30010	71366.9	68776.4	104738	98370	57115.3
Lmbn001364	132.042	C5H8O4	[M-H]-	4-Hydroxy-2-Oxopentanoic Acid	Organic acids	Organic acids	3318-73-8	1	595816	585001	223923	224452	183026	147797
MWSmce116	251.102	C10H13N5O3	[M+H]+	5'-Deoxyadenosine	Nucleotides and derivatives	Nucleotides and derivatives	4754-39-6	1	426047	571197	479818	211845	126950	290785
Lmmn001552	332.111	C14H20O9	[M-H]-	Leonuriside A	Phenolic acids	Phenolic acids	121748-12-7	3	4.88141e+06	5.39998e+06	4.51964e+06	3.83735e+06	3.51354e+06	3.20154e+06
Zmmp002373	361.185	C15H27N3O7	[M+H]+	Glu-Thr-Leu	Amino acids and derivatives	Amino acids and derivatives	-	2	414201	393059	340502	402260	384791	476159
pmn001727	475.184	C24H29NO9	[M-H]-	N-(4-O-(Glucosyl)-E-feruloyl)-tyramine	Alkaloids	Phenolamine	-	3	40138.1	66800.1	45908.2	42003.2	38056.2	47500
MWSslk140	191.062	C7H13NO3S	[M+H]+	N-Acetyl-L-Methionine	Amino acids and derivatives	Amino acids and derivatives	65-82-7	3	116183	133692	157779	78556.9	98625.2	92143.9
Zahp007439	176.047	C10H8O3	[M+H]+	3,4-Methylenedioxycinnamaldehyde	Others	Aldehyde compounds	58095-77-5	3	208237	212251	146671	169450	159354	97816.8
MWSmce557	150.079	C8H10N2O	[M+H]+	2-Acetyl-3-ethylpyrazine	Alkaloids	Alkaloids	32974-92-8	2	483586	412063	466517	793092	600223	773090
MWSHY0162	626.148	C27H30O17	[M+H]+	Quercetin-3-O-sophoroside (Baimaside)	Flavonoids	Flavonols	18609-17-1	2	822370	661652	731592	1.09005e+06	733679	886598
Lmhp009802	503.301	C25H46NO7P	[M+H]+	LysoPE 20:3(2n isomer)	Lipids	LPE	-	3	186166	217005	192493	159842	173761	135362
Jmgn002726	582.159	C26H30O15	[M-H]-	C-glucosyl-C-arabinosyl-2-hydroxynaringenin	Flavonoids	Flavanones	-	2	137270	244851	209331	171922	152484	227538
CYp006607	484.137	C25H24O10	[M+H]+	4-Cinnamoyl-5-Caffeoylquinic acid	Phenolic acids	Phenolic acids	-	3	487864	432367	484730	1.131e+06	1.2123e+06	946273
Hmln001302	650.076	C27H22O19	[M-H]-	Furosin	Tannins	Tannin	81552-37-6	3	492617	416928	448918	505365	547030	567140
Jmmn002533	476.189	C21H32O12	[M-H]-	coleoside-B	Terpenoids	Monoterpenoids	-	3	216835	116389	102150	188341	136078	184614
Cmsn000894	362.085	C14H18O11	[M-H]-	7-O-Galloyl-D-sedoheptulose	Phenolic acids	Phenolic acids	-	2	830564	1.10834e+06	959830	610296	579551	594793
pmn001547	590.127	C27H26O15	[M-H]-	3-Hydroxy-5-Methylphenol-1-O-(6'-Digalloyl)Glucoside	Phenolic acids	Phenolic acids	-	1	845747	803222	662261	1.2105e+06	1.1824e+06	1.3268e+06
HJAP165	279.256	C18H33NO	[M+H]+	N-Isobutyl-2,4-tetradecanedienamide	Alkaloids	Alkaloids	-	2	77490.2	34869.8	28781.6	18795.1	24165.7	45726.9
Lmtn003024	246.089	C14H14O4	[M-H]-	Mansorin III	Lignans and Coumarins	Coumarins	-	3	515478	484799	511219	625869	591281	604467
Wasn003821	350.194	C16H30O8	[M+CH3COOH-H]-	Glucosyl 3,7-dimethyloct-2-ene-1,6,7-triol	Others	Others	-	3	77582.9	108498	153420	156118	178951	223515
Wbjp002336	318.122	C16H18N2O5	[M+H]+	N,N-diethyl-5-hydroxytryptamineoxalate	Alkaloids	Alkaloids	-	2	1.19385e+06	1.18293e+06	897120	680479	991110	872534
MWS5083	456.105	C17H21N4O9P	[M-H]-	Flavin Single Nucleotide(FMN)	Nucleotides and derivatives	Nucleotides and derivatives	6184-17-4	3	2.41924e+06	2.80133e+06	2.5752e+06	3.21485e+06	3.74482e+06	3.52311e+06
Zahp013600	281.272	C18H35NO	[M+H]+	Octadec-2-enamide	Alkaloids	Alkaloids	-	1	5.09262e+07	6.72909e+07	7.49798e+07	6.57634e+07	7.30779e+07	6.13617e+07
pmp000589	550.096	C24H22O15	[M+H]+	Quercetin-7-O-(6''-malonyl)glucoside	Flavonoids	Flavonols	-	1	1.04505e+06	907492	1.04493e+06	2.55459e+06	3.41504e+06	2.84391e+06
pmb0382	338.079	C19H14O6	[M+H]+	O-Feruloyl 4-hydroxycoumarin	Lignans and Coumarins	Coumarins	-	3	490139	462420	544375	986422	1198360	1248790
Hmsp003093	178.027	C9H6O4	[M+H]+	3,7-Dihydroxychromen-4-one	Others	Chromone	-	3	577042	537051	497826	216835	523862	614967
[truncated: 531 more rows]
